# Supplementary material for: Cortical interneuron development is affected in 4H leukodystrophy
Source: Brain. 2023 Feb 2;146(7):2846–60. doi: 10.1093/brain/awad017 (PMC10316783; doi:10.1093/brain/awad017)
Supplement: awad017_Supplementary_Data [file awad017_supplementary_data.zip]

Archive with 4 entries (4 files):
- brain-2022-01019-File010.pdf
- brain-2022-01019-File011.xlsx
- brain-2022-01019-File012.xlsx
- brain-2022-01019-File013.xlsx
