# Supplementary material for: Cortical interneuron development is affected in 4H leukodystrophy
Source: Brain. 2023 Feb 2;146(7):2846–60. doi: 10.1093/brain/awad017 (PMC10316783; doi:10.1093/brain/awad017)
Supplement: awad017_Supplementary_Data [file awad017_supplementary_data.zip › brain-2022-01019-File011.xlsx]

## Sheet: DEG Fibroblasts 4H vs CTRL
Model matrix =~ gender+condition log2FoldChange: if >0, the gene is highly expressed in patients compared to control, if <0, vise versa padj: Bonferroni corrected P-value sig: 1 if the gene has Pbon < 0.05 and abs(log2Foldchange)>1, 0 otherwise
ensg	symbol	baseMean	log2FoldChange	lfcSE	stat	pvalue	padj	sig
ENSG00000162595	DIRAS3	155.858	4.84463	0.54552	8.88075	6.64101e-19	8.55894e-15	1
ENSG00000211448	DIO2	309.905	6.69891	0.828255	8.08798	6.06646e-16	7.81846e-12	1
ENSG00000106819	ASPN	535.592	-5.68756	0.812427	-7.0007	2.54691e-12	3.28246e-08	1
ENSG00000221826	PSG3	166.509	3.78286	0.573807	6.59257	4.3229e-11	5.57135e-07	1
ENSG00000124467	PSG8	65.7835	3.75123	0.590879	6.34855	2.17353e-10	2.80125e-06	1
ENSG00000204941	PSG5	2669.4	3.74291	0.589786	6.34621	2.20678e-10	2.8441e-06	1
ENSG00000242221	PSG2	98.2855	3.74783	0.593297	6.31695	2.66775e-10	3.43819e-06	1
ENSG00000243130	PSG11	54.926	4.00322	0.634984	6.30444	2.8924e-10	3.72773e-06	1
ENSG00000148773	MKI67	299.259	2.96643	0.481079	6.16621	6.99481e-10	9.01492e-06	1
ENSG00000168874	ATOH8	622.663	2.90421	0.474375	6.12218	9.23038e-10	1.18961e-05	1
ENSG00000130751	NPAS1	48.9187	4.1139	0.680252	6.04761	1.47014e-09	1.89471e-05	1
ENSG00000003096	KLHL13	68.7918	3.94493	0.673205	5.85993	4.63074e-09	5.96809e-05	1
ENSG00000144063	MALL	311.556	3.51122	0.617159	5.68933	1.2754e-08	0.000164373	1
ENSG00000101825	MXRA5	636.232	1.97889	0.349747	5.65807	1.53081e-08	0.000197291	1
ENSG00000182985	CADM1	195.469	-6.91602	1.22623	-5.64008	1.69968e-08	0.000219054	1
ENSG00000136108	CKAP2	402.515	1.93584	0.343811	5.63054	1.79645e-08	0.000231527	1
ENSG00000117586	TNFSF4	201.345	-4.76485	0.85022	-5.60426	2.09144e-08	0.000269545	1
ENSG00000105825	TFPI2	469.618	5.17841	0.927887	5.58087	2.39323e-08	0.000308439	1
ENSG00000128309	MPST	235.893	-2.07515	0.388417	-5.34257	9.1636e-08	0.001181	1
ENSG00000163535	SGO2	110.935	2.44026	0.457188	5.33753	9.42195e-08	0.0012143	1
ENSG00000171241	SHCBP1	169.638	2.73495	0.527235	5.18734	2.13322e-07	0.00274929	1
ENSG00000065809	FAM107B	236.756	2.76367	0.546774	5.05451	4.31494e-07	0.0055611	1
ENSG00000168497	SDPR	180.127	-4.1173	0.823499	-4.99976	5.74018e-07	0.00739794	1
ENSG00000169607	CKAP2L	81.8958	2.35604	0.474577	4.9645	6.88777e-07	0.00887695	1
ENSG00000187634	SAMD11	608.348	4.18815	0.854567	4.9009	9.53963e-07	0.0122947	1
ENSG00000126785	RHOJ	109.392	-4.37975	0.904126	-4.84419	1.27132e-06	0.0163848	1
ENSG00000183668	PSG9	84.3601	3.3892	0.701798	4.82932	1.37003e-06	0.0176569	1
ENSG00000248257	PSG10P	90.1731	3.96793	0.854876	4.64153	3.45847e-06	0.0445728	1
ENSG00000164176	EDIL3	1981.03	-2.31252	0.498738	-4.63674	3.53944e-06	0.0456163	1
ENSG00000146122	DAAM2	158.96	-1.80756	0.392377	-4.6067	4.09114e-06	0.0527266	0
ENSG00000117724	CENPF	1204.31	2.24396	0.488974	4.58912	4.4512e-06	0.057367	0
ENSG00000123496	IL13RA2	71.4542	4.14907	0.906518	4.57693	4.71858e-06	0.0608131	0
ENSG00000162772	ATF3	76.6513	-3.99442	0.881122	-4.53334	5.80593e-06	0.0748268	0
ENSG00000108691	CCL2	332.735	-3.80323	0.845271	-4.49943	6.81373e-06	0.0878154	0
ENSG00000135269	TES	749.749	-1.68331	0.376348	-4.47274	7.72219e-06	0.0995236	0
ENSG00000118971	CCND2	181.111	-4.79219	1.07525	-4.45683	8.31803e-06	0.107203	0
ENSG00000221878	PSG7	39.4904	3.4947	0.785339	4.44993	8.58982e-06	0.110706	0
ENSG00000176678	FOXL1	93.259	2.03949	0.460266	4.43112	9.37461e-06	0.12082	0
ENSG00000187479	C11orf96	35.6973	-4.69265	1.06128	-4.42169	9.79336e-06	0.126217	0
ENSG00000163017	ACTG2	37.4362	-6.68362	1.52397	-4.38568	1.15626e-05	0.149018	0
ENSG00000154319	FAM167A	148.465	2.12685	0.486199	4.37443	1.2175e-05	0.156911	0
ENSG00000138778	CENPE	444.773	2.13009	0.488401	4.36136	1.29256e-05	0.166585	0
ENSG00000148634	HERC4	1458.56	1.66639	0.383541	4.34476	1.39431e-05	0.179699	0
ENSG00000075213	SEMA3A	427.605	4.1855	0.967127	4.32777	1.50627e-05	0.194128	0
ENSG00000066279	ASPM	918.952	1.64776	0.38268	4.30584	1.6635e-05	0.214391	0
ENSG00000153707	PTPRD	51.2815	-6.55522	1.53149	-4.2803	1.86644e-05	0.240547	0
ENSG00000113810	SMC4	624.05	1.48113	0.346906	4.26953	1.95881e-05	0.252452	0
ENSG00000171385	KCND3	104.907	-4.5613	1.06981	-4.26365	2.01114e-05	0.259196	0
ENSG00000120594	PLXDC2	67.5787	-3.34313	0.785735	-4.25478	2.09253e-05	0.269686	0
ENSG00000136824	SMC2	417.467	1.73976	0.412774	4.2148	2.49994e-05	0.322193	0
ENSG00000176971	FIBIN	376.572	-2.23801	0.531668	-4.2094	2.56047e-05	0.329993	0
ENSG00000164197	RNF180	46.9419	-4.62585	1.10213	-4.1972	2.7023e-05	0.348272	0
ENSG00000080493	SLC4A4	388.998	2.38288	0.57011	4.17968	2.91916e-05	0.376222	0
ENSG00000204291	COL15A1	340.716	-3.56658	0.856488	-4.16419	3.12461e-05	0.402699	0
ENSG00000231924	PSG1	79.9099	3.4238	0.829038	4.12985	3.63006e-05	0.467842	0
ENSG00000099864	PALM	79.6428	-4.55494	1.10321	-4.12879	3.64672e-05	0.469989	0
ENSG00000167900	TK1	181.062	2.24993	0.545658	4.12334	3.73422e-05	0.481266	0
ENSG00000072041	SLC6A15	48.6293	-4.45275	1.08791	-4.09294	4.25932e-05	0.548941	0
ENSG00000114200	BCHE	31.6399	-6.42454	1.58865	-4.04403	5.25409e-05	0.677147	0
ENSG00000117069	ST6GALNAC5	79.2876	-3.03756	0.752501	-4.03661	5.4229e-05	0.698904	0
ENSG00000135643	KCNMB4	51.9964	-5.25286	1.31148	-4.00528	6.1943e-05	0.798322	0
ENSG00000137193	PIM1	256.449	-2.73349	0.685502	-3.98757	6.67533e-05	0.860317	0
ENSG00000106823	ECM2	199.643	-3.34916	0.840018	-3.98701	6.69105e-05	0.862342	0
ENSG00000103196	CRISPLD2	316.975	2.8889	0.725229	3.98343	6.79271e-05	0.875445	0
ENSG00000073756	PTGS2	1091.62	3.85024	0.971459	3.96336	7.3901e-05	0.952436	0
ENSG00000107796	ACTA2	2879.3	-2.39566	0.605974	-3.9534	7.7048e-05	0.992994	0
ENSG00000183098	GPC6	618.964	-1.72165	0.436448	-3.94468	7.9905e-05	1	0
ENSG00000171848	RRM2	232.209	2.2485	0.571773	3.9325	8.40665e-05	1	0
ENSG00000105664	COMP	394.826	2.38428	0.606914	3.92853	8.54673e-05	1	0
ENSG00000180447	GAS1	606.867	-2.08526	0.532252	-3.9178	8.936e-05	1	0
ENSG00000233839	RP11-389O22.4	237.677	-1.63413	0.418355	-3.90609	9.38035e-05	1	0
ENSG00000157510	AFAP1L1	43.1879	-3.11498	0.800966	-3.88903	0.000100646	1	0
ENSG00000177410	ZFAS1	513.431	-1.40654	0.362642	-3.8786	0.00010506	1	0
ENSG00000198826	ARHGAP11A	369.377	1.7736	0.463105	3.82981	0.000128243	1	0
ENSG00000250927	MESTP3	60.7737	-3.75767	0.982696	-3.82384	0.000131391	1	0
ENSG00000127328	RAB3IP	27.2541	-2.96111	0.775143	-3.82009	0.000133404	NA	NA
ENSG00000154556	SORBS2	73.5417	-2.91227	0.76383	-3.81272	0.000137446	1	0
ENSG00000139734	DIAPH3	209.171	2.03919	0.53579	3.80594	0.000141266	1	0
ENSG00000101938	CHRDL1	36.067	-4.67681	1.23084	-3.7997	0.000144871	1	0
ENSG00000214018	RRM2P3	24.8563	2.56983	0.68007	3.77877	0.000157603	NA	NA
ENSG00000133169	BEX1	51.7373	4.07637	1.0798	3.77512	0.000159932	1	0
ENSG00000230581	ACTG1P14	348.896	1.82145	0.483181	3.7697	0.000163443	1	0
ENSG00000170624	SGCD	735.041	-2.76863	0.734798	-3.76788	0.000164642	1	0
ENSG00000118193	KIF14	242.972	2.10603	0.559541	3.76385	0.00016732	1	0
ENSG00000082497	SERTAD4	91.756	-3.9672	1.05937	-3.74487	0.000180484	1	0
ENSG00000182013	PNMAL1	98.6566	-3.71434	0.995596	-3.73078	0.000190891	1	0
ENSG00000166851	PLK1	47.263	2.62944	0.704959	3.72992	0.000191537	1	0
ENSG00000100558	PLEK2	58.0027	2.98994	0.803073	3.72312	0.000196775	1	0
ENSG00000026508	CD44	3993.16	1.27384	0.342577	3.71842	0.000200474	1	0
ENSG00000013810	TACC3	74.7736	2.13843	0.577623	3.70212	0.000213807	1	0
ENSG00000178726	THBD	98.0386	3.30792	0.893896	3.70056	0.000215121	1	0
ENSG00000182916	TCEAL7	119.28	-2.28216	0.617201	-3.6976	0.000217648	1	0
ENSG00000183801	OLFML1	102.049	-4.13105	1.11727	-3.69744	0.000217784	1	0
ENSG00000137713	PPP2R1B	242.23	1.61505	0.437144	3.69456	0.000220271	1	0
ENSG00000145632	PLK2	1179.57	-1.58819	0.431066	-3.68433	0.000229306	1	0
ENSG00000127946	HIP1	544.846	1.88334	0.513188	3.66988	0.000242663	1	0
ENSG00000154721	JAM2	47.7835	-4.14385	1.13255	-3.65888	0.000253318	1	0
ENSG00000112186	CAP2	192.927	-1.57492	0.431823	-3.64714	0.000265177	1	0
ENSG00000164171	ITGA2	493.536	3.07583	0.847525	3.62919	0.000284308	1	0
ENSG00000184307	ZDHHC23	37.1858	2.29197	0.632877	3.62151	0.00029289	1	0
ENSG00000154678	PDE1C	574.466	-2.02151	0.558774	-3.61776	0.000297168	1	0
ENSG00000223764	RP11-54O7.3	89.547	2.4543	0.683032	3.59323	0.000326599	1	0
ENSG00000049759	NEDD4L	39.7167	-2.85455	0.798193	-3.57627	0.000348537	1	0
ENSG00000049130	KITLG	1617.26	1.50892	0.424206	3.55703	0.000375067	1	0
ENSG00000109794	FAM149A	13.8859	-5.00592	1.40808	-3.55513	0.000377794	NA	NA
ENSG00000092853	CLSPN	69.3363	2.00778	0.566171	3.54624	0.000390774	1	0
ENSG00000158050	DUSP2	134.678	3.30993	0.934785	3.54085	0.000398843	1	0
ENSG00000223668	EEF1A1P24	343.134	-1.21958	0.34493	-3.53572	0.000406659	1	0
ENSG00000272841	RP3-428L16.2	90.8651	2.43567	0.689733	3.53133	0.000413482	1	0
ENSG00000102172	SMS	679.491	1.51013	0.427822	3.52982	0.000415846	1	0
ENSG00000076382	SPAG5	258.573	1.92222	0.544836	3.52807	0.000418608	1	0
ENSG00000181751	C5orf30	577.879	1.56151	0.442754	3.52681	0.000420597	1	0
ENSG00000077684	JADE1	490.841	-1.88695	0.535257	-3.52531	0.000422984	1	0
ENSG00000139508	SLC46A3	33.422	-2.34824	0.66656	-3.52292	0.000426817	1	0
ENSG00000115896	PLCL1	46.8776	-3.00586	0.853446	-3.52203	0.000428263	1	0
ENSG00000181852	RNF41	899.17	-1.17832	0.334561	-3.52198	0.000428335	1	0
ENSG00000215004	MESTP4	42.2793	-4.18045	1.18723	-3.52119	0.000429621	1	0
ENSG00000067057	PFKP	1290.12	1.57787	0.448527	3.51789	0.000434986	1	0
ENSG00000120693	SMAD9	286.315	1.89592	0.541562	3.50083	0.000463814	1	0
ENSG00000010292	NCAPD2	317.048	1.79631	0.514529	3.49117	0.000480917	1	0
ENSG00000138182	KIF20B	389.729	1.61686	0.464159	3.48342	0.000495049	1	0
ENSG00000145555	MYO10	614.162	2.68049	0.770757	3.47774	0.000505668	1	0
ENSG00000185652	NTF3	50.1333	-3.57975	1.02967	-3.47658	0.000507844	1	0
ENSG00000090889	KIF4A	126.064	2.00912	0.57918	3.46891	0.000522584	1	0
ENSG00000178146	RP1-232L22__B.1	25.3529	3.22239	0.929469	3.46692	0.000526461	NA	NA
ENSG00000226650	KIF4B	41.3082	2.19465	0.63332	3.46531	0.000529616	1	0
ENSG00000111341	MGP	113.07	-3.44695	0.995891	-3.46118	0.000537821	1	0
ENSG00000223722	RP11-467L13.5	49.8493	-2.05495	0.595253	-3.45222	0.000555985	1	0
ENSG00000117155	SSX2IP	538.856	1.58178	0.460333	3.43617	0.000590003	1	0
ENSG00000090776	EFNB1	177.029	-1.69699	0.49675	-3.41619	0.000635031	1	0
ENSG00000100526	CDKN3	116.693	2.10495	0.616518	3.41425	0.00063958	1	0
ENSG00000142731	PLK4	99.8311	1.97443	0.579934	3.40458	0.000662659	1	0
ENSG00000124610	HIST1H1A	61.918	2.33765	0.688132	3.3971	0.00068105	1	0
ENSG00000235674	LDHAP2	138.412	1.56077	0.462483	3.37475	0.000738817	1	0
ENSG00000243746	EEF1A1P10	383.474	-1.15915	0.34469	-3.36287	0.000771358	1	0
ENSG00000159164	SV2A	55.6382	-1.98681	0.59131	-3.36002	0.000779371	1	0
ENSG00000127951	FGL2	315.588	6.21651	1.8512	3.35809	0.00078482	1	0
ENSG00000163808	KIF15	132.77	1.82262	0.543063	3.35619	0.00079025	1	0
ENSG00000220884	MESTP1	82.9906	-3.69115	1.10032	-3.35462	0.000794748	1	0
ENSG00000178662	CSRNP3	11.9663	-4.11797	1.23044	-3.34675	0.00081766	NA	NA
ENSG00000146197	SCUBE3	1533.52	3.2856	0.988618	3.32343	0.000889188	1	0
ENSG00000101194	SLC17A9	159.412	1.53033	0.462492	3.30888	0.000936715	1	0
ENSG00000253368	TRNP1	1309.59	2.39374	0.725303	3.30034	0.000965694	1	0
ENSG00000188522	FAM83G	253.131	2.10554	0.638006	3.30019	0.000966193	1	0
ENSG00000144730	IL17RD	51.0734	-3.11014	0.946144	-3.28718	0.00101197	1	0
ENSG00000071539	TRIP13	156.141	1.92228	0.585413	3.28363	0.00102481	1	0
ENSG00000170989	S1PR1	132.069	2.38202	0.728102	3.27155	0.00106959	1	0
ENSG00000249378	LINC01060	31.9965	-3.63042	1.1118	-3.26536	0.00109325	1	0
ENSG00000203706	SERTAD4-AS1	23.8309	-3.9031	1.19608	-3.26325	0.00110143	NA	NA
ENSG00000174080	CTSF	271.989	-1.38486	0.424404	-3.26307	0.00110213	1	0
ENSG00000131747	TOP2A	1425.36	1.78776	0.549036	3.25617	0.00112926	1	0
ENSG00000105329	TGFB1	105.519	1.83072	0.563707	3.24764	0.00116365	1	0
ENSG00000138160	KIF11	422.932	1.73861	0.535374	3.24748	0.00116433	1	0
ENSG00000109472	CPE	385.407	-2.15511	0.663865	-3.2463	0.00116914	1	0
ENSG00000234882	EIF3EP1	412.379	-1.13394	0.3497	-3.2426	0.00118444	1	0
ENSG00000148541	FAM13C	22.149	-4.73329	1.46064	-3.24056	0.00119295	NA	NA
ENSG00000143162	CREG1	336.684	-1.85928	0.573819	-3.24018	0.00119456	1	0
ENSG00000185745	IFIT1	300.986	-2.48151	0.767724	-3.23229	0.00122802	1	0
ENSG00000034053	APBA2	50.7038	-2.58674	0.803661	-3.2187	0.00128773	1	0
ENSG00000133433	GSTT2B	28.2658	3.09484	0.961751	3.21792	0.00129124	NA	NA
ENSG00000012048	BRCA1	120.073	1.57645	0.491694	3.20616	0.00134521	1	0
ENSG00000133083	DCLK1	176.247	-3.37176	1.0543	-3.1981	0.00138337	1	0
ENSG00000143333	RGS16	26.9124	-3.30927	1.03497	-3.19747	0.0013864	NA	NA
ENSG00000198814	GK	41.6722	2.32927	0.732915	3.17809	0.00148251	1	0
ENSG00000213574	LDHAP5	181.68	1.71644	0.540568	3.17526	0.00149701	1	0
ENSG00000078269	SYNJ2	713.987	1.24425	0.392083	3.17343	0.00150649	1	0
ENSG00000103489	XYLT1	408.925	1.4325	0.451492	3.17281	0.00150973	1	0
ENSG00000164342	TLR3	36.8808	-2.40534	0.761388	-3.15915	0.00158229	1	0
ENSG00000049323	LTBP1	2041.24	2.13994	0.678253	3.15508	0.00160454	1	0
ENSG00000169271	HSPB3	65.5808	-2.61998	0.830842	-3.15341	0.00161377	1	0
ENSG00000104154	SLC30A4	244.366	-1.43195	0.454467	-3.15083	0.00162805	1	0
ENSG00000154277	UCHL1	2373.84	-1.75494	0.558041	-3.14482	0.0016619	1	0
ENSG00000197977	ELOVL2	39.3682	-2.0093	0.639603	-3.14148	0.00168097	1	0
ENSG00000099284	H2AFY2	61.2714	-1.59343	0.511465	-3.11542	0.00183686	1	0
ENSG00000177119	ANO6	1505.7	-1.03223	0.333409	-3.09598	0.00196165	1	0
ENSG00000089472	HEPH	477.202	-1.95675	0.634126	-3.08575	0.00203041	1	0
ENSG00000072778	ACADVL	1390.3	0.984403	0.319226	3.08372	0.00204428	1	0
ENSG00000137486	ARRB1	61.7972	-1.76665	0.573094	-3.08265	0.00205167	1	0
ENSG00000035499	DEPDC1B	34.0714	1.87474	0.608592	3.08045	0.00206687	1	0
ENSG00000164112	TMEM155	134.008	3.13709	1.01927	3.07779	0.00208544	1	0
ENSG00000231007	CDC20P1	55.4294	2.12102	0.689798	3.07484	0.00210619	1	0
ENSG00000007237	GAS7	136.242	-1.53855	0.500445	-3.07436	0.00210953	1	0
ENSG00000134717	BTF3L4	446.847	-1.14363	0.372485	-3.07027	0.00213865	1	0
ENSG00000124749	COL21A1	146.486	-6.10077	1.98783	-3.06907	0.00214728	1	0
ENSG00000214110	LDHAP4	553.173	1.50999	0.492536	3.06574	0.00217131	1	0
ENSG00000163638	ADAMTS9	18.6399	-2.50416	0.817183	-3.06439	0.00218118	NA	NA
ENSG00000118257	NRP2	423.957	-1.29175	0.42176	-3.06277	0.00219302	1	0
ENSG00000134333	LDHA	5870.8	1.60549	0.524746	3.05956	0.00221665	1	0
ENSG00000100376	FAM118A	76.8818	2.08312	0.681071	3.05859	0.00222378	1	0
ENSG00000276043	UHRF1	119.032	1.75359	0.573363	3.05844	0.00222496	1	0
ENSG00000137807	KIF23	514.215	1.72593	0.564936	3.05508	0.00224997	1	0
ENSG00000223529	EEF1A1P8	812.205	-1.03772	0.339721	-3.05461	0.00225353	1	0
ENSG00000277998	RP11-452N17.1	408.071	-1.03865	0.340382	-3.05141	0.00227768	1	0
ENSG00000166923	GREM1	33414.3	2.06669	0.678101	3.04775	0.00230558	1	0
ENSG00000177363	LRRN4CL	85.9726	-2.89295	0.95073	-3.04288	0.0023433	1	0
ENSG00000088325	TPX2	590.042	1.77864	0.584564	3.04268	0.00234483	1	0
ENSG00000258846	EEF1A1P33	164.347	-1.19955	0.394872	-3.03782	0.00238295	1	0
ENSG00000106772	PRUNE2	805.396	-1.44384	0.476876	-3.02771	0.00246417	1	0
ENSG00000092068	SLC7A8	50.953	2.97263	0.983125	3.02366	0.00249738	1	0
ENSG00000213080	RP11-312J18.5	342.185	1.38314	0.457583	3.02272	0.00250516	1	0
ENSG00000137812	KNL1	630.743	1.92121	0.63701	3.01598	0.0025615	1	0
ENSG00000085117	CD82	65.909	-3.21941	1.06822	-3.0138	0.00257999	1	0
ENSG00000133818	RRAS2	925.247	-1.21759	0.404058	-3.01341	0.00258331	1	0
ENSG00000197461	PDGFA	57.4336	-2.11658	0.702472	-3.01305	0.0025864	1	0
ENSG00000233913	RPL10P9	1983.39	-1.01666	0.338975	-2.99922	0.00270673	1	0
ENSG00000186871	ERCC6L	90.9267	2.1435	0.715007	2.99787	0.00271871	1	0
ENSG00000011105	TSPAN9	172.369	-1.65752	0.553343	-2.99546	0.0027403	1	0
ENSG00000120658	ENOX1	56.3992	-2.15791	0.720569	-2.99473	0.00274685	1	0
ENSG00000164684	ZNF704	21.4127	-4.29073	1.43409	-2.99195	0.00277203	NA	NA
ENSG00000135905	DOCK10	500.027	1.19657	0.400275	2.98937	0.00279555	1	0
ENSG00000197892	KIF13B	21.3336	-2.81745	0.944887	-2.98178	0.00286574	NA	NA
ENSG00000119927	GPAM	541.309	1.56574	0.525559	2.9792	0.00289002	1	0
ENSG00000180694	TMEM64	401.401	-1.02267	0.344243	-2.97078	0.00297042	1	0
ENSG00000127241	MASP1	720.301	3.25526	1.09792	2.96493	0.00302749	1	0
ENSG00000125657	TNFSF9	35.061	-4.44944	1.50111	-2.96411	0.00303563	1	0
ENSG00000107551	RASSF4	139.799	-2.97597	1.0042	-2.96351	0.00304149	1	0
ENSG00000232823	TXNP1	64.5921	-7.25581	2.45123	-2.96007	0.00307565	1	0
ENSG00000239899	RN7SL674P	7387.64	-1.93433	0.654279	-2.95642	0.00311228	1	0
ENSG00000006576	PHTF2	638.474	1.29272	0.437287	2.95624	0.00311416	1	0
ENSG00000231369	RP1-40G4P.1	508.114	-0.975101	0.330116	-2.95381	0.00313875	1	0
ENSG00000162144	CYB561A3	126.553	-1.38944	0.470533	-2.95291	0.00314796	1	0
ENSG00000130402	ACTN4	1734.79	1.32464	0.44868	2.95231	0.00315404	1	0
ENSG00000134569	LRP4	78.9367	1.84829	0.626326	2.95101	0.00316738	1	0
ENSG00000171408	PDE7B	190.334	1.57715	0.5347	2.94959	0.00318195	1	0
ENSG00000029153	ARNTL2	338.043	1.76267	0.597622	2.94948	0.00318312	1	0
ENSG00000011426	ANLN	1391.84	1.85798	0.630747	2.94568	0.00322246	1	0
ENSG00000146918	NCAPG2	238.4	1.39261	0.473002	2.94419	0.00323797	1	0
ENSG00000051341	POLQ	117.873	1.54361	0.525069	2.93982	0.00328403	1	0
ENSG00000170848	PSG6	51.0122	2.68397	0.915121	2.93291	0.00335797	1	0
ENSG00000102554	KLF5	48.6425	-2.05501	0.701107	-2.9311	0.00337767	1	0
ENSG00000088826	SMOX	75.3489	1.40902	0.480767	2.93077	0.00338125	1	0
ENSG00000130522	JUND	228.951	-1.39609	0.476537	-2.92965	0.00339339	1	0
ENSG00000184185	KCNJ12	25.2399	-3.30879	1.13059	-2.9266	0.00342686	NA	NA
ENSG00000176887	SOX11	51.3222	-2.51632	0.860065	-2.92574	0.00343642	1	0
ENSG00000079215	SLC1A3	63.1243	-2.68112	0.917995	-2.92063	0.00349327	1	0
ENSG00000224546	EIF4BP3	848.772	-1.01796	0.348803	-2.91843	0.00351796	1	0
ENSG00000104756	KCTD9	388.598	1.1338	0.388631	2.91741	0.00352956	1	0
ENSG00000109814	UGDH	719.902	1.27686	0.437934	2.91564	0.00354964	1	0
ENSG00000163485	ADORA1	17.3709	-3.50253	1.20212	-2.91363	0.0035725	NA	NA
ENSG00000099139	PCSK5	62.6662	-2.49354	0.856192	-2.91236	0.00358706	1	0
ENSG00000137393	RNF144B	61.91	-2.379	0.818084	-2.90801	0.00363735	1	0
ENSG00000135324	MRAP2	27.9246	3.05887	1.05194	2.90785	0.00363926	NA	NA
ENSG00000075651	PLD1	64.3358	-1.88097	0.646873	-2.9078	0.00363985	1	0
ENSG00000257907	EEF1A1P17	84.2256	-1.46227	0.50382	-2.90237	0.00370353	1	0
ENSG00000112893	MAN2A1	1674.12	-1.32249	0.456109	-2.8995	0.00373753	1	0
ENSG00000124216	SNAI1	47.1998	2.53786	0.875905	2.89742	0.00376247	1	0
ENSG00000125148	MT2A	375.587	2.32871	0.807085	2.88533	0.00390998	1	0
ENSG00000146278	PNRC1	331.817	-1.32514	0.45935	-2.88481	0.00391654	1	0
ENSG00000249855	EEF1A1P19	6151.64	-0.913147	0.316584	-2.88438	0.00392187	1	0
ENSG00000166598	HSP90B1	5855.65	1.63344	0.566536	2.88321	0.00393642	1	0
ENSG00000178773	CPNE7	50.6705	2.30218	0.798616	2.88271	0.00394266	1	0
ENSG00000138606	SHF	19.7679	-2.33128	0.808957	-2.88184	0.00395363	NA	NA
ENSG00000244026	FAM86DP	52.8016	1.6084	0.558214	2.88133	0.00395996	1	0
ENSG00000164674	SYTL3	43.4344	1.88277	0.654658	2.87596	0.00402797	1	0
ENSG00000162946	DISC1	27.1143	-2.92448	1.01691	-2.87585	0.00402941	NA	NA
ENSG00000109861	CTSC	285.976	-1.9297	0.671953	-2.87179	0.0040816	1	0
ENSG00000128311	TST	113.024	-1.37687	0.479971	-2.86865	0.00412232	1	0
ENSG00000183856	IQGAP3	177.911	1.97894	0.690266	2.86693	0.00414477	1	0
ENSG00000228399	RP4-575N6.2	194.349	-1.61773	0.565164	-2.86241	0.00420437	1	0
ENSG00000236824	BCYRN1	400.873	1.44849	0.506396	2.86039	0.00423118	1	0
ENSG00000130176	CNN1	295.032	-1.04069	0.364003	-2.859	0.00424976	1	0
ENSG00000182010	RTKN2	25.4023	-2.83372	0.991514	-2.85797	0.00426357	NA	NA
ENSG00000163815	CLEC3B	36.4732	-2.69894	0.945493	-2.85453	0.00431005	1	0
ENSG00000081803	CADPS2	31.2822	-2.6288	0.922935	-2.84831	0.00439525	NA	NA
ENSG00000234118	RPL13AP6	231.211	-1.03436	0.36341	-2.84626	0.00442361	1	0
ENSG00000173801	JUP	16.647	-2.51105	0.88242	-2.84564	0.00443229	NA	NA
ENSG00000107104	KANK1	702.6	1.03296	0.363831	2.83912	0.00452388	1	0
ENSG00000117399	CDC20	161.582	2.09348	0.73858	2.83446	0.00459032	1	0
ENSG00000156017	CARNMT1	435.914	0.943421	0.332869	2.83421	0.00459394	1	0
ENSG00000144355	DLX1	22.4112	3.46454	1.22324	2.83227	0.0046219	NA	NA
ENSG00000232389	RP11-134K13.2	125.583	1.51318	0.535325	2.82665	0.00470374	1	0
ENSG00000136717	BIN1	280.116	-1.53436	0.544023	-2.8204	0.00479631	1	0
ENSG00000243742	RPLP0P2	91.3236	-1.57799	0.559585	-2.81993	0.00480339	1	0
ENSG00000186297	GABRA5	51.3548	-3.41369	1.21113	-2.81859	0.00482358	1	0
ENSG00000170525	PFKFB3	241.414	1.11654	0.396208	2.81805	0.00483156	1	0
ENSG00000164983	TMEM65	468.99	-1.39409	0.495075	-2.81591	0.00486387	1	0
ENSG00000140848	CPNE2	112.779	-1.31571	0.467949	-2.81165	0.00492879	1	0
ENSG00000259706	HSP90B2P	1418.76	1.64201	0.584029	2.81151	0.00493093	1	0
ENSG00000112306	RPS12	2491.14	-0.907848	0.323367	-2.80749	0.00499297	1	0
ENSG00000240869	RN7SL128P	13130.6	-1.49486	0.532537	-2.80705	0.00499968	1	0
ENSG00000184009	ACTG1	16061.9	1.32469	0.472292	2.8048	0.00503475	1	0
ENSG00000277224	HIST1H2BF	128.202	1.74557	0.62297	2.80201	0.00507861	1	0
ENSG00000163814	CDCP1	36.4049	2.37946	0.849524	2.80094	0.00509546	1	0
ENSG00000165821	SALL2	24.0554	-2.00051	0.714311	-2.80061	0.0051006	NA	NA
ENSG00000139269	INHBE	39.5887	-3.02488	1.08222	-2.79507	0.00518884	1	0
ENSG00000219222	RPL12P47	227.589	-1.05189	0.376806	-2.7916	0.00524479	1	0
ENSG00000189223	PAX8-AS1	362.269	-2.06113	0.738575	-2.79069	0.00525962	1	0
ENSG00000215467	RPL27AP	88.4505	-1.23809	0.44445	-2.78566	0.00534181	1	0
ENSG00000197467	COL13A1	63.4497	2.28532	0.820984	2.78363	0.00537545	1	0
ENSG00000106266	SNX8	93.8127	1.39562	0.501656	2.78203	0.005402	1	0
ENSG00000197852	FAM212B	65.3505	-2.69004	0.967236	-2.78116	0.00541652	1	0
ENSG00000213598	RP11-112J1.1	908.287	-1.0608	0.381562	-2.78016	0.00543317	1	0
ENSG00000205663	RP11-706O15.5	27.8541	-2.32552	0.83714	-2.77793	0.00547062	NA	NA
ENSG00000182240	BACE2	258.456	-1.86161	0.670219	-2.77761	0.00547597	1	0
ENSG00000196611	MMP1	526.946	2.3281	0.839819	2.77214	0.00556891	1	0
ENSG00000243918	EIF4BP8	112.966	-1.21557	0.439719	-2.76443	0.00570229	1	0
ENSG00000117318	ID3	1929.89	2.06229	0.746572	2.76235	0.0057387	1	0
ENSG00000244535	RP1-181J22.1	103.251	-1.40651	0.509375	-2.76124	0.00575824	1	0
ENSG00000104290	FZD3	27.5359	-2.78898	1.01215	-2.75551	0.00586016	NA	NA
ENSG00000082397	EPB41L3	503.655	1.28679	0.468189	2.74844	0.00598799	1	0
ENSG00000239344	RP11-771F20.1	138.191	-1.14277	0.416048	-2.74672	0.00601951	1	0
ENSG00000175600	SUGCT	80.1089	-2.30025	0.839477	-2.7401	0.00614208	1	0
ENSG00000119630	PGF	221.015	2.22115	0.811128	2.73835	0.00617486	1	0
ENSG00000179348	GATA2	124.904	2.83225	1.03502	2.73641	0.00621138	1	0
ENSG00000162746	FCRLB	37.0689	1.94245	0.710937	2.73224	0.00629053	1	0
ENSG00000119862	LGALSL	24.9483	-2.60854	0.955553	-2.72988	0.0063358	NA	NA
ENSG00000175166	PSMD2	1189.64	1.62425	0.595431	2.72785	0.00637478	1	0
ENSG00000116183	PAPPA2	138.815	-3.32173	1.21814	-2.72689	0.00639342	1	0
ENSG00000105376	ICAM5	24.1284	2.87532	1.05446	2.72681	0.00639492	NA	NA
ENSG00000213493	ACTN4P1	180.272	1.41722	0.520734	2.72158	0.00649709	1	0
ENSG00000104889	RNASEH2A	109.211	1.60873	0.591568	2.71944	0.00653927	1	0
ENSG00000272232	RN7SL726P	50.2671	-1.69279	0.622863	-2.71776	0.00657263	1	0
ENSG00000197258	EIF4BP6	1099.93	-0.953153	0.351168	-2.71424	0.00664288	1	0
ENSG00000227036	LINC00511	41.2701	1.83706	0.676861	2.71408	0.00664595	1	0
ENSG00000172731	LRRC20	29.3178	-1.90434	0.701789	-2.71355	0.0066566	NA	NA
ENSG00000172915	NBEA	97.2471	-2.11676	0.780599	-2.71171	0.00669366	1	0
ENSG00000156802	ATAD2	433.794	1.21403	0.448117	2.70919	0.00674475	1	0
ENSG00000151892	GFRA1	287.125	-2.09005	0.771659	-2.70852	0.0067585	1	0
ENSG00000140391	TSPAN3	1406.55	-1.08994	0.402791	-2.70596	0.00681078	1	0
ENSG00000175426	PCSK1	31.5844	2.13743	0.790676	2.7033	0.00686558	1	0
ENSG00000261069	RP11-701H24.4	90.5296	-1.22517	0.453739	-2.70017	0.00693044	1	0
ENSG00000188042	ARL4C	75.2088	-2.27739	0.843651	-2.69944	0.00694565	1	0
ENSG00000143341	HMCN1	895.079	-1.14659	0.424862	-2.69874	0.00696017	1	0
ENSG00000137409	MTCH1	1856.11	1.07838	0.399624	2.69848	0.00696562	1	0
ENSG00000095637	SORBS1	14.8134	-3.26044	1.20924	-2.69628	0.00701195	NA	NA
ENSG00000128567	PODXL	2430.44	2.78999	1.03541	2.69457	0.00704798	1	0
ENSG00000178464	RPL10P16	1823.69	-0.84541	0.314168	-2.69095	0.00712496	1	0
ENSG00000054392	HHAT	47.6931	-2.20542	0.819996	-2.68955	0.00715492	1	0
ENSG00000234449	RP11-706O15.3	38.0321	-2.571	0.958502	-2.68231	0.00731159	1	0
ENSG00000253953	PCDHGB4	105.173	1.56403	0.583237	2.68164	0.0073262	1	0
ENSG00000224114	RP11-343H5.4	435.608	-1.12898	0.421031	-2.68147	0.00732992	1	0
ENSG00000089280	FUS	192.788	1.14608	0.427468	2.6811	0.00733807	1	0
ENSG00000203914	HSP90B3P	761.317	1.58756	0.593173	2.67639	0.00744194	1	0
ENSG00000119397	CNTRL	125.153	1.25607	0.469571	2.67494	0.00747433	1	0
ENSG00000090530	P3H2	169.785	2.01284	0.754295	2.6685	0.00761908	1	0
ENSG00000183722	LHFP	458.151	-1.06063	0.397812	-2.66616	0.00767231	1	0
ENSG00000134602	STK26	77.3415	-2.04576	0.767713	-2.66474	0.00770479	1	0
ENSG00000214389	RPS3AP26	2380.63	-1.01294	0.380378	-2.66298	0.00774523	1	0
ENSG00000122966	CIT	116.554	1.67813	0.63019	2.66289	0.00774717	1	0
ENSG00000147403	RPL10	3905.73	-0.808257	0.304133	-2.65758	0.00787047	1	0
ENSG00000180660	MAB21L1	59.223	-3.74227	1.40824	-2.65741	0.0078743	1	0
ENSG00000176619	LMNB2	712.762	1.19363	0.449644	2.65461	0.00794001	1	0
ENSG00000237807	RP11-400K9.4	19.8588	-2.61792	0.986811	-2.6529	0.00798025	NA	NA
ENSG00000104332	SFRP1	619.367	2.30399	0.868617	2.65248	0.00799032	1	0
ENSG00000119280	C1orf198	2289.09	-1.71051	0.645694	-2.64911	0.0080705	1	0
ENSG00000008517	IL32	17.3636	-3.38916	1.28011	-2.64755	0.00810764	NA	NA
ENSG00000149582	TMEM25	60.4482	-1.36522	0.515875	-2.64642	0.00813476	1	0
ENSG00000231416	RP11-422P24.9	224.796	-1.82447	0.689604	-2.64568	0.00815281	1	0
ENSG00000267534	S1PR2	140.171	-1.6814	0.636012	-2.64366	0.0082014	1	0
ENSG00000134202	GSTM3	124.905	-1.73867	0.658338	-2.641	0.00826612	1	0
ENSG00000074590	NUAK1	437.833	-1.21942	0.461764	-2.64079	0.00827129	1	0
ENSG00000012171	SEMA3B	98.8151	-1.97218	0.74748	-2.63844	0.00832879	1	0
ENSG00000071082	RPL31	3576.18	-1.09408	0.414734	-2.63802	0.00833911	1	0
ENSG00000121621	KIF18A	279.537	1.43062	0.542982	2.63474	0.00842019	1	0
ENSG00000169679	BUB1	306.088	1.73675	0.659331	2.63411	0.0084357	1	0
ENSG00000122566	HNRNPA2B1	1099.31	1.41138	0.536405	2.63118	0.00850888	1	0
ENSG00000108106	UBE2S	185.632	1.4449	0.549883	2.62766	0.00859753	1	0
ENSG00000128510	CPA4	80.1462	-3.4274	1.30465	-2.62705	0.00861279	1	0
ENSG00000086289	EPDR1	146.057	-1.22678	0.466986	-2.62701	0.00861388	1	0
ENSG00000243663	RPS4XP14	262.751	-1.00693	0.383336	-2.62675	0.00862059	1	0
ENSG00000260597	AC012531.25	19.0998	2.76895	1.05477	2.62517	0.00866059	NA	NA
ENSG00000232587	EEF1A1P3	92.7455	-1.16558	0.444158	-2.62424	0.00868424	1	0
ENSG00000115138	POMC	12.6418	-2.85162	1.08783	-2.62138	0.00875751	NA	NA
ENSG00000239719	RP4-800G7.1	97.9256	-1.44652	0.552973	-2.6159	0.00889938	1	0
ENSG00000198796	ALPK2	1042.63	-1.19234	0.456053	-2.61448	0.00893643	1	0
ENSG00000232858	RPL34P27	220.407	-1.0892	0.416608	-2.61446	0.00893688	1	0
ENSG00000164093	PITX2	158.614	1.95299	0.747527	2.6126	0.00898561	1	0
ENSG00000110436	SLC1A2	32.8768	-2.29435	0.878245	-2.61243	0.0089902	1	0
ENSG00000104870	FCGRT	335.438	-0.949512	0.363994	-2.60859	0.00909152	1	0
ENSG00000143401	ANP32E	329.722	1.06184	0.407201	2.60764	0.0091168	1	0
ENSG00000167778	SPRYD3	253.402	1.47502	0.566416	2.60413	0.00921071	1	0
ENSG00000163359	COL6A3	12428.5	1.23582	0.474591	2.60397	0.009215	1	0
ENSG00000061918	GUCY1B3	50.3323	-3.00237	1.15344	-2.60297	0.00924207	1	0
ENSG00000106211	HSPB1	366.559	1.27882	0.491349	2.60267	0.00925008	1	0
ENSG00000073921	PICALM	1507.87	0.993755	0.382083	2.60089	0.00929824	1	0
ENSG00000236060	HSPB1P1	71.7945	1.34466	0.517983	2.59596	0.00943284	1	0
ENSG00000105889	STEAP1B	89.4034	2.36388	0.911472	2.59347	0.00950125	1	0
ENSG00000115461	IGFBP5	3125	-4.86533	1.87823	-2.59038	0.0095869	1	0
ENSG00000141458	NPC1	320.511	1.23587	0.477123	2.59025	0.00959058	1	0
ENSG00000131149	GSE1	231.75	1.22486	0.473175	2.5886	0.00963673	1	0
ENSG00000121152	NCAPH	68.8277	2.04088	0.788795	2.58734	0.00967206	1	0
ENSG00000229965	RP11-118H4.1	208.837	-1.23143	0.476128	-2.58634	0.0097001	1	0
ENSG00000228818	RP11-567G24.1	369.455	1.54348	0.59685	2.58605	0.00970837	1	0
ENSG00000148700	ADD3	2248.59	-1.04557	0.404381	-2.58561	0.00972072	1	0
ENSG00000162840	MT2P1	96.74	2.05255	0.795259	2.58098	0.00985205	1	0
ENSG00000163132	MSX1	159.808	1.87146	0.725563	2.57932	0.00989958	1	0
ENSG00000178031	ADAMTSL1	1432.59	1.146	0.44445	2.57846	0.00992411	1	0
ENSG00000180875	GREM2	782.435	1.90035	0.737883	2.5754	0.0100123	1	0
ENSG00000196632	WNK3	43.3125	-2.30658	0.895619	-2.5754	0.0100124	1	0
ENSG00000139146	FAM60A	113.591	-1.65435	0.643182	-2.57213	0.0101074	1	0
ENSG00000185641	CTD-2287O16.1	1623.2	-0.943434	0.366795	-2.5721	0.0101083	1	0
ENSG00000082701	GSK3B	493.569	-0.886267	0.345115	-2.56803	0.0102277	1	0
ENSG00000183580	FBXL7	119.317	-1.29077	0.50273	-2.56753	0.0102427	1	0
ENSG00000206538	VGLL3	4239.54	-1.30177	0.507549	-2.56482	0.0103228	1	0
ENSG00000166046	TCP11L2	197.482	-1.04314	0.406869	-2.56383	0.0103524	1	0
ENSG00000198816	ZNF358	62.7175	-1.32768	0.518287	-2.56167	0.010417	1	0
ENSG00000232346	SC22CB-1E7.1	1206.14	-1.19654	0.467291	-2.56058	0.0104497	1	0
ENSG00000156508	EEF1A1	41801.1	-0.842519	0.329359	-2.55806	0.0105259	1	0
ENSG00000108947	EFNB3	27.3173	-2.86261	1.11946	-2.55714	0.0105538	NA	NA
ENSG00000145592	RPL37	3408.22	-0.833595	0.326019	-2.55689	0.0105613	1	0
ENSG00000121769	FABP3	30.0635	-2.43204	0.951244	-2.55669	0.0105672	NA	NA
ENSG00000105989	WNT2	718.381	-4.90949	1.92066	-2.55614	0.0105841	1	0
ENSG00000111885	MAN1A1	588.029	-1.10521	0.432852	-2.55333	0.0106697	1	0
ENSG00000138641	HERC3	184.689	1.16922	0.45808	2.55244	0.0106972	1	0
ENSG00000235847	LDHAP7	214.139	1.53051	0.60136	2.54509	0.010925	1	0
ENSG00000164530	PI16	1383.1	4.57739	1.79928	2.54401	0.0109588	1	0
ENSG00000145349	CAMK2D	1433.63	-0.864308	0.339832	-2.54334	0.0109798	1	0
ENSG00000175906	ARL4D	217.219	-1.17847	0.463792	-2.54093	0.0110557	1	0
ENSG00000172346	CSDC2	32.8991	-1.62642	0.640182	-2.54055	0.0110677	1	0
ENSG00000143369	ECM1	332.41	1.49743	0.589548	2.53997	0.0110863	1	0
ENSG00000163945	UVSSA	47.1239	1.47426	0.580584	2.53928	0.0111082	1	0
ENSG00000242858	CTC-484M2.1	23.07	-2.00344	0.789081	-2.53895	0.0111185	NA	NA
ENSG00000154734	ADAMTS1	2772.31	1.73772	0.684876	2.53728	0.0111717	1	0
ENSG00000063046	EIF4B	3922.7	-0.977286	0.385319	-2.5363	0.011203	1	0
ENSG00000250144	RP11-553P9.1	1970.15	-0.85473	0.337378	-2.53345	0.0112946	1	0
ENSG00000139211	AMIGO2	759.66	2.03777	0.805094	2.53109	0.0113708	1	0
ENSG00000128228	SDF2L1	32.2247	1.74919	0.691317	2.53023	0.0113988	1	0
ENSG00000237875	RP5-1174J21.1	47.3661	-1.58216	0.625831	-2.52809	0.0114686	1	0
ENSG00000237729	AC002075.4	267.5	-0.984611	0.389476	-2.52804	0.0114702	1	0
ENSG00000275708	MIR3648-1	21.8043	-1.94372	0.769951	-2.52448	0.011587	NA	NA
ENSG00000113805	CNTN3	276.939	2.05448	0.81402	2.52387	0.0116072	1	0
ENSG00000234745	HLA-B	877.277	-1.4459	0.573195	-2.52253	0.0116514	1	0
ENSG00000244398	RP11-466H18.1	1272.8	-0.855617	0.339288	-2.5218	0.0116755	1	0
ENSG00000107821	KAZALD1	297.012	1.11941	0.444362	2.51915	0.0117639	1	0
ENSG00000214784	AC010468.1	844.862	-1.05931	0.420689	-2.51803	0.0118013	1	0
ENSG00000173905	GOLIM4	621.656	1.65218	0.65631	2.51737	0.0118234	1	0
ENSG00000128708	HAT1	260.715	1.26024	0.500776	2.51657	0.0118505	1	0
ENSG00000174442	ZWILCH	220.821	1.23745	0.492028	2.515	0.0119032	1	0
ENSG00000155816	FMN2	469.136	1.76454	0.701963	2.51372	0.0119465	1	0
ENSG00000197860	SGTB	602.398	1.00533	0.400299	2.51145	0.0120235	1	0
ENSG00000109881	CCDC34	49.4346	1.3074	0.520765	2.51054	0.0120548	1	0
ENSG00000186468	RPS23	2529.78	-0.898882	0.358114	-2.51005	0.0120716	1	0
ENSG00000171812	COL8A2	521.737	-2.14505	0.855173	-2.50832	0.0121308	1	0
ENSG00000123485	HJURP	181.968	1.63395	0.65199	2.5061	0.0122071	1	0
ENSG00000119917	IFIT3	191.536	-1.63557	0.652764	-2.50561	0.012224	1	0
ENSG00000146859	TMEM140	42.7784	-1.53441	0.613373	-2.5016	0.0123634	1	0
ENSG00000085511	MAP3K4	373.069	0.87382	0.349384	2.50103	0.0123834	1	0
ENSG00000100814	CCNB1IP1	351.062	-0.875364	0.350039	-2.50076	0.0123926	1	0
ENSG00000109738	GLRB	63.1625	-1.24741	0.498855	-2.50055	0.0124001	1	0
ENSG00000234797	RPS3AP6	2955.42	-1.02016	0.408031	-2.50019	0.0124125	1	0
ENSG00000166311	SMPD1	296.095	1.14172	0.456664	2.50014	0.0124144	1	0
ENSG00000251587	LDHAP1	74.6181	1.58823	0.635432	2.49945	0.0124385	1	0
ENSG00000259498	RP11-244F12.3	68.1093	1.81899	0.728104	2.49826	0.0124806	1	0
ENSG00000111602	TIMELESS	69.3073	1.7173	0.68753	2.49778	0.0124974	1	0
ENSG00000080986	NDC80	131.532	1.48545	0.594753	2.4976	0.0125037	1	0
ENSG00000227615	RP11-864N7.2	1282.94	-0.863517	0.346172	-2.49447	0.0126144	1	0
ENSG00000104408	EIF3E	1863.29	-0.922085	0.369773	-2.49365	0.0126438	1	0
ENSG00000198554	WDHD1	176.097	1.04573	0.419444	2.49314	0.0126618	1	0
ENSG00000172986	GXYLT2	167.822	-1.51299	0.606872	-2.49309	0.0126636	1	0
ENSG00000114698	PLSCR4	215.297	-1.52136	0.610791	-2.49081	0.0127453	1	0
ENSG00000235225	AC016712.2	144.118	-1.18635	0.476549	-2.48947	0.0127935	1	0
ENSG00000137507	LRRC32	67.9058	-2.49487	1.00313	-2.4871	0.0128789	1	0
ENSG00000250182	EEF1A1P13	11849.8	-0.917851	0.369456	-2.48433	0.0129795	1	0
ENSG00000134508	CABLES1	87.3516	1.99845	0.805758	2.48021	0.0131303	1	0
ENSG00000115355	CCDC88A	750.617	0.944725	0.381039	2.47934	0.0131626	1	0
ENSG00000228360	RP11-365F18.1	101.279	-1.40914	0.568366	-2.47928	0.0131646	1	0
ENSG00000259358	RP11-456J20.1	36.2893	1.91374	0.77205	2.47877	0.0131835	1	0
ENSG00000230216	HSPB1P2	62.6756	1.32918	0.536725	2.47647	0.0132688	1	0
ENSG00000154920	EME1	40.0889	1.54035	0.622005	2.47643	0.0132705	1	0
ENSG00000011454	RABGAP1	978.945	-1.57855	0.637839	-2.47484	0.0133296	1	0
ENSG00000096746	HNRNPH3	84.6281	1.25606	0.50782	2.47344	0.0133819	1	0
ENSG00000168140	VASN	674.373	1.76622	0.71411	2.47331	0.0133867	1	0
ENSG00000162373	BEND5	23.221	-3.62033	1.46434	-2.47232	0.0134238	NA	NA
ENSG00000138347	MYPN	93.2326	2.9166	1.18152	2.46852	0.0135674	1	0
ENSG00000203721	LINC00862	58.6776	1.50077	0.608368	2.46688	0.0136296	1	0
ENSG00000133056	PIK3C2B	12.5527	-3.334	1.35229	-2.46545	0.013684	NA	NA
ENSG00000141574	SECTM1	46.3767	-2.12566	0.862224	-2.46532	0.013689	1	0
ENSG00000024526	DEPDC1	337.147	1.63891	0.665168	2.4639	0.0137433	1	0
ENSG00000151376	ME3	99.7473	-1.44853	0.588107	-2.46304	0.0137765	1	0
ENSG00000228753	EIF4BP2	90.799	-1.11032	0.450838	-2.46279	0.0137862	1	0
ENSG00000001617	SEMA3F	30.3523	-2.20093	0.894316	-2.46101	0.0138545	NA	NA
ENSG00000226360	RPL10AP6	1944.17	-0.825069	0.335297	-2.46071	0.0138663	1	0
ENSG00000162522	KIAA1522	32.0809	-1.5493	0.62992	-2.45952	0.0139121	1	0
ENSG00000214078	CPNE1	273.978	1.13501	0.461633	2.45868	0.0139447	1	0
ENSG00000174444	RPL4	9537.38	-0.758277	0.308739	-2.45605	0.0140475	1	0
ENSG00000144681	STAC	105.78	-2.08274	0.848029	-2.45597	0.0140503	1	0
ENSG00000179627	ZBTB42	28.2944	-1.79	0.72921	-2.45471	0.0140999	NA	NA
ENSG00000133961	NUMB	219.496	1.09891	0.447727	2.45443	0.0141107	1	0
ENSG00000180139	ACTA2-AS1	58.7893	-1.94699	0.79372	-2.453	0.014167	1	0
ENSG00000196562	SULF2	227.107	-1.95123	0.796334	-2.45027	0.014275	1	0
ENSG00000145476	CYP4V2	138.852	-1.60954	0.657227	-2.44899	0.0143257	1	0
ENSG00000278637	HIST1H4A	58.4385	1.74661	0.713298	2.44864	0.0143397	1	0
ENSG00000261336	EIF4BP5	76.8721	-1.1587	0.473204	-2.44863	0.01434	1	0
ENSG00000099204	ABLIM1	61.1343	-2.25388	0.920901	-2.44747	0.0143862	1	0
ENSG00000233476	EEF1A1P6	27091.9	-0.810228	0.331061	-2.44737	0.0143905	1	0
ENSG00000072133	RPS6KA6	84.4386	1.9373	0.791737	2.4469	0.0144091	1	0
ENSG00000229638	RPL4P4	4875.73	-0.795565	0.325138	-2.44686	0.0144108	1	0
ENSG00000240616	RPS6P25	660.357	-1.10038	0.449766	-2.44656	0.0144226	1	0
ENSG00000188783	PRELP	17.8727	-2.58512	1.05665	-2.44653	0.014424	NA	NA
ENSG00000232176	RP11-146N23.1	843.953	-0.874067	0.357392	-2.44568	0.0144578	1	0
ENSG00000221852	KRTAP1-5	22.7911	3.03796	1.24391	2.44227	0.0145951	NA	NA
ENSG00000227309	AC140076.1	161.676	-1.07429	0.439963	-2.44176	0.0146157	1	0
ENSG00000151849	CENPJ	150.222	1.03857	0.425416	2.44131	0.0146341	1	0
ENSG00000181458	TMEM45A	402.335	-1.61099	0.660063	-2.44067	0.01466	1	0
ENSG00000197614	MFAP5	5160.85	-2.00012	0.819574	-2.44044	0.0146695	1	0
ENSG00000137154	RPS6	8490.85	-0.868748	0.356072	-2.43981	0.014695	1	0
ENSG00000198911	SREBF2	249.961	-1.10347	0.452337	-2.43949	0.014708	1	0
ENSG00000228462	RPS19P7	560.01	-0.86076	0.352878	-2.43926	0.0147174	1	0
ENSG00000096093	EFHC1	253.243	-0.897307	0.368089	-2.43775	0.0147791	1	0
ENSG00000252481	SCARNA13	464.937	-0.977197	0.401106	-2.43625	0.0148403	1	0
ENSG00000102452	NALCN	64.1779	1.5937	0.654193	2.43613	0.0148455	1	0
ENSG00000107562	CXCL12	3952.07	1.17215	0.481271	2.43553	0.0148701	1	0
ENSG00000175183	CSRP2	473.684	-2.37928	0.977373	-2.43436	0.0149181	1	0
ENSG00000100401	RANGAP1	506.647	1.2814	0.526585	2.43341	0.0149572	1	0
ENSG00000233747	RPL36AP13	35.0973	-1.538	0.63213	-2.43304	0.0149728	1	0
ENSG00000213741	RPS29	1402	-1.19234	0.490097	-2.43286	0.0149799	1	0
ENSG00000139239	RPL14P1	1788.07	-0.868057	0.356971	-2.43173	0.0150269	1	0
ENSG00000099250	NRP1	1482.98	1.24426	0.511947	2.43044	0.0150806	1	0
ENSG00000112312	GMNN	104.939	1.10417	0.454429	2.42979	0.0151076	1	0
ENSG00000142089	IFITM3	720.388	-1.16147	0.478775	-2.42592	0.0152696	1	0
ENSG00000173376	NDNF	126.757	-2.69472	1.11134	-2.42475	0.0153188	1	0
ENSG00000185010	F8	50.6592	-1.36625	0.563661	-2.42389	0.0153551	1	0
ENSG00000186854	TRABD2A	81.9711	1.70488	0.703514	2.42338	0.015377	1	0
ENSG00000101003	GINS1	53.3275	1.48269	0.612303	2.4215	0.0154567	1	0
ENSG00000232385	RPS3AP25	296.169	-1.19293	0.492738	-2.42103	0.0154766	1	0
ENSG00000144713	RPL32	4718.49	-0.833651	0.344422	-2.42044	0.0155019	1	0
ENSG00000169570	DTWD2	42.2539	-1.5339	0.633966	-2.41953	0.0155407	1	0
ENSG00000178695	KCTD12	701.936	1.00522	0.415467	2.41948	0.0155425	1	0
ENSG00000228111	TPT1P2	233.206	-0.998005	0.412687	-2.41831	0.0155928	1	0
ENSG00000152778	IFIT5	482.87	-0.859328	0.355399	-2.41793	0.0156092	1	0
ENSG00000178429	RPS3AP5	1416.13	-1.00592	0.416081	-2.41762	0.0156226	1	0
ENSG00000078967	UBE2D4	56.778	-1.28457	0.531524	-2.41676	0.0156594	1	0
ENSG00000234648	AL162151.3	326.177	-0.927809	0.384208	-2.41486	0.0157413	1	0
ENSG00000132780	NASP	184.507	1.12575	0.46624	2.41453	0.0157554	1	0
ENSG00000226396	RP5-1056L3.3	594.569	-0.895105	0.370796	-2.41401	0.0157779	1	0
ENSG00000168090	COPS6	169.033	1.40205	0.581239	2.41217	0.0158578	1	0
ENSG00000125384	PTGER2	53.5197	1.92413	0.798864	2.40858	0.0160145	1	0
ENSG00000109805	NCAPG	228.341	1.62066	0.673336	2.40692	0.0160878	1	0
ENSG00000109743	BST1	215.381	-1.2191	0.507389	-2.4027	0.0162747	1	0
ENSG00000147180	ZNF711	26.6242	-1.74349	0.7257	-2.40249	0.0162838	NA	NA
ENSG00000252316	RNY4	79.8896	-3.17555	1.32315	-2.39999	0.0163957	1	0
ENSG00000138180	CEP55	471.752	1.64471	0.686818	2.39468	0.0166347	1	0
ENSG00000145386	CCNA2	766.14	1.78801	0.746898	2.39391	0.0166697	1	0
ENSG00000183876	ARSI	123.735	1.45136	0.606452	2.3932	0.016702	1	0
ENSG00000225031	EIF4BP7	958.281	-0.923556	0.386029	-2.39245	0.0167363	1	0
ENSG00000087586	AURKA	269.028	1.42889	0.597569	2.39118	0.0167944	1	0
ENSG00000203805	PLPP4	89.0444	2.8477	1.19142	2.39017	0.0168406	1	0
ENSG00000100739	BDKRB1	37.3062	1.61821	0.677182	2.38963	0.0168654	1	0
ENSG00000244527	RP11-254G11.1	34.6912	-1.92115	0.80408	-2.38925	0.0168827	1	0
ENSG00000219863	RPL31P28	69.632	-1.27488	0.53366	-2.38894	0.0168968	1	0
ENSG00000099957	P2RX6	24.5288	-1.99499	0.83526	-2.38847	0.0169188	NA	NA
ENSG00000123136	DDX39A	191.436	1.41521	0.59293	2.3868	0.0169956	1	0
ENSG00000162849	KIF26B	103.664	-1.62881	0.682607	-2.38616	0.0170254	1	0
ENSG00000136014	USP44	21.0275	-1.76579	0.740644	-2.38413	0.0171198	NA	NA
ENSG00000156113	KCNMA1	194.238	-1.13791	0.477406	-2.38352	0.0171479	1	0
ENSG00000133106	EPSTI1	61.4596	-1.57051	0.658912	-2.38349	0.0171491	1	0
ENSG00000114744	COMMD2	537.294	-0.862771	0.362105	-2.38265	0.0171884	1	0
ENSG00000131473	ACLY	1745.18	0.762608	0.320069	2.38264	0.017189	1	0
ENSG00000217027	TPT1P4	1298.29	-0.728655	0.306018	-2.38109	0.0172617	1	0
ENSG00000204387	C6orf48	1078.92	-1.06257	0.446369	-2.38048	0.0172903	1	0
ENSG00000169071	ROR2	70.9308	-2.65916	1.1171	-2.38041	0.0172935	1	0
ENSG00000184661	CDCA2	182.033	1.50321	0.631687	2.37968	0.0173276	1	0
ENSG00000242060	RPS3AP49	249.231	-1.27783	0.537197	-2.37869	0.0173742	1	0
ENSG00000100246	DNAL4	100.278	-1.0668	0.449157	-2.37512	0.0175433	1	0
ENSG00000128606	LRRC17	379.124	-4.71554	1.98729	-2.37285	0.0176516	1	0
ENSG00000230364	RPL4P3	899.175	-0.901195	0.380031	-2.37137	0.0177222	1	0
ENSG00000080031	PTPRH	30.0635	-3.24136	1.36719	-2.37083	0.0177484	NA	NA
ENSG00000233426	EIF3FP3	562.99	-0.998781	0.421304	-2.37069	0.017755	1	0
ENSG00000206262	FOXL2NB	42.7802	-2.14076	0.903301	-2.36993	0.0177914	1	0
ENSG00000116815	CD58	69.981	-1.73349	0.732173	-2.3676	0.0179039	1	0
ENSG00000216802	RP11-390P2.2	187.719	1.02726	0.434011	2.3669	0.0179379	1	0
ENSG00000246273	SBF2-AS1	127.119	-2.75812	1.1655	-2.36647	0.0179586	1	0
ENSG00000241343	RPL36A	113.957	-1.25788	0.531556	-2.36641	0.0179614	1	0
ENSG00000188873	RPL10AP2	766.073	-0.851011	0.359706	-2.36585	0.0179887	1	0
ENSG00000204179	PTPN20	18.6458	-2.67614	1.13272	-2.36258	0.0181481	NA	NA
ENSG00000196205	EEF1A1P5	36017.9	-0.806618	0.341418	-2.36255	0.0181497	1	0
ENSG00000054967	RELT	62.1986	1.42352	0.602869	2.36124	0.018214	1	0
ENSG00000259721	RP11-758N13.1	90.1182	1.60642	0.681554	2.357	0.0184234	1	0
ENSG00000116711	PLA2G4A	68.5355	1.78031	0.755918	2.35516	0.0185145	1	0
ENSG00000176438	SYNE3	235.396	-1.10742	0.470246	-2.35497	0.018524	1	0
ENSG00000050344	NFE2L3	89.8648	-1.32198	0.56158	-2.35404	0.0185707	1	0
ENSG00000110031	LPXN	171.791	1.7309	0.735456	2.35351	0.0185973	1	0
ENSG00000237077	AC105399.2	167.293	-1.12352	0.478076	-2.3501	0.0187686	1	0
ENSG00000126787	DLGAP5	360.689	1.81793	0.773913	2.34902	0.0188231	1	0
ENSG00000143761	ARF1	956.46	0.997507	0.424743	2.3485	0.0188494	1	0
ENSG00000122483	CCDC18	112.738	1.18654	0.505289	2.34824	0.0188622	1	0
ENSG00000100162	CENPM	37.6865	1.94452	0.828085	2.34821	0.0188639	1	0
ENSG00000239532	RP11-9D8.1	17.4492	-1.9944	0.849379	-2.34807	0.018871	NA	NA
ENSG00000243964	RPL23AP65	565.675	-0.872905	0.372109	-2.34583	0.0189847	1	0
ENSG00000155660	PDIA4	1657.95	1.03012	0.439226	2.34531	0.0190115	1	0
ENSG00000251432	RP11-420A23.1	24.9858	-2.41322	1.02899	-2.34523	0.0190152	NA	NA
ENSG00000029993	HMGB3	143.827	0.992655	0.423538	2.34372	0.0190925	1	0
ENSG00000112697	TMEM30A	2419.76	0.802727	0.342532	2.34351	0.0191033	1	0
ENSG00000250305	KIAA1456	237.327	1.97571	0.843176	2.34318	0.0191201	1	0
ENSG00000110700	RPS13	1277.84	-0.895117	0.382114	-2.34254	0.0191531	1	0
ENSG00000093009	CDC45	54.904	1.58629	0.677185	2.34247	0.0191563	1	0
ENSG00000219747	RP1-292B18.1	584.128	-0.987952	0.422001	-2.34111	0.0192265	1	0
ENSG00000213757	CTC-451P13.1	803.959	-1.12005	0.478601	-2.34026	0.0192702	1	0
ENSG00000161800	RACGAP1	506.17	1.40721	0.601457	2.33966	0.0193011	1	0
ENSG00000213058	RP4-765C7.2	682.378	-0.860775	0.368379	-2.33666	0.019457	1	0
ENSG00000188765	TMSB4XP2	246.843	-1.91963	0.821545	-2.33661	0.0194594	1	0
ENSG00000134419	RPS15A	1317.77	-0.92495	0.395906	-2.33629	0.0194763	1	0
ENSG00000091592	NLRP1	299.225	0.892512	0.382156	2.33546	0.0195192	1	0
ENSG00000138413	IDH1	1064.58	-1.02347	0.43849	-2.33408	0.0195917	1	0
ENSG00000182158	CREB3L2	392.846	1.11553	0.478032	2.3336	0.0196168	1	0
ENSG00000245205	EEF1A1P4	1895.11	-0.812942	0.348396	-2.33338	0.019628	1	0
ENSG00000220848	RPS18P9	827.979	-0.80259	0.343962	-2.33337	0.0196288	1	0
ENSG00000138071	ACTR2	826.611	1.49569	0.641246	2.33247	0.0196759	1	0
ENSG00000165480	SKA3	98.1554	1.45331	0.623304	2.33163	0.0197202	1	0
ENSG00000125968	ID1	1452.11	2.27436	0.975952	2.3304	0.0197849	1	0
ENSG00000064042	LIMCH1	477.195	1.61342	0.692684	2.32923	0.0198469	1	0
ENSG00000163507	KIAA1524	140.623	1.4726	0.632278	2.32904	0.0198567	1	0
ENSG00000173848	NET1	204.683	1.38436	0.594801	2.32744	0.019942	1	0
ENSG00000151090	THRB	108.606	1.95415	0.839966	2.32646	0.019994	1	0
ENSG00000281181	CH507-513H4.3	7841.75	-6.2771	2.70131	-2.32372	0.0201405	1	0
ENSG00000119681	LTBP2	3197.27	1.7589	0.756993	2.32354	0.0201502	1	0
ENSG00000259917	HNRNPLP2	259.075	0.976473	0.420351	2.32299	0.0201795	1	0
ENSG00000124343	XG	100.801	1.32133	0.56932	2.32089	0.0202926	1	0
ENSG00000277437	MIR3687-1	25.0378	-1.93858	0.835275	-2.32088	0.0202931	NA	NA
ENSG00000279865	RP11-69M1.6	398.396	-1.02021	0.439593	-2.3208	0.0202978	1	0
ENSG00000241352	RP11-392P7.1	361.868	-0.987283	0.425465	-2.32048	0.0203149	1	0
ENSG00000040275	SPDL1	618.184	1.34378	0.579247	2.31987	0.020348	1	0
ENSG00000188486	H2AFX	150.093	1.60684	0.692956	2.31881	0.0204051	1	0
ENSG00000256282	RP11-504G3.4	22.9986	1.81073	0.780915	2.31872	0.02041	NA	NA
ENSG00000120709	FAM53C	349.205	-0.874127	0.37738	-2.31631	0.0205415	1	0
ENSG00000123836	PFKFB2	100.852	-1.03408	0.44677	-2.31456	0.0206369	1	0
ENSG00000205871	RPS3AP47	479.833	-1.0978	0.474483	-2.31368	0.0206851	1	0
ENSG00000240036	RP11-587D21.1	489.16	-0.799766	0.345763	-2.31305	0.02072	1	0
ENSG00000079616	KIF22	180.252	1.38348	0.598845	2.31025	0.0208745	1	0
ENSG00000241547	ACTG1P20	293.17	1.27821	0.553435	2.3096	0.0209103	1	0
ENSG00000177084	POLE	82.9553	1.54474	0.66886	2.30952	0.0209148	1	0
ENSG00000280800	CH507-513H4.6	7829.01	-6.27161	2.71722	-2.3081	0.0209935	1	0
ENSG00000213694	S1PR3	275.347	-1.56244	0.677233	-2.30709	0.0210497	1	0
ENSG00000159200	RCAN1	1471.8	1.13365	0.491383	2.30705	0.021052	1	0
ENSG00000275110	MIR6087	196.468	-4.85718	2.10555	-2.30684	0.0210636	1	0
ENSG00000103494	RPGRIP1L	297.929	0.8872	0.385044	2.30415	0.0212141	1	0
ENSG00000136153	LMO7	2710.62	0.785281	0.340904	2.30353	0.0212491	1	0
ENSG00000233966	UBE2SP1	108.971	1.38123	0.599687	2.30325	0.0212649	1	0
ENSG00000125247	TMTC4	93.1605	-1.10244	0.479041	-2.30134	0.0213723	1	0
ENSG00000197780	TAF13	286.546	1.02445	0.445373	2.30022	0.0214359	1	0
ENSG00000159433	STARD9	126.171	-1.13124	0.491917	-2.29966	0.0214678	1	0
ENSG00000280614	CH507-513H4.4	7829.35	-6.24899	2.71801	-2.2991	0.0214992	1	0
ENSG00000196604	POTEF	64.3876	1.36392	0.593331	2.29876	0.0215187	1	0
ENSG00000213820	RPL13P2	65.042	-1.54854	0.673646	-2.29874	0.0215198	1	0
ENSG00000197822	OCLN	8.9008	-2.59812	1.13051	-2.29818	0.0215513	NA	NA
ENSG00000204767	FAM196B	90.2323	1.61807	0.704081	2.29813	0.0215545	1	0
ENSG00000214485	RPL7P1	2175.38	-0.754608	0.328879	-2.29449	0.0217626	1	0
ENSG00000164484	TMEM200A	405.664	1.6067	0.700269	2.29441	0.0217669	1	0
ENSG00000072163	LIMS2	66.4937	-1.34851	0.588077	-2.29308	0.0218432	1	0
ENSG00000005379	TSPOAP1	54.5915	-1.7488	0.762969	-2.2921	0.0219001	1	0
ENSG00000088280	ASAP3	382.654	-1.25306	0.546831	-2.2915	0.0219344	1	0
ENSG00000069702	TGFBR3	408.404	-1.56273	0.682027	-2.29131	0.0219456	1	0
ENSG00000121964	GTDC1	138.072	-1.1239	0.490508	-2.2913	0.0219458	1	0
ENSG00000281383	CH507-513H4.5	6987.17	-6.25623	2.73197	-2.29001	0.0220208	1	0
ENSG00000163071	SPATA18	167.484	-1.21704	0.5315	-2.28982	0.0220316	1	0
ENSG00000229937	PRPS1L1	43.5061	1.41453	0.618557	2.28682	0.0222062	1	0
ENSG00000103642	LACTB	230.513	0.898617	0.392982	2.28666	0.0222156	1	0
ENSG00000011638	TMEM159	131.477	-1.18302	0.517468	-2.28617	0.0222442	1	0
ENSG00000111863	ADTRP	24.3447	2.31727	1.0137	2.28596	0.0222567	NA	NA
ENSG00000196950	SLC39A10	999.139	0.936777	0.409801	2.28593	0.0222583	1	0
ENSG00000213183	RPS7P8	36.0705	-1.55725	0.681308	-2.28568	0.022273	1	0
ENSG00000159055	MIS18A	60.1584	1.36679	0.598036	2.28546	0.0222858	1	0
ENSG00000260604	RP1-140K8.5	52.7034	-2.79698	1.22433	-2.28449	0.0223428	1	0
ENSG00000132613	MTSS1L	98.5028	-1.0234	0.448515	-2.28174	0.0225046	1	0
ENSG00000133112	TPT1	9377.41	-0.898403	0.39406	-2.27986	0.0226159	1	0
ENSG00000138675	FGF5	301.058	1.50516	0.660682	2.2782	0.0227149	1	0
ENSG00000168386	FILIP1L	566.758	1.40736	0.61791	2.27761	0.02275	1	0
ENSG00000272374	RP3-329A5.8	33.7737	2.20148	0.966996	2.27662	0.0228092	1	0
ENSG00000243071	RP11-613M5.2	282.779	-0.948688	0.416906	-2.27554	0.0228734	1	0
ENSG00000187446	CHP1	731.924	-0.943905	0.415553	-2.27144	0.0231204	1	0
ENSG00000180537	RNF182	32.4605	-2.33401	1.02763	-2.27127	0.0231309	1	0
ENSG00000198901	PRC1	760.65	1.56461	0.689032	2.27073	0.0231632	1	0
ENSG00000165949	IFI27	10.5107	-2.76433	1.21823	-2.26913	0.0232603	NA	NA
ENSG00000229349	ACTG1P9	152.949	1.26143	0.556011	2.26871	0.0232858	1	0
ENSG00000183963	SMTN	380.256	1.57738	0.696439	2.26492	0.0235173	1	0
ENSG00000055813	CCDC85A	110.398	1.6182	0.715383	2.26201	0.0236968	1	0
ENSG00000233873	RPL7P44	100.827	-1.17597	0.519945	-2.26171	0.0237151	1	0
ENSG00000196151	WDSUB1	66.3351	-1.30637	0.57773	-2.26121	0.023746	1	0
ENSG00000166451	CENPN	176.89	1.22723	0.542754	2.26112	0.023752	1	0
ENSG00000196584	XRCC2	44.9706	1.71762	0.760028	2.25994	0.0238251	1	0
ENSG00000273870	RP11-174N3.4	162.809	-0.884532	0.391514	-2.25926	0.0238673	1	0
ENSG00000151276	MAGI1	282.756	1.05363	0.466491	2.25862	0.0239069	1	0
ENSG00000184588	PDE4B	445.804	2.07474	0.9191	2.25736	0.0239854	1	0
ENSG00000134057	CCNB1	686.407	1.55477	0.688888	2.25693	0.0240127	1	0
ENSG00000216480	RP3-393E18.1	31.6945	-1.43261	0.63477	-2.25689	0.0240151	1	0
ENSG00000100714	MTHFD1	96.351	1.38418	0.613398	2.25658	0.0240346	1	0
ENSG00000214199	EEF1A1P12	4710.83	-0.749765	0.332409	-2.25555	0.0240989	1	0
ENSG00000228502	EEF1A1P11	8869.33	-0.782655	0.347048	-2.25518	0.024122	1	0
ENSG00000228929	RPS13P2	1734.91	-0.838201	0.371845	-2.25417	0.0241855	1	0
ENSG00000130821	SLC6A8	57.7021	-1.46625	0.650489	-2.25407	0.0241916	1	0
ENSG00000169604	ANTXR1	1187.9	1.0232	0.453966	2.25392	0.0242015	1	0
ENSG00000223403	MEG9	28.2024	1.61233	0.715416	2.25369	0.0242154	NA	NA
ENSG00000132274	TRIM22	911.461	-0.987072	0.43801	-2.25354	0.0242252	1	0
ENSG00000198242	RPL23A	857.457	-0.845012	0.375025	-2.25321	0.0242457	1	0
ENSG00000104738	MCM4	617.316	1.13296	0.50309	2.252	0.0243224	1	0
ENSG00000173166	RAPH1	93.4148	-1.31063	0.581995	-2.25195	0.0243253	1	0
ENSG00000105088	OLFM2	38.7897	-2.84218	1.26215	-2.25186	0.0243309	1	0
ENSG00000169231	THBS3	238.013	-1.23268	0.547967	-2.24956	0.024477	1	0
ENSG00000136149	RPL13AP25	1584.54	-0.783192	0.348224	-2.2491	0.024506	1	0
ENSG00000198053	SIRPA	240.038	1.49583	0.665193	2.24872	0.0245306	1	0
ENSG00000214612	RPS19P1	1466.72	-0.787114	0.35005	-2.24858	0.0245394	1	0
ENSG00000261061	RP11-303E16.2	58.913	1.2615	0.561455	2.24684	0.02465	1	0
ENSG00000119714	GPR68	47.1496	1.71573	0.763916	2.24596	0.0247063	1	0
ENSG00000249239	RP11-428L21.2	319.967	-0.886359	0.394696	-2.24567	0.0247249	1	0
ENSG00000231160	KLF3-AS1	11.2169	-2.18016	0.971001	-2.24527	0.0247506	NA	NA
ENSG00000235045	RPL7P8	78.8382	-1.11361	0.496154	-2.24449	0.0248009	1	0
ENSG00000186017	ZNF566	91.7589	-1.0033	0.447111	-2.24397	0.0248345	1	0
ENSG00000138792	ENPEP	29.3489	-1.78035	0.793961	-2.24236	0.0249379	NA	NA
ENSG00000218426	RP11-475C16.1	1512.57	-0.809682	0.361114	-2.24218	0.0249497	1	0
ENSG00000048342	CC2D2A	184.161	-0.924727	0.41259	-2.24127	0.0250085	1	0
ENSG00000134222	PSRC1	123.532	1.31674	0.588265	2.23834	0.025199	1	0
ENSG00000166441	RPL27A	2187.94	-0.751241	0.335815	-2.23707	0.0252819	1	0
ENSG00000099783	HNRNPM	274.045	1.41378	0.632456	2.23538	0.0253923	1	0
ENSG00000100280	AP1B1	267.635	1.13323	0.507173	2.23441	0.0254559	1	0
ENSG00000242477	CTD-2161E19.1	394.828	-0.959883	0.429635	-2.23418	0.0254711	1	0
ENSG00000213985	AC078899.1	114.342	1.85238	0.829206	2.23392	0.0254884	1	0
ENSG00000170445	HARS	313.402	1.10593	0.495072	2.23387	0.0254914	1	0
ENSG00000105372	RPS19	3461.72	-0.807464	0.361468	-2.23385	0.025493	1	0
ENSG00000149177	PTPRJ	239.771	0.900339	0.403076	2.23367	0.0255048	1	0
ENSG00000112096	SOD2	1687.57	-1.99584	0.893566	-2.23357	0.0255112	1	0
ENSG00000185345	PARK2	10.0261	-2.42903	1.08792	-2.23274	0.0255663	NA	NA
ENSG00000144959	NCEH1	176.375	1.50947	0.676301	2.23194	0.0256187	1	0
ENSG00000117600	PLPPR4	42.0801	-2.68375	1.20247	-2.23187	0.0256233	1	0
ENSG00000180190	TDRP	23.1571	-2.56649	1.15007	-2.23161	0.0256409	NA	NA
ENSG00000164087	POC1A	42.721	1.87476	0.840231	2.23125	0.0256648	1	0
ENSG00000279602	CTD-3014M21.1	58.0841	-2.25698	1.01164	-2.23102	0.02568	1	0
ENSG00000242067	RPL9P28	242.144	-0.955937	0.4287	-2.22985	0.0257574	1	0
ENSG00000204054	LINC00963	290.49	-0.884147	0.39684	-2.22797	0.0258828	1	0
ENSG00000111110	PPM1H	25.3641	-2.62777	1.17954	-2.2278	0.0258936	NA	NA
ENSG00000188846	RPL14	1889.08	-0.686489	0.308177	-2.22758	0.0259086	1	0
ENSG00000235354	RPS29P16	258.966	-1.19713	0.537748	-2.22619	0.0260016	1	0
ENSG00000131788	PIAS3	105.018	1.01278	0.455141	2.2252	0.0260681	1	0
ENSG00000207008	SNORA54	252.596	-1.76705	0.794409	-2.22436	0.0261242	1	0
ENSG00000214108	TPT1P5	32.9051	-1.3613	0.612628	-2.22206	0.0262792	1	0
ENSG00000158406	HIST1H4H	284.756	1.20634	0.543102	2.22121	0.0263371	1	0
ENSG00000171862	PTEN	1824.96	-0.858979	0.38684	-2.2205	0.0263849	1	0
ENSG00000131876	SNRPA1	39.7968	1.37338	0.619318	2.21757	0.0265839	1	0
ENSG00000117597	DIEXF	550.109	0.785006	0.354184	2.21638	0.0266657	1	0
ENSG00000123975	CKS2	198.053	1.14692	0.517705	2.21539	0.0267335	1	0
ENSG00000248905	FMN1	508.92	1.53382	0.692578	2.21466	0.0267837	1	0
ENSG00000142945	KIF2C	264.294	1.6607	0.750029	2.21418	0.0268163	1	0
ENSG00000274565	CTD-3035K23.7	37.061	1.9699	0.890209	2.21286	0.0269075	1	0
ENSG00000150687	PRSS23	4841.56	-1.81774	0.821615	-2.2124	0.026939	1	0
ENSG00000185031	SLC2A3P2	30.1022	-1.45643	0.658445	-2.21193	0.0269717	NA	NA
ENSG00000239470	RP11-16F15.2	420.931	-1.06535	0.481905	-2.21071	0.0270558	1	0
ENSG00000185164	NOMO2	539.6	0.90588	0.40987	2.21016	0.0270939	1	0
ENSG00000110880	CORO1C	2672.12	0.862771	0.390499	2.20941	0.0271462	1	0
ENSG00000156273	BACH1	843.106	-1.00633	0.455495	-2.20931	0.0271529	1	0
ENSG00000145425	RPS3A	1879.58	-0.908986	0.411452	-2.20921	0.0271597	1	0
ENSG00000267742	FAM60CP	20.2264	-2.16986	0.982225	-2.20913	0.0271654	NA	NA
ENSG00000255397	AC022182.2	25.6781	1.82935	0.82831	2.20854	0.0272069	NA	NA
ENSG00000227028	SLC8A1-AS1	21.8287	2.06204	0.933705	2.20845	0.0272132	NA	NA
ENSG00000177600	RPLP2	1411.7	-1.34708	0.610058	-2.20812	0.0272361	1	0
ENSG00000101255	TRIB3	552.959	-1.76251	0.798342	-2.20772	0.027264	1	0
ENSG00000118707	TGIF2	62.5218	-1.05047	0.476297	-2.2055	0.0274189	1	0
ENSG00000185532	PRKG1	448.704	-1.06085	0.481333	-2.20398	0.0275258	1	0
ENSG00000173641	HSPB7	584.185	1.7992	0.816394	2.20384	0.0275359	1	0
ENSG00000072110	ACTN1	994.538	1.18058	0.535802	2.20338	0.0275678	1	0
ENSG00000197575	RPS17P2	98.1921	-1.37446	0.624166	-2.20208	0.0276599	1	0
ENSG00000158246	FAM46B	35.5813	-1.3724	0.624164	-2.19879	0.0278932	1	0
ENSG00000103502	CDIPT	342.276	-0.975761	0.44396	-2.19786	0.0279593	1	0
ENSG00000186665	C17orf58	60.5815	-1.19543	0.543971	-2.19759	0.0279781	1	0
ENSG00000240509	RPL34P18	445.056	-0.752705	0.34256	-2.1973	0.0279993	1	0
ENSG00000164587	RPS14	4326.19	-0.672294	0.306204	-2.19558	0.0281221	1	0
ENSG00000206147	RPL23AP57	63.185	-1.04832	0.477643	-2.19478	0.0281794	1	0
ENSG00000237668	RPS15AP38	236.143	-0.964822	0.439889	-2.19333	0.0282836	1	0
ENSG00000230330	HMGN2P3	70.3258	1.12192	0.511831	2.19197	0.028382	1	0
ENSG00000109452	INPP4B	152.77	-1.07815	0.492184	-2.19054	0.0284851	1	0
ENSG00000115163	CENPA	47.1102	1.68361	0.768602	2.19048	0.0284894	1	0
ENSG00000137269	LRRC1	38.5988	-1.57106	0.71781	-2.18869	0.0286192	1	0
ENSG00000178573	MAF	79.0115	-3.02296	1.3813	-2.18849	0.0286337	1	0
ENSG00000205189	ZBTB10	269.976	-0.806746	0.368827	-2.18733	0.0287184	1	0
ENSG00000185904	LINC00839	32.8766	-2.46938	1.12987	-2.18554	0.0288495	1	0
ENSG00000225405	RPS15AP17	263.001	-0.918338	0.42034	-2.18475	0.0289073	1	0
ENSG00000229894	GK3P	13.4312	1.96553	0.899829	2.18434	0.0289372	NA	NA
ENSG00000234819	RP11-336N8.4	37.7492	1.36355	0.624615	2.18302	0.0290342	1	0
ENSG00000183160	TMEM119	1310.06	-1.71738	0.786721	-2.18296	0.0290385	1	0
ENSG00000019485	PRDM11	37.601	-1.30745	0.598943	-2.18293	0.0290407	1	0
ENSG00000138821	SLC39A8	126.825	-2.57333	1.17885	-2.18291	0.0290424	1	0
ENSG00000177954	RPS27	697.939	-0.983074	0.450426	-2.18254	0.0290694	1	0
ENSG00000233057	EEF1A1P14	1710.87	-0.835644	0.382909	-2.18236	0.0290833	1	0
ENSG00000174028	FAM3C2	105.954	1.13641	0.520746	2.18227	0.0290896	1	0
ENSG00000182899	RPL35A	2266.8	-0.881213	0.404498	-2.17854	0.0293661	1	0
ENSG00000232341	RPL4P2	242.895	-1.00189	0.460027	-2.1779	0.0294137	1	0
ENSG00000226243	RPL37AP1	997.273	-0.978438	0.449327	-2.17756	0.0294385	1	0
ENSG00000162976	PQLC3	289.755	-1.1643	0.534711	-2.17744	0.0294475	1	0
ENSG00000256663	RP11-424C20.2	39.6619	1.60173	0.735774	2.17693	0.0294858	1	0
ENSG00000164104	HMGB2	461.391	1.12997	0.519154	2.17656	0.0295135	1	0
ENSG00000123737	EXOSC9	437.51	1.29384	0.594492	2.17639	0.0295264	1	0
ENSG00000103241	FOXF1	44.8227	2.45954	1.13034	2.17593	0.0295603	1	0
ENSG00000141682	PMAIP1	60.0122	-1.31186	0.602941	-2.17576	0.029573	1	0
ENSG00000108883	EFTUD2	372.961	0.941808	0.432937	2.17539	0.0296008	1	0
ENSG00000186318	BACE1	409.816	0.993655	0.456845	2.17504	0.0296274	1	0
ENSG00000242071	RPL7AP6	1940.93	-0.673992	0.310062	-2.17373	0.0297254	1	0
ENSG00000219928	RP11-40C6.2	744.811	-0.800434	0.368247	-2.17363	0.0297328	1	0
ENSG00000197321	SVIL	260.356	-1.85849	0.855155	-2.17328	0.0297591	1	0
ENSG00000198918	RPL39	1952.21	-0.975554	0.449046	-2.1725	0.0298178	1	0
ENSG00000138101	DTNB	14.5813	-1.84903	0.851142	-2.17242	0.0298243	NA	NA
ENSG00000241429	EEF1A1P25	1604.89	-0.748933	0.345292	-2.16899	0.0300837	1	0
ENSG00000261556	SMG1P7	108.808	-0.924217	0.426437	-2.1673	0.0302118	1	0
ENSG00000186193	SAPCD2	32.4062	1.99885	0.922405	2.167	0.0302349	1	0
ENSG00000175216	CKAP5	1319.07	0.697701	0.322148	2.16578	0.0303283	1	0
ENSG00000163710	PCOLCE2	428.381	1.29736	0.599252	2.16497	0.0303901	1	0
ENSG00000177283	FZD8	177.413	1.10755	0.511809	2.16398	0.0304655	1	0
ENSG00000163032	VSNL1	21.3029	-2.92085	1.34979	-2.16393	0.0304697	NA	NA
ENSG00000196911	KPNA5	131.896	-1.08935	0.503555	-2.16332	0.0305169	1	0
ENSG00000106829	TLE4	220.768	-1.31935	0.610188	-2.1622	0.0306025	1	0
ENSG00000239731	RN7SL825P	689.429	-1.21498	0.562102	-2.16149	0.0306573	1	0
ENSG00000064989	CALCRL	27.1717	-1.5195	0.703409	-2.1602	0.0307573	NA	NA
ENSG00000224126	UBE2SP2	82.0494	1.49122	0.690602	2.15931	0.0308263	1	0
ENSG00000218265	RPS4XP7	158.656	-0.880219	0.40764	-2.15931	0.0308265	1	0
ENSG00000202512	RN7SKP230	562.556	-1.85857	0.860808	-2.1591	0.030842	1	0
ENSG00000131470	PSMC3IP	11.603	2.20575	1.02198	2.15832	0.030903	NA	NA
ENSG00000236090	LDHAP3	154.199	1.31045	0.60748	2.1572	0.0309903	1	0
ENSG00000176343	RPL37AP8	710.323	-1.04464	0.485155	-2.15321	0.0313025	1	0
ENSG00000223485	LINC01615	39.0475	-1.83295	0.851513	-2.15257	0.0313522	1	0
ENSG00000232228	RP11-77O7.1	13.8235	-1.94591	0.904962	-2.15027	0.0315342	NA	NA
ENSG00000068489	PRR11	147.318	1.51212	0.703353	2.14988	0.0315649	1	0
ENSG00000184840	TMED9	362.654	1.0639	0.495129	2.14873	0.0316555	1	0
ENSG00000232134	RPS15AP12	370.665	-0.799715	0.372379	-2.14758	0.0317469	1	0
ENSG00000134294	SLC38A2	13653.5	1.12327	0.523252	2.14671	0.0318167	1	0
ENSG00000099785	2002-03-01	155.324	-0.973571	0.453522	-2.14669	0.0318178	1	0
ENSG00000103995	CEP152	99.2023	0.95304	0.444007	2.14645	0.0318368	1	0
ENSG00000152217	SETBP1	87.9711	-1.15987	0.540418	-2.14625	0.0318531	1	0
ENSG00000183671	GPR1	242.825	-1.60574	0.748286	-2.14589	0.031882	1	0
ENSG00000075218	GTSE1	91.6528	1.69026	0.787719	2.14576	0.0318921	1	0
ENSG00000099194	SCD	1242.51	-1.27181	0.59273	-2.14568	0.0318987	1	0
ENSG00000236735	RPL31P63	321.743	-0.789547	0.368096	-2.14495	0.0319568	1	0
ENSG00000106397	PLOD3	323.582	1.17843	0.549549	2.14437	0.0320035	1	0
ENSG00000237649	KIFC1	157.343	1.76299	0.822815	2.14263	0.0321427	1	0
ENSG00000197756	RPL37A	6831.8	-0.8997	0.420143	-2.14141	0.0322409	1	0
ENSG00000233668	RP11-571F15.3	337.304	-0.768254	0.35893	-2.1404	0.0323225	1	0
ENSG00000215063	RPL21P2	58.4614	-1.47661	0.690188	-2.13943	0.0324009	1	0
ENSG00000242849	ALDOAP1	235.897	0.887476	0.414989	2.13855	0.0324718	1	0
ENSG00000014138	POLA2	105.371	1.38299	0.646744	2.13838	0.0324856	1	0
ENSG00000100629	CEP128	42.4668	1.5348	0.718287	2.13676	0.0326178	1	0
ENSG00000072571	HMMR	237.33	1.67361	0.783785	2.1353	0.0327369	1	0
ENSG00000270916	RPL12P50	130.153	-0.853038	0.399841	-2.13344	0.0328884	1	0
ENSG00000166482	MFAP4	398.687	-1.28929	0.605024	-2.13097	0.0330916	1	0
ENSG00000103966	EHD4	207.791	1.2229	0.574118	2.13005	0.0331672	1	0
ENSG00000112742	TTK	259.987	1.42839	0.670637	2.12991	0.0331794	1	0
ENSG00000230207	RPL4P5	2470.18	-0.694398	0.326284	-2.1282	0.0333202	1	0
ENSG00000148677	ANKRD1	340.313	-4.55649	2.14317	-2.12605	0.0334987	1	0
ENSG00000077152	UBE2T	114.285	1.18528	0.557585	2.12573	0.0335258	1	0
ENSG00000197632	SERPINB2	52.5818	-2.08887	0.983399	-2.12414	0.0336588	1	0
ENSG00000232883	RP11-302I18.1	182.772	-0.826219	0.389348	-2.12206	0.0338327	1	0
ENSG00000117595	IRF6	108.714	2.42883	1.14458	2.12204	0.0338348	1	0
ENSG00000235776	AC000089.3	564.11	-0.729059	0.343642	-2.12157	0.033874	1	0
ENSG00000220472	RP11-69L16.5	433.073	-0.815933	0.384952	-2.11957	0.0340423	1	0
ENSG00000227525	RPL7P6	338.64	-0.832991	0.393082	-2.11913	0.0340794	1	0
ENSG00000156515	HK1	319.907	1.39108	0.657204	2.11666	0.0342888	1	0
ENSG00000130558	OLFM1	35.3033	1.79388	0.848215	2.11489	0.0344391	1	0
ENSG00000248587	GDNF-AS1	14.1366	-1.87096	0.884981	-2.11413	0.0345046	NA	NA
ENSG00000230897	RPS18P12	770.824	-1.22059	0.577359	-2.11409	0.0345073	1	0
ENSG00000136003	ISCU	691.33	-0.671489	0.317669	-2.1138	0.0345322	1	0
ENSG00000199683	RN7SKP185	1663.78	-1.30465	0.617241	-2.11369	0.0345419	1	0
ENSG00000231006	RPL7P32	675.369	-0.805651	0.381198	-2.11347	0.0345604	1	0
ENSG00000142534	RPS11	4577.42	-0.715726	0.338825	-2.11238	0.034654	1	0
ENSG00000140443	IGF1R	136.772	1.02946	0.48758	2.11136	0.0347418	1	0
ENSG00000148572	NRBF2	342.013	-0.976153	0.462473	-2.11072	0.0347962	1	0
ENSG00000266439	RN7SL493P	37.0056	-1.26162	0.597807	-2.11042	0.0348226	1	0
ENSG00000234616	JRK	104.778	1.09717	0.520169	2.10925	0.0349228	1	0
ENSG00000213300	HNRNPA3P6	48.2876	1.28288	0.608482	2.10833	0.0350026	1	0
ENSG00000228407	RP4-800M22.1	111.616	-0.853742	0.40536	-2.10613	0.0351927	1	0
ENSG00000113269	RNF130	269.131	-1.2786	0.60713	-2.10598	0.0352063	1	0
ENSG00000134668	SPOCD1	460.293	1.00548	0.477503	2.1057	0.0352306	1	0
ENSG00000145687	SSBP2	254.643	-0.816881	0.387993	-2.1054	0.0352564	1	0
ENSG00000172667	ZMAT3	542.837	-0.737559	0.350381	-2.10502	0.0352894	1	0
ENSG00000131943	C19orf12	362.569	-0.837035	0.397756	-2.10439	0.0353444	1	0
ENSG00000077238	IL4R	252.109	1.16301	0.552705	2.1042	0.0353606	1	0
ENSG00000146707	POMZP3	16.9291	1.61935	0.770115	2.10274	0.0354886	NA	NA
ENSG00000167733	HSD11B1L	34.7208	-1.38864	0.661228	-2.10009	0.0357209	1	0
ENSG00000138172	CALHM2	213.084	-0.897406	0.427424	-2.09957	0.0357669	1	0
ENSG00000107949	BCCIP	219.838	0.877909	0.418189	2.09931	0.0357895	1	0
ENSG00000119812	FAM98A	226.927	1.35058	0.643618	2.09842	0.0358683	1	0
ENSG00000134882	UBAC2	253.567	-0.774923	0.369705	-2.09606	0.0360771	1	0
ENSG00000183814	LIN9	75.8823	1.0602	0.505816	2.09602	0.0360808	1	0
ENSG00000238249	HMGN2P17	19.6283	1.61472	0.770519	2.09562	0.0361159	NA	NA
ENSG00000196352	CD55	338.817	-0.770518	0.367745	-2.09525	0.0361488	1	0
ENSG00000240877	RN7SL521P	18.8652	-2.46714	1.17769	-2.09489	0.0361806	NA	NA
ENSG00000234883	MIR155HG	25.7995	1.67989	0.802191	2.09413	0.0362488	NA	NA
ENSG00000171444	MCC	141.048	-1.59815	0.763191	-2.09403	0.0362573	1	0
ENSG00000170522	ELOVL6	127.952	1.18605	0.566396	2.09402	0.0362578	1	0
ENSG00000162944	RFTN2	90.3862	-1.39888	0.668323	-2.09312	0.0363385	1	0
ENSG00000114251	WNT5A	1323.94	-1.68492	0.806335	-2.0896	0.036654	1	0
ENSG00000248222	CTB-174D11.1	47.7321	-2.22995	1.06741	-2.08911	0.0366978	1	0
ENSG00000156299	TIAM1	61.1039	-1.41833	0.679141	-2.08841	0.0367606	1	0
ENSG00000241281	RP11-364M6.1	113.958	-1.24142	0.594587	-2.08786	0.0368101	1	0
ENSG00000152402	GUCY1A2	115.071	-3.91483	1.87505	-2.08786	0.0368104	1	0
ENSG00000159259	CHAF1B	35.1692	1.33328	0.638632	2.08771	0.0368241	1	0
ENSG00000228149	RPL3P1	108.205	-0.899379	0.431662	-2.08352	0.0372036	1	0
ENSG00000138639	ARHGAP24	286.193	1.07287	0.514997	2.08325	0.0372286	1	0
ENSG00000224856	RP4-796I17.5	32.7824	-1.52844	0.733988	-2.08237	0.0373085	1	0
ENSG00000242670	RPL22P13	84.7882	-1.29305	0.621044	-2.08205	0.0373378	1	0
ENSG00000213303	CTC-398G3.2	129.701	-0.858874	0.412557	-2.08183	0.0373581	1	0
ENSG00000225193	RPS12P26	129.975	-0.873114	0.419443	-2.0816	0.0373788	1	0
ENSG00000111331	OAS3	38.9985	1.31277	0.630835	2.08101	0.0374333	1	0
ENSG00000220744	RPL5P18	64.5179	-1.16627	0.560739	-2.07988	0.0375365	1	0
ENSG00000131711	MAP1B	2395.67	0.792141	0.380943	2.07942	0.0375788	1	0
ENSG00000128039	SRD5A3	99.4605	-0.940233	0.452162	-2.07942	0.0375791	1	0
ENSG00000117632	STMN1	263.521	1.34155	0.645661	2.0778	0.0377282	1	0
ENSG00000248180	GAPDHP60	769.342	0.81651	0.392979	2.07775	0.0377327	1	0
ENSG00000232486	RP11-18B3.2	37.7149	1.76039	0.84743	2.07732	0.0377716	1	0
ENSG00000179222	MAGED1	1732.29	0.736036	0.35438	2.07696	0.0378048	1	0
ENSG00000254087	LYN	20.724	-2.08577	1.00457	-2.07628	0.0378678	NA	NA
ENSG00000175061	LRRC75A-AS1	2079.02	-0.927969	0.447082	-2.07562	0.0379296	1	0
ENSG00000236533	AC009413.2	79.8862	-0.933765	0.449956	-2.07524	0.0379647	1	0
ENSG00000129657	SEC14L1	180.493	0.788862	0.380138	2.0752	0.0379681	1	0
ENSG00000146376	ARHGAP18	476.136	0.968468	0.466803	2.07468	0.0380158	1	0
ENSG00000072422	RHOBTB1	596.397	-1.29502	0.624333	-2.07425	0.0380563	1	0
ENSG00000273038	RP11-479G22.8	57.6533	1.34079	0.646762	2.07308	0.0381651	1	0
ENSG00000113739	STC2	1178.31	1.25046	0.60324	2.0729	0.0381816	1	0
ENSG00000140450	ARRDC4	513.183	-1.02721	0.495702	-2.07224	0.0382433	1	0
ENSG00000118292	C1orf54	42.8182	-1.62046	0.782116	-2.0719	0.038275	1	0
ENSG00000149503	INCENP	79.4572	1.36983	0.661416	2.07106	0.0383536	1	0
ENSG00000037474	NSUN2	287.391	1.03977	0.502651	2.06857	0.0385861	1	0
ENSG00000250254	PTTG2	61.1584	1.75798	0.849866	2.06854	0.0385894	1	0
ENSG00000231789	PIK3CD-AS2	17.3267	-1.70611	0.82636	-2.06461	0.0389597	NA	NA
ENSG00000186104	CYP2R1	66.0447	-1.00265	0.485672	-2.06445	0.0389747	1	0
ENSG00000128578	STRIP2	25.7192	1.57213	0.761736	2.06387	0.0390297	NA	NA
ENSG00000204650	LINC02210	34.2947	1.27157	0.616187	2.06361	0.0390549	1	0
ENSG00000261713	SSTR5-AS1	44.1765	-1.81094	0.877601	-2.06351	0.0390641	1	0
ENSG00000174437	ATP2A2	847.443	1.22273	0.592574	2.06342	0.0390728	1	0
ENSG00000167642	SPINT2	21.9024	-2.09425	1.0152	-2.06289	0.039123	NA	NA
ENSG00000087365	SF3B2	620.512	0.988431	0.479867	2.0598	0.0394172	1	0
ENSG00000217239	RP1-182O16.1	194.433	-0.825082	0.40076	-2.0588	0.0395139	1	0
ENSG00000162981	FAM84A	15.0024	-2.35769	1.14542	-2.05837	0.039555	NA	NA
ENSG00000237709	EEF1A1P28	17.4181	-1.58296	0.769065	-2.0583	0.0395617	NA	NA
ENSG00000142541	RPL13A	4299.3	-0.798776	0.388133	-2.058	0.0395906	1	0
ENSG00000157020	SEC13	953.964	0.880428	0.42781	2.05799	0.0395914	1	0
ENSG00000125648	SLC25A23	101.751	-1.06021	0.515367	-2.0572	0.0396668	1	0
ENSG00000234465	PINLYP	12.0159	-2.02065	0.982622	-2.05638	0.0397457	NA	NA
ENSG00000170962	PDGFD	239.159	-1.81064	0.88055	-2.05626	0.0397573	1	0
ENSG00000213707	HMGB1P10	149.862	0.923698	0.449324	2.05575	0.0398063	1	0
ENSG00000240233	RN7SL587P	68.154	-1.32685	0.645618	-2.05516	0.0398637	1	0
ENSG00000136158	SPRY2	115.392	1.48465	0.722762	2.05414	0.0399624	1	0
ENSG00000261557	EEF1A1P38	1387.09	-0.731866	0.356433	-2.05331	0.0400428	1	0
ENSG00000175390	EIF3F	800.852	-0.835664	0.407053	-2.05296	0.0400766	1	0
ENSG00000030066	NUP160	264.826	1.00065	0.487488	2.05266	0.0401055	1	0
ENSG00000213087	RP11-613F7.1	233.276	-0.734279	0.357784	-2.0523	0.0401408	1	0
ENSG00000105327	BBC3	72.3139	-1.37956	0.672327	-2.05192	0.0401779	1	0
ENSG00000082196	C1QTNF3	43.6479	-2.5818	1.25834	-2.05174	0.0401945	1	0
ENSG00000198894	CIPC	143.301	-0.987107	0.481189	-2.05139	0.040229	1	0
ENSG00000108468	CBX1	396.253	0.755922	0.368863	2.04933	0.0404299	1	0
ENSG00000156970	BUB1B	178.813	1.4208	0.693442	2.04891	0.0404712	1	0
ENSG00000214998	CCNB2P1	39.895	1.99034	0.971549	2.04862	0.040499	1	0
ENSG00000140945	CDH13	503.978	-1.54374	0.753589	-2.04852	0.0405093	1	0
ENSG00000259612	EEF1A1P22	1719.17	-0.751987	0.367112	-2.04839	0.0405223	1	0
ENSG00000167106	FAM102A	94.6915	-1.23298	0.602041	-2.048	0.0405601	1	0
ENSG00000234093	RPS15AP11	142.745	-1.08408	0.529483	-2.04744	0.040615	1	0
ENSG00000147604	RPL7	1991.85	-0.773554	0.37794	-2.04677	0.0406811	1	0
ENSG00000100802	C14orf93	47.9975	-1.0737	0.524992	-2.04518	0.040837	1	0
ENSG00000137970	RPL7P9	3208.15	-0.777313	0.380152	-2.04474	0.0408801	1	0
ENSG00000106484	MEST	707.941	-3.82466	1.87103	-2.04415	0.0409391	1	0
ENSG00000242299	RP11-234A1.1	4244.47	-0.796605	0.389812	-2.04356	0.0409968	1	0
ENSG00000183337	BCOR	95.6197	1.01454	0.496491	2.04343	0.0410101	1	0
ENSG00000186866	POFUT2	293.098	0.854598	0.418311	2.04297	0.0410552	1	0
ENSG00000161203	AP2M1	3500.65	0.876281	0.428955	2.04283	0.0410696	1	0
ENSG00000128274	A4GALT	97.1247	1.00917	0.494448	2.04101	0.0412502	1	0
ENSG00000183621	ZNF438	55.657	-1.10046	0.539229	-2.0408	0.0412711	1	0
ENSG00000249779	RP11-447H19.3	32.2847	1.34125	0.657319	2.04049	0.0413015	1	0
ENSG00000095752	IL11	100.085	1.91568	0.93924	2.03961	0.0413894	1	0
ENSG00000172007	RAB33B	202.46	-0.865463	0.424704	-2.0378	0.0415698	1	0
ENSG00000130175	PRKCSH	201.028	1.15498	0.5669	2.03735	0.0416146	1	0
ENSG00000246985	SOCS2-AS1	31.0773	2.00254	0.983115	2.03693	0.0416567	NA	NA
ENSG00000163644	PPM1K	139.949	-1.12185	0.550799	-2.03677	0.0416735	1	0
ENSG00000170190	SLC16A5	74.6033	1.04906	0.51507	2.03673	0.0416768	1	0
ENSG00000006125	AP2B1	793.111	1.0409	0.511235	2.03605	0.041745	1	0
ENSG00000044574	HSPA5	687.568	1.51725	0.745431	2.0354	0.0418111	1	0
ENSG00000158292	GPR153	78.7094	-1.70698	0.838721	-2.03522	0.0418286	1	0
ENSG00000196550	FAM72A	10.7302	2.18339	1.07294	2.03496	0.0418547	NA	NA
ENSG00000230837	RPL31P2	577.096	-0.877883	0.431484	-2.03457	0.0418944	1	0
ENSG00000143228	NUF2	137.718	1.66701	0.819346	2.03456	0.041895	1	0
ENSG00000225415	CCRL1P1	28.345	-1.58719	0.780859	-2.03261	0.0420916	NA	NA
ENSG00000123545	NDUFAF4	113.12	-0.899847	0.442744	-2.03243	0.0421099	1	0
ENSG00000226221	RPL26P19	1733.5	-0.706886	0.347887	-2.03194	0.0421597	1	0
ENSG00000249098	RP11-39E3.4	41.3724	-2.64642	1.30245	-2.03189	0.0421652	1	0
ENSG00000182774	RPS17	3111.82	-0.768561	0.37829	-2.03167	0.0421871	1	0
ENSG00000197894	ADH5	1974.75	-0.673218	0.331433	-2.03123	0.0422314	1	0
ENSG00000240622	RPL7P15	97.0673	-1.088	0.535702	-2.03098	0.0422567	1	0
ENSG00000109475	RPL34	1834.54	-0.74382	0.36624	-2.03096	0.042259	1	0
ENSG00000226972	RPL12P19	69.116	-1.06009	0.522194	-2.03007	0.042349	1	0
ENSG00000173114	LRRN3	64.79	-1.96203	0.967394	-2.02816	0.0425437	1	0
ENSG00000275379	HIST1H3I	165.133	1.13993	0.562081	2.02805	0.0425548	1	0
ENSG00000182568	SATB1	81.7675	-1.2069	0.595117	-2.02801	0.0425597	1	0
ENSG00000218991	CCNG1P1	46.3645	-1.34457	0.663273	-2.02717	0.0426452	1	0
ENSG00000181819	KCTD9P2	39.5768	1.24691	0.615151	2.02699	0.0426633	1	0
ENSG00000257151	PWAR6	51.7606	-1.12924	0.557115	-2.02694	0.0426681	1	0
ENSG00000139291	TMEM19	334.367	-1.03217	0.509393	-2.02627	0.0427373	1	0
ENSG00000175063	UBE2C	141.586	1.40453	0.693397	2.02557	0.0428084	1	0
ENSG00000187961	KLHL17	77.4764	1.58614	0.78306	2.02557	0.0428088	1	0
ENSG00000227295	ELL2P1	436.054	1.16457	0.57501	2.0253	0.0428368	1	0
ENSG00000241739	CTD-2290C23.2	18.8431	-1.90866	0.942604	-2.02488	0.0428798	NA	NA
ENSG00000256269	HMBS	48.8576	1.17658	0.581069	2.02485	0.042883	1	0
ENSG00000203879	GDI1	430.05	0.780707	0.385568	2.02482	0.0428857	1	0
ENSG00000215003	RPL15P20	107.821	-0.82726	0.408716	-2.02405	0.0429651	1	0
ENSG00000112078	KCTD20	2032.91	-0.990404	0.489489	-2.02335	0.0430376	1	0
ENSG00000171345	KRT19	293.068	1.59587	0.789196	2.02214	0.0431615	1	0
ENSG00000197170	PSMD12	259.346	1.1645	0.576021	2.02164	0.0432141	1	0
ENSG00000051180	RAD51	25.7437	1.61645	0.799662	2.02142	0.0432364	NA	NA
ENSG00000228844	RP11-467I20.3	57.6939	-1.02495	0.507298	-2.02041	0.0433413	1	0
ENSG00000034152	MAP2K3	127.191	1.09423	0.541906	2.01922	0.0434644	1	0
ENSG00000135048	TMEM2	253.911	0.818101	0.405695	2.01655	0.043743	1	0
ENSG00000215895	RP11-334L9.1	73.4309	1.85137	0.918317	2.01605	0.0437946	1	0
ENSG00000213315	CTD-3035D6.1	929.477	-0.749537	0.371808	-2.01592	0.0438079	1	0
ENSG00000196937	FAM3C	226.215	0.845956	0.419725	2.0155	0.0438523	1	0
ENSG00000183691	NOG	273.875	2.2246	1.10395	2.01513	0.0438912	1	0
ENSG00000170345	FOS	1026.79	-5.72375	2.84104	-2.01467	0.0439397	1	0
ENSG00000217791	ASS1P9	51.5996	-1.76758	0.877593	-2.01412	0.0439969	1	0
ENSG00000240463	RPS19P3	399.908	-0.735495	0.365272	-2.01355	0.0440566	1	0
ENSG00000184156	KCNQ3	12.5611	2.31383	1.14936	2.01315	0.044099	NA	NA
ENSG00000122026	RPL21	833.823	-0.847067	0.420788	-2.01305	0.0441095	1	0
ENSG00000111206	FOXM1	83.5308	1.36027	0.675938	2.01241	0.0441762	1	0
ENSG00000126351	THRA	281.107	-0.824554	0.410099	-2.01062	0.0443653	1	0
ENSG00000075702	WDR62	33.8759	1.78436	0.887582	2.01036	0.0443933	1	0
ENSG00000164615	CAMLG	342.154	-0.861504	0.42858	-2.01013	0.044417	1	0
ENSG00000140538	NTRK3	17.9396	-1.85011	0.920698	-2.00946	0.0444879	NA	NA
ENSG00000058056	USP13	112.854	1.10211	0.548509	2.00929	0.0445069	1	0
ENSG00000129810	SGO1	29.0003	1.77373	0.883158	2.0084	0.0446007	NA	NA
ENSG00000223640	RPL30P3	196.481	-0.955353	0.475682	-2.00838	0.0446026	1	0
ENSG00000134201	GSTM5	43.1204	-1.8311	0.911791	-2.00825	0.0446172	1	0
ENSG00000180817	PPA1	561.702	-0.803639	0.400349	-2.00734	0.0447131	1	0
ENSG00000260822	GS1-358P8.4	25.2365	-1.81885	0.906984	-2.00538	0.0449221	NA	NA
ENSG00000115652	UXS1	71.9383	1.07685	0.537182	2.00463	0.0450027	1	0
ENSG00000240125	RPL23AP75	15.5818	-1.79327	0.894915	-2.00385	0.0450864	NA	NA
ENSG00000177156	TALDO1	815.036	0.726282	0.362505	2.00351	0.0451225	1	0
ENSG00000100503	NIN	818.036	0.948756	0.473716	2.00279	0.0451994	1	0
ENSG00000123096	SSPN	318.075	-1.10332	0.551211	-2.00162	0.0453256	1	0
ENSG00000198604	BAZ1A	357.647	0.76155	0.38048	2.00155	0.0453329	1	0
ENSG00000145362	ANK2	404.208	-0.787475	0.393444	-2.00149	0.0453393	1	0
ENSG00000121281	ADCY7	210.127	1.08813	0.543848	2.00079	0.0454146	1	0
ENSG00000099953	MMP11	36.0721	-1.94411	0.972613	-1.99885	0.0456249	1	0
ENSG00000156482	RPL30	1282.49	-0.800073	0.400306	-1.99865	0.0456461	1	0
ENSG00000122952	ZWINT	154.869	1.38644	0.693715	1.99858	0.0456542	1	0
ENSG00000116874	WARS2	170.575	-0.775311	0.388062	-1.9979	0.0457271	1	0
ENSG00000165490	DDIAS	64.9057	1.4168	0.709286	1.9975	0.0457712	1	0
ENSG00000248858	FLJ46284	12.2193	-2.11066	1.05686	-1.9971	0.0458139	NA	NA
ENSG00000152990	ADGRA3	198.741	-0.946935	0.474339	-1.99632	0.0458986	1	0
ENSG00000173421	CCDC36	37.4612	1.65972	0.831595	1.99582	0.045953	1	0
ENSG00000127948	POR	134.445	1.20204	0.602367	1.99553	0.0459856	1	0
ENSG00000243777	RP11-864G5.1	455.704	-0.766606	0.384219	-1.99523	0.0460176	1	0
ENSG00000104611	SH2D4A	705.544	0.722663	0.362229	1.99504	0.0460381	1	0
ENSG00000167468	GPX4	729.138	-0.66625	0.33398	-1.99488	0.0460564	1	0
ENSG00000220749	RPL21P28	467.709	-0.863389	0.433273	-1.99272	0.0462927	1	0
ENSG00000174748	RPL15	6304.03	-0.709418	0.356066	-1.99238	0.0463297	1	0
ENSG00000010278	CD9	265.002	1.03827	0.521197	1.9921	0.0463606	1	0
ENSG00000137996	RTCA	276.757	0.714643	0.358981	1.99076	0.0465077	1	0
ENSG00000164088	PPM1M	146.104	-0.821174	0.412548	-1.99049	0.0465367	1	0
ENSG00000136997	MYC	339.673	-1.41425	0.710597	-1.99022	0.0465665	1	0
ENSG00000276805	RP11-291L22.9	10.9975	-1.89499	0.952344	-1.98981	0.0466116	NA	NA
ENSG00000205269	TMEM170B	16.167	-1.61745	0.812967	-1.98956	0.046639	NA	NA
ENSG00000125945	ZNF436	377.786	-0.949097	0.477153	-1.98908	0.046692	1	0
ENSG00000198755	RPL10A	3496.83	-0.619042	0.311226	-1.98904	0.0466965	1	0
ENSG00000141627	DYM	336.16	-0.695263	0.349712	-1.9881	0.0468002	1	0
ENSG00000118495	PLAGL1	187.488	1.00364	0.505091	1.98705	0.0469168	1	0
ENSG00000230076	RPL10P6	567.588	-0.643787	0.32406	-1.98663	0.0469639	1	0
ENSG00000244363	RPL7P23	1616.43	-0.750022	0.377651	-1.98602	0.0470314	1	0
ENSG00000159082	SYNJ1	54.537	1.08574	0.546882	1.98532	0.0471088	1	0
ENSG00000175467	SART1	130.429	1.09931	0.553811	1.98499	0.0471461	1	0
ENSG00000135919	SERPINE2	5670.54	1.01411	0.511014	1.98451	0.0471992	1	0
ENSG00000241061	RPL5P1	526.17	-0.68316	0.34459	-1.98253	0.0474197	1	0
ENSG00000234241	RP4-775C13.1	227.559	0.798958	0.403041	1.98232	0.047443	1	0
ENSG00000052802	MSMO1	733.532	-1.29654	0.654107	-1.98216	0.0474613	1	0
ENSG00000137337	MDC1	43.3358	1.22735	0.620064	1.97938	0.0477728	1	0
ENSG00000008988	RPS20	2559.86	-0.790714	0.399481	-1.97935	0.0477762	1	0
ENSG00000161835	GRASP	17.0987	-2.1598	1.09195	-1.97792	0.0479373	NA	NA
ENSG00000150667	FSIP1	24.5147	-1.32553	0.670268	-1.97761	0.0479728	NA	NA
ENSG00000105486	LIG1	86.1324	1.27775	0.646241	1.9772	0.0480189	1	0
ENSG00000123080	CDKN2C	201.266	0.830714	0.42032	1.97639	0.0481112	1	0
ENSG00000116251	RPL22	1253.49	-0.661798	0.335074	-1.97508	0.0482592	1	0
ENSG00000121089	NACA3P	468.156	-0.677291	0.343138	-1.97381	0.0484032	1	0
ENSG00000234782	TPT1P9	1944.2	-0.87756	0.444785	-1.973	0.0484957	1	0
ENSG00000176170	SPHK1	563.512	1.30804	0.662972	1.973	0.0484961	1	0
ENSG00000240540	RPL3P9	449.539	-0.721849	0.365957	-1.97249	0.0485532	1	0
ENSG00000057019	DCBLD2	1826.35	1.03667	0.525785	1.97166	0.0486479	1	0
ENSG00000025772	TOMM34	226.031	1.2975	0.658602	1.97008	0.0488288	1	0
ENSG00000120833	SOCS2	497.779	1.50504	0.764008	1.96992	0.0488473	1	0
ENSG00000226549	SCDP1	74.6933	-1.32836	0.674413	-1.96966	0.0488779	1	0
ENSG00000240135	PSMD12P	27.3369	1.54632	0.785636	1.96825	0.0490398	NA	NA
ENSG00000139618	BRCA2	203.936	1.20929	0.614412	1.96821	0.0490434	1	0
ENSG00000073969	NSF	518.232	0.688897	0.350028	1.96812	0.049054	1	0
ENSG00000175550	DRAP1	812.676	0.992056	0.504065	1.96811	0.0490552	1	0
ENSG00000108984	MAP2K6	22.362	-1.99309	1.01277	-1.96795	0.0490734	NA	NA
ENSG00000283041	RP11-371A22.1	4464.41	-0.841568	0.427648	-1.9679	0.0490797	1	0
ENSG00000182247	UBE2E2	149.88	-1.05411	0.535975	-1.96671	0.0492169	1	0
ENSG00000128849	CGNL1	10.1332	-2.09647	1.06612	-1.96646	0.049246	NA	NA
ENSG00000249489	GAPDHP70	839.708	0.841646	0.428215	1.96548	0.0493592	1	0
ENSG00000198932	GPRASP1	37.4273	-1.12111	0.570821	-1.96404	0.0495255	1	0
ENSG00000100347	SAMM50	133.384	0.927775	0.47268	1.9628	0.0496697	1	0
ENSG00000228744	RPS3AP30	32.1767	-1.43035	0.728813	-1.96258	0.049695	1	0
ENSG00000103121	CMC2	114.454	0.83082	0.423481	1.96188	0.0497761	1	0
ENSG00000130816	DNMT1	219.903	1.32825	0.67779	1.95967	0.0500339	1	0
ENSG00000142178	SIK1	27.3698	-2.44022	1.24525	-1.95962	0.0500397	NA	NA
ENSG00000186185	KIF18B	30.3336	2.34636	1.19748	1.95941	0.0500647	NA	NA
ENSG00000235267	AC074117.13	13.9196	-1.6613	0.84805	-1.95896	0.050117	NA	NA
ENSG00000101384	JAG1	245.581	-1.86229	0.950706	-1.95885	0.0501303	1	0
ENSG00000196411	EPHB4	321.173	-0.685158	0.349846	-1.95845	0.0501769	1	0
ENSG00000169302	STK32A	21.5441	-1.68044	0.8582	-1.9581	0.0502186	NA	NA
ENSG00000176720	BOK	348.374	-0.800976	0.409081	-1.95799	0.0502312	1	0
ENSG00000213312	RPL7AP34	101.219	-1.15063	0.587744	-1.9577	0.050265	1	0
ENSG00000089289	IGBP1	456.768	-0.871112	0.444999	-1.95756	0.0502817	1	0
ENSG00000178977	LINC00324	21.2627	-2.72883	1.39452	-1.95682	0.0503689	NA	NA
ENSG00000136826	KLF4	277.388	-2.20934	1.12913	-1.95666	0.0503871	1	0
ENSG00000237676	RPL30P4	319.846	-0.830208	0.42443	-1.95605	0.050459	1	0
ENSG00000171813	PWWP2B	38.459	-1.25768	0.643253	-1.95518	0.0505613	1	0
ENSG00000144306	SCRN3	188.549	-0.783236	0.400883	-1.95378	0.0507277	1	0
ENSG00000150540	HNMT	104.631	-1.19299	0.610607	-1.95377	0.0507279	1	0
ENSG00000074527	NTN4	515.154	-2.16542	1.1089	-1.95277	0.0508465	1	0
ENSG00000149054	ZNF215	51.8847	1.36853	0.700973	1.95234	0.0508984	1	0
ENSG00000111911	HINT3	212.822	-0.772366	0.396032	-1.95026	0.0511451	1	0
ENSG00000231831	MTHFD1P1	42.2068	1.67516	0.859029	1.95006	0.0511689	1	0
ENSG00000162645	GBP2	255.635	1.7205	0.882462	1.94966	0.0512172	1	0
ENSG00000189227	C15orf61	65.0662	-1.23642	0.634322	-1.9492	0.0512713	1	0
ENSG00000131914	LIN28A	43.2116	-2.67681	1.37401	-1.94817	0.0513941	1	0
ENSG00000164056	SPRY1	26.1089	-1.32609	0.680838	-1.94773	0.0514472	NA	NA
ENSG00000132383	RPA1	193.578	1.14187	0.586468	1.94703	0.0515308	1	0
ENSG00000143653	SCCPDH	472.87	-0.760497	0.390675	-1.94662	0.0515801	1	0
ENSG00000165102	HGSNAT	266.638	-0.758012	0.389602	-1.94561	0.051702	1	0
ENSG00000235489	DBF4P1	50.2793	1.1602	0.596364	1.94546	0.0517192	1	0
ENSG00000129675	ARHGEF6	257.587	-0.960604	0.493769	-1.94545	0.0517203	1	0
ENSG00000120256	LRP11	701.052	0.875297	0.450019	1.94502	0.0517725	1	0
ENSG00000168887	C2orf68	178.014	-0.986669	0.507445	-1.94439	0.0518488	1	0
ENSG00000179241	LDLRAD3	30.9748	-1.2971	0.667396	-1.94352	0.0519537	NA	NA
ENSG00000155008	APOOL	113.677	-1.31151	0.674829	-1.94347	0.0519595	1	0
ENSG00000231414	AC016700.6	318.376	-1.0508	0.540952	-1.9425	0.0520767	1	0
ENSG00000119922	IFIT2	96.4774	-2.01932	1.04018	-1.94132	0.0522197	1	0
ENSG00000143387	CTSK	1558.56	-1.21635	0.626997	-1.93996	0.0523845	1	0
ENSG00000221923	ZNF880	118.547	0.955952	0.492972	1.93916	0.0524819	1	0
ENSG00000100292	HMOX1	427.185	1.11225	0.573971	1.93781	0.0526464	1	0
ENSG00000087191	PSMC5	176.86	1.58622	0.818758	1.93734	0.0527033	1	0
ENSG00000243101	RPS3P7	21.6223	-1.72855	0.892604	-1.93652	0.0528038	NA	NA
ENSG00000166250	CLMP	2862.69	0.808394	0.417465	1.93644	0.0528142	1	0
ENSG00000184357	HIST1H1B	1226.7	1.44317	0.745426	1.93604	0.052863	1	0
ENSG00000102763	VWA8	208.742	0.983031	0.507834	1.93573	0.0529003	1	0
ENSG00000076003	MCM6	176.816	0.967319	0.499997	1.93465	0.0530332	1	0
ENSG00000114126	TFDP2	295.409	-0.794844	0.410954	-1.93414	0.0530953	1	0
ENSG00000106624	AEBP1	287.638	1.09075	0.563965	1.93407	0.0531042	1	0
ENSG00000186676	EEF1GP1	89.0447	-1.0683	0.55275	-1.93269	0.0532738	1	0
ENSG00000137801	THBS1	74494.5	0.68589	0.354905	1.9326	0.0532849	1	0
ENSG00000242265	PEG10	147.918	0.860899	0.445573	1.93212	0.0533453	1	0
ENSG00000176692	FOXC2	15.5307	1.62676	0.843495	1.92859	0.0537813	NA	NA
ENSG00000214264	KCTD9P4	22.7102	1.43665	0.745084	1.92817	0.0538335	NA	NA
ENSG00000228716	DHFR	209.403	1.10721	0.574302	1.92793	0.0538636	1	0
ENSG00000102897	LYRM1	203.766	-0.953192	0.494421	-1.9279	0.0538681	1	0
ENSG00000241511	RPS15AP24	244.279	-0.781334	0.405307	-1.92776	0.0538848	1	0
ENSG00000173221	GLRX	189.883	1.31412	0.681688	1.92774	0.0538872	1	0
ENSG00000272398	CD24	114.433	-3.77752	1.96025	-1.92706	0.0539718	1	0
ENSG00000232713	AC010733.5	95.4	-0.869017	0.450989	-1.92691	0.0539906	1	0
ENSG00000149485	FADS1	803.724	-1.07398	0.557357	-1.92691	0.0539906	1	0
ENSG00000214297	ALDOAP2	118.782	0.808826	0.419807	1.92666	0.0540216	1	0
ENSG00000103226	NOMO3	377.572	0.877692	0.455762	1.92577	0.0541332	1	0
ENSG00000146701	MDH2	279.843	0.831192	0.43166	1.92557	0.054158	1	0
ENSG00000137834	SMAD6	265.402	0.956484	0.496771	1.9254	0.0541789	1	0
ENSG00000158290	CUL4B	1096.9	1.13501	0.589699	1.92473	0.0542636	1	0
ENSG00000214289	RPL39P5	60.3854	-1.26932	0.659626	-1.92431	0.0543158	1	0
ENSG00000166477	LEO1	134.53	1.34259	0.697864	1.92386	0.0543723	1	0
ENSG00000145423	SFRP2	25.1126	-2.05281	1.06721	-1.92353	0.0544138	NA	NA
ENSG00000148834	GSTO1	570.654	0.856014	0.445046	1.92343	0.054426	1	0
ENSG00000205664	RP11-706O15.1	39.5855	-1.50497	0.783055	-1.92192	0.0546161	1	0
ENSG00000122861	PLAU	188.049	-1.87732	0.976837	-1.92183	0.0546265	1	0
ENSG00000198730	CTR9	259.124	1.27258	0.662292	1.92148	0.0546716	1	0
ENSG00000107566	ERLIN1	282.86	0.85975	0.44748	1.92131	0.054692	1	0
ENSG00000216368	RP3-486D24.1	31.8852	-1.67391	0.871427	-1.92089	0.054746	1	0
ENSG00000183258	DDX41	300.675	0.774586	0.40329	1.92067	0.0547739	1	0
ENSG00000271029	RP11-849F2.10	95.8661	-0.898504	0.467895	-1.92031	0.0548187	1	0
ENSG00000084234	APLP2	2943.8	1.05219	0.548051	1.91988	0.0548728	1	0
ENSG00000118181	RPS25	1981.49	-0.938858	0.489072	-1.91967	0.0548994	1	0
ENSG00000101463	SYNDIG1	61.3215	-1.5298	0.797277	-1.91878	0.0550126	1	0
ENSG00000239481	RPS3AP41	11.3347	-1.93418	1.00808	-1.91869	0.0550242	NA	NA
ENSG00000142937	RPS8	4685.18	-0.63847	0.332841	-1.91824	0.0550805	1	0
ENSG00000244538	RP11-10G12.1	120.468	-1.0667	0.556366	-1.91726	0.0552043	1	0
ENSG00000236570	RAD23BP1	411.477	-0.985521	0.5144	-1.91587	0.055382	1	0
ENSG00000011523	CEP68	193.38	-0.704184	0.367582	-1.91572	0.0554009	1	0
ENSG00000106462	EZH2	79.0639	0.916281	0.478473	1.91501	0.055491	1	0
ENSG00000173786	CNP	449.422	-0.798779	0.417134	-1.91492	0.0555027	1	0
ENSG00000256338	RPL41P2	639.302	-0.625904	0.326907	-1.91462	0.0555404	1	0
ENSG00000114346	ECT2	526.071	0.969177	0.506308	1.9142	0.0555941	1	0
ENSG00000105976	MET	1013.97	0.778322	0.406619	1.91413	0.0556034	1	0
ENSG00000125266	EFNB2	119.468	-1.58201	0.826793	-1.91343	0.0556928	1	0
ENSG00000165516	KLHDC2	426.88	-0.808881	0.423578	-1.90964	0.0561801	1	0
ENSG00000264618	RN7SL732P	25.0866	-1.53755	0.805304	-1.90928	0.0562254	NA	NA
ENSG00000113361	CDH6	287.351	-3.87184	2.02813	-1.90907	0.0562534	1	0
ENSG00000143036	SLC44A3	12.4441	-1.72805	0.905624	-1.90813	0.0563744	NA	NA
ENSG00000107262	BAG1	154.732	-0.772654	0.40521	-1.9068	0.0565462	1	0
ENSG00000138080	EMILIN1	1021.27	0.982754	0.515416	1.90672	0.0565569	1	0
ENSG00000137124	ALDH1B1	399.353	-0.946	0.496233	-1.90636	0.0566034	1	0
ENSG00000225968	ELFN1	37.3046	-1.98285	1.04018	-1.90625	0.0566175	1	0
ENSG00000056586	RC3H2	944.708	-0.740112	0.388467	-1.90521	0.0567527	1	0
ENSG00000067900	ROCK1	765.987	0.79998	0.419914	1.9051	0.0567665	1	0
ENSG00000214362	RPS3AP36	57.9506	-0.961249	0.504586	-1.90502	0.0567769	1	0
ENSG00000240912	RP11-274J15.2	24.688	1.35833	0.713109	1.9048	0.0568064	NA	NA
ENSG00000241789	RN7SL504P	35.9428	-1.20864	0.634879	-1.90373	0.056945	1	0
ENSG00000151151	IPMK	163.282	1.07672	0.565861	1.9028	0.057067	1	0
ENSG00000185339	TCN2	25.2943	-1.33247	0.700522	-1.90211	0.0571562	NA	NA
ENSG00000109323	MANBA	186.035	-1.15176	0.605739	-1.90141	0.057248	1	0
ENSG00000174899	PQLC2L	40.3455	-1.51973	0.799322	-1.90127	0.0572665	1	0
ENSG00000181789	COPG1	2090.25	0.733881	0.386321	1.89967	0.0574766	1	0
ENSG00000129484	PARP2	61.5968	1.28199	0.674907	1.8995	0.0574986	1	0
ENSG00000170222	ADPRM	102.073	-1.00647	0.529885	-1.89942	0.0575097	1	0
ENSG00000233452	STXBP5-AS1	41.5685	1.11007	0.58455	1.89902	0.0575613	1	0
ENSG00000186153	WWOX	25.1914	-1.34138	0.706453	-1.89876	0.0575962	NA	NA
ENSG00000033327	GAB2	131.627	-1.24194	0.654307	-1.8981	0.057683	1	0
ENSG00000213683	AC002056.3	13.9146	1.9728	1.03951	1.89782	0.05772	NA	NA
ENSG00000234741	GAS5	972.061	-0.761387	0.401348	-1.89708	0.057818	1	0
ENSG00000173692	PSMD1	1160.85	0.718646	0.378991	1.89621	0.0579326	1	0
ENSG00000163697	APBB2	389.221	-0.992649	0.523516	-1.89612	0.0579444	1	0
ENSG00000267541	MTCO2P2	41.576	1.81653	0.958191	1.89579	0.0579879	1	0
ENSG00000166228	PCBD1	108.62	-0.800729	0.422504	-1.8952	0.0580658	1	0
ENSG00000204632	HLA-G	54.5368	-1.13457	0.599014	-1.89407	0.058216	1	0
ENSG00000060138	YBX3	388.473	-0.864569	0.456543	-1.89373	0.0582611	1	0
ENSG00000203852	HIST2H3A	304.679	1.47804	0.781039	1.8924	0.0584379	1	0
ENSG00000015532	XYLT2	222.321	1.12018	0.592105	1.89186	0.0585091	1	0
ENSG00000258501	EIF3LP1	324.387	-0.647787	0.342454	-1.8916	0.058544	1	0
ENSG00000166741	NNMT	3603.32	-0.926932	0.490087	-1.89136	0.058576	1	0
ENSG00000213236	YWHAZP2	165.811	0.96534	0.510463	1.89111	0.05861	1	0
ENSG00000242208	RPL5P29	164.807	-0.713007	0.37705	-1.89101	0.0586227	1	0
ENSG00000228861	RPL23AP12	89.1153	-0.950073	0.502662	-1.89008	0.0587467	1	0
ENSG00000241529	RN7SL767P	154.074	-1.01137	0.535364	-1.88913	0.0588742	1	0
ENSG00000239246	RP11-464D20.2	368.038	-0.668359	0.353814	-1.88901	0.0588901	1	0
ENSG00000213563	C8orf82	99.6547	-0.933338	0.494183	-1.88865	0.0589389	1	0
ENSG00000155561	NUP205	686.223	0.73287	0.388092	1.88839	0.058973	1	0
ENSG00000137720	C11orf1	44.2429	-1.3706	0.726057	-1.88773	0.0590619	1	0
ENSG00000248527	MTATP6P1	262.415	1.88895	1.00075	1.88754	0.0590883	1	0
ENSG00000151929	BAG3	111.042	1.23739	0.655787	1.88687	0.0591772	1	0
ENSG00000280721	LINC01943	37.7372	-1.35118	0.716653	-1.88541	0.0593744	1	0
ENSG00000155542	SETD9	39.8313	-1.26919	0.673207	-1.88529	0.0593913	1	0
ENSG00000167157	PRRX2	780.968	1.04338	0.553621	1.88464	0.0594778	1	0
ENSG00000091140	DLD	364.457	1.01649	0.539396	1.88449	0.0594989	1	0
ENSG00000181191	PJA1	314.609	-0.901468	0.478421	-1.88426	0.0595301	1	0
ENSG00000161970	RPL26	2645.79	-0.783718	0.415981	-1.88402	0.0595616	1	0
ENSG00000187504	RPL7P48	34.9237	-1.13379	0.601833	-1.88389	0.0595804	1	0
ENSG00000243431	RPL5P30	74.1688	-0.929634	0.493824	-1.88252	0.0597653	1	0
ENSG00000165323	FAT3	150.364	-1.33981	0.711771	-1.88236	0.0597866	1	0
ENSG00000240583	AQP1	133.745	-4.41022	2.34324	-1.88211	0.0598216	1	0
ENSG00000231500	RPS18	5549.86	-0.652572	0.346884	-1.88124	0.0599392	1	0
ENSG00000171130	ATP6V0E2	36.1775	-1.10643	0.588301	-1.88072	0.0600103	1	0
ENSG00000090975	PITPNM2	29.3717	1.3432	0.714285	1.88048	0.0600422	NA	NA
ENSG00000162062	C16orf59	25.2347	1.58864	0.844846	1.88039	0.0600556	NA	NA
ENSG00000069020	MAST4	26.4754	-1.27635	0.67883	-1.88022	0.0600777	NA	NA
ENSG00000258445	RP11-307P22.1	49.6718	1.28715	0.684742	1.87975	0.0601418	1	0
ENSG00000242163	RP11-299L17.1	44.376	-1.22588	0.652222	-1.87954	0.0601711	1	0
ENSG00000039650	PNKP	78.6436	1.02781	0.546913	1.87929	0.0602044	1	0
ENSG00000164418	GRIK2	52.4874	-2.54128	1.35234	-1.87917	0.0602212	1	0
ENSG00000244582	RPL21P120	155.416	-0.979309	0.521247	-1.87878	0.0602743	1	0
ENSG00000263266	RPS7P1	2487.34	-0.620177	0.330221	-1.87807	0.0603718	1	0
ENSG00000130150	MOSPD2	250.968	0.912422	0.485891	1.87783	0.0604039	1	0
ENSG00000144476	ACKR3	97.7885	-1.40392	0.747662	-1.87775	0.0604154	1	0
ENSG00000164465	DCBLD1	337.298	0.861808	0.458971	1.8777	0.0604229	1	0
ENSG00000077097	TOP2B	1039.06	0.790602	0.421409	1.87609	0.0606428	1	0
ENSG00000153956	CACNA2D1	157.699	0.729288	0.388788	1.8758	0.0606829	1	0
ENSG00000147065	MSN	4358.65	0.706153	0.376618	1.87499	0.0607946	1	0
ENSG00000171365	CLCN5	190.825	-1.81707	0.969779	-1.8737	0.0609718	1	0
ENSG00000138686	BBS7	314.993	0.666401	0.355664	1.87368	0.0609745	1	0
ENSG00000184205	TSPYL2	157.471	1.26912	0.677834	1.87232	0.0611626	1	0
ENSG00000116489	CAPZA1	1422.18	0.898194	0.479828	1.87191	0.0612193	1	0
ENSG00000258096	RP11-474P2.2	31.407	1.42176	0.759671	1.87154	0.0612696	NA	NA
ENSG00000217716	RPS10P3	445.117	-0.625311	0.334136	-1.87143	0.0612861	1	0
ENSG00000124831	LRRFIP1	516.907	0.800939	0.428033	1.87121	0.0613162	1	0
ENSG00000228501	RPL15P18	61.6497	-0.994833	0.531861	-1.87047	0.0614181	1	0
ENSG00000238103	RPL9P7	2688.86	-0.725061	0.387657	-1.87037	0.061433	1	0
ENSG00000128045	RASL11B	20.9923	2.45798	1.3142	1.87031	0.0614402	NA	NA
ENSG00000163739	CXCL1	65.9692	2.11936	1.13323	1.87019	0.0614574	1	0
ENSG00000125730	C3	203.321	-4.2463	2.27106	-1.86975	0.0615192	1	0
ENSG00000073605	GSDMB	47.2241	1.15702	0.619189	1.8686	0.0616786	1	0
ENSG00000163444	TMEM183A	435.972	-0.755746	0.404471	-1.86848	0.0616953	1	0
ENSG00000236552	RPL13AP5	3410.03	-0.677855	0.362787	-1.86846	0.0616974	1	0
ENSG00000163682	RPL9	1758.91	-0.734197	0.393221	-1.86714	0.0618827	1	0
ENSG00000077312	SNRPA	120.532	0.941739	0.504447	1.86687	0.0619193	1	0
ENSG00000215319	EIF5P1	109.11	1.03374	0.553877	1.86637	0.0619902	1	0
ENSG00000264522	OTUD7B	327.632	0.830098	0.444887	1.86586	0.0620603	1	0
ENSG00000180263	FGD6	113.945	-1.0225	0.548161	-1.86533	0.0621353	1	0
ENSG00000137502	RAB30	291.322	-0.937109	0.502786	-1.86383	0.0623453	1	0
ENSG00000265972	TXNIP	2647.02	-1.14245	0.612977	-1.86377	0.0623535	1	0
ENSG00000078098	FAP	1225.46	-0.835995	0.448644	-1.86338	0.0624085	1	0
ENSG00000168028	RPSA	2991	-0.631002	0.338706	-1.86298	0.0624653	1	0
ENSG00000235954	TTC28-AS1	35.1504	-1.19814	0.643326	-1.86241	0.062545	1	0
ENSG00000088808	PPP1R13B	15.1622	1.94135	1.04254	1.86213	0.0625849	NA	NA
ENSG00000170881	RNF139	433.088	-0.740657	0.397948	-1.86119	0.0627171	1	0
ENSG00000105355	PLIN3	1277.48	0.701194	0.3768	1.86092	0.0627555	1	0
ENSG00000214535	RPS15AP1	1413.1	-0.630437	0.338818	-1.8607	0.0627869	1	0
ENSG00000146677	AC004453.8	1441.85	-0.685064	0.368471	-1.85921	0.0629974	1	0
ENSG00000239223	RPL34P31	54.2029	-1.05766	0.568914	-1.85909	0.0630145	1	0
ENSG00000227775	RP1-283E3.4	28.6181	-1.25605	0.675644	-1.85905	0.0630206	NA	NA
ENSG00000152133	GPATCH11	139.645	0.764864	0.411488	1.85878	0.0630587	1	0
ENSG00000064652	SNX24	119.5	0.847007	0.455855	1.85806	0.0631603	1	0
ENSG00000261098	RP11-819C21.1	15.0836	-2.05433	1.10634	-1.85687	0.0633292	NA	NA
ENSG00000175287	PHYHD1	33.2938	-1.34846	0.726388	-1.85639	0.063398	1	0
ENSG00000204977	TRIM13	373.1	-0.697309	0.37563	-1.85637	0.0634003	1	0
ENSG00000001084	GCLC	107.356	-0.846399	0.456182	-1.8554	0.0635395	1	0
ENSG00000139117	CPNE8	31.4382	-2.64431	1.4253	-1.85526	0.0635595	NA	NA
ENSG00000163879	DNALI1	28.9307	-1.30192	0.701892	-1.85486	0.0636155	NA	NA
ENSG00000223803	RPS20P14	784.124	-0.773562	0.417154	-1.85438	0.0636852	1	0
ENSG00000214753	HNRNPUL2	74.7712	1.12093	0.604573	1.85409	0.063727	1	0
ENSG00000137310	TCF19	239.187	1.23028	0.663578	1.85401	0.0637382	1	0
ENSG00000109610	SOD3	32.8503	-1.97357	1.0652	-1.85277	0.0639154	1	0
ENSG00000269378	ITGB1P1	3950.65	0.765776	0.413356	1.85258	0.063942	1	0
ENSG00000142149	HUNK	51.9023	-1.7671	0.954174	-1.85197	0.0640306	1	0
ENSG00000107738	VSIR	237.32	-0.787004	0.424967	-1.85192	0.0640378	1	0
ENSG00000064692	SNCAIP	22.181	-1.93173	1.04345	-1.8513	0.0641268	NA	NA
ENSG00000168078	PBK	217.062	1.48851	0.804272	1.85075	0.0642053	1	0
ENSG00000116641	DOCK7	862.428	0.836313	0.4522	1.84943	0.0643952	1	0
ENSG00000121361	KCNJ8	79.3001	2.36812	1.28052	1.84935	0.0644079	1	0
ENSG00000205542	TMSB4X	6767.24	-1.22173	0.66064	-1.84932	0.064412	1	0
ENSG00000144218	AFF3	95.4265	-1.23021	0.665382	-1.84887	0.0644763	1	0
ENSG00000111540	RAB5B	603.296	-0.687943	0.372424	-1.84721	0.0647172	1	0
ENSG00000134109	EDEM1	471.486	0.946967	0.512869	1.84641	0.0648323	1	0
ENSG00000165280	VCP	3321.87	0.796451	0.431688	1.84497	0.0650419	1	0
ENSG00000154856	APCDD1	69.6766	-3.9446	2.1381	-1.84492	0.0650499	1	0
ENSG00000131016	AKAP12	1476.16	-1.98606	1.07672	-1.84455	0.0651026	1	0
ENSG00000234272	RPL30P2	192.929	-0.91832	0.497887	-1.84444	0.0651197	1	0
ENSG00000236333	TRHDE-AS1	34.3852	-2.94432	1.59673	-1.84397	0.0651877	1	0
ENSG00000231767	RP11-92K2.2	620.606	-0.664065	0.360214	-1.84353	0.0652518	1	0
ENSG00000168404	MLKL	73.0299	0.848111	0.46042	1.84204	0.0654697	1	0
ENSG00000235174	RPL39P3	742.696	-0.961181	0.521811	-1.84201	0.0654738	1	0
ENSG00000128536	CDHR3	22.0279	-1.25774	0.68283	-1.84196	0.065481	NA	NA
ENSG00000232888	RPS11P5	1449.48	-0.663095	0.360038	-1.84173	0.0655142	1	0
ENSG00000089157	RPLP0	9089.42	-0.62384	0.338803	-1.84131	0.0655766	1	0
ENSG00000176102	CSTF3	87.7478	0.927316	0.50378	1.84072	0.0656629	1	0
ENSG00000213253	RPL12P42	49.0245	-1.05893	0.575722	-1.83931	0.0658699	1	0
ENSG00000233901	LINC01503	25.137	-1.47604	0.802955	-1.83826	0.0660246	NA	NA
ENSG00000166224	SGPL1	405.165	-0.666378	0.362595	-1.8378	0.0660916	1	0
ENSG00000213280	RP11-212P7.1	242.555	-0.708515	0.385584	-1.83751	0.0661341	1	0
ENSG00000213722	DDAH2	322.129	-0.732551	0.398739	-1.83717	0.066185	1	0
ENSG00000268894	PLCE1-AS1	11.4935	-2.12335	1.15584	-1.83706	0.0662008	NA	NA
ENSG00000182389	CACNB4	149.136	-5.0352	2.74115	-1.8369	0.0662252	1	0
ENSG00000197555	SIPA1L1	586.506	1.08692	0.591886	1.83637	0.0663025	1	0
ENSG00000264063	MIR3687-2	17.951	-1.54249	0.840072	-1.83614	0.0663365	NA	NA
ENSG00000132481	TRIM47	27.5262	-1.84622	1.00551	-1.8361	0.0663431	NA	NA
ENSG00000213625	LEPROT	1051.24	-0.821255	0.447291	-1.83607	0.066348	1	0
ENSG00000188610	FAM72B	10.4549	1.8205	0.991625	1.83588	0.0663756	NA	NA
ENSG00000198542	ITGBL1	1082.38	0.996444	0.54287	1.83551	0.06643	1	0
ENSG00000010704	HFE	123.576	0.951559	0.518482	1.83528	0.0664644	1	0
ENSG00000197714	ZNF460	249.57	-0.896581	0.488552	-1.83518	0.0664793	1	0
ENSG00000128951	DUT	315.114	-0.908252	0.495233	-1.83399	0.0666554	1	0
ENSG00000182827	ACBD3	534.937	1.03694	0.565408	1.83396	0.0666602	1	0
ENSG00000100664	EIF5	1668.1	0.724915	0.3954	1.83337	0.066747	1	0
ENSG00000218014	KRT19P1	43.7304	1.78562	0.973959	1.83336	0.0667486	1	0
ENSG00000113575	PPP2CA	810.049	0.657073	0.358607	1.83229	0.0669077	1	0
ENSG00000245694	CRNDE	229.145	-0.731827	0.399411	-1.83227	0.0669117	1	0
ENSG00000213064	SFT2D2	497.667	-0.984771	0.537529	-1.83203	0.0669464	1	0
ENSG00000071282	LMCD1	252.243	-1.24817	0.681722	-1.83091	0.0671134	1	0
ENSG00000154380	ENAH	3239.97	0.742924	0.406241	1.82878	0.0674331	1	0
ENSG00000104341	LAPTM4B	648.487	-1.06658	0.583627	-1.8275	0.067624	1	0
ENSG00000146416	AIG1	272.87	-1.22944	0.672949	-1.82694	0.0677084	1	0
ENSG00000197385	ZNF860	12.6055	-1.85442	1.01553	-1.82607	0.0678403	NA	NA
ENSG00000163840	DTX3L	281.094	-0.875221	0.479321	-1.82596	0.0678561	1	0
ENSG00000276956	RN7SL769P	25.3922	-1.76853	0.968758	-1.82557	0.0679154	NA	NA
ENSG00000160211	G6PD	285.347	0.760331	0.41654	1.82535	0.067948	1	0
ENSG00000100412	ACO2	128.124	0.913696	0.500576	1.82529	0.0679575	1	0
ENSG00000071242	RPS6KA2	498.758	-1.12667	0.617283	-1.82521	0.0679694	1	0
ENSG00000167034	NKX3-1	56.8913	1.55024	0.849565	1.82475	0.0680391	1	0
ENSG00000137449	CPEB2	150.318	-1.13036	0.619517	-1.82458	0.0680637	1	0
ENSG00000103512	NOMO1	453.592	0.731075	0.400806	1.82401	0.0681506	1	0
ENSG00000087266	SH3BP2	188.532	-0.751628	0.412242	-1.82327	0.0682628	1	0
ENSG00000136930	PSMB7	581.494	0.715125	0.392222	1.82326	0.0682633	1	0
ENSG00000241923	RPL14P3	134.087	-0.782325	0.429126	-1.82307	0.0682933	1	0
ENSG00000237550	RPL9P9	3724.13	-0.699887	0.383911	-1.82305	0.0682966	1	0
ENSG00000104147	OIP5	13.4336	1.54564	0.847898	1.8229	0.0683179	NA	NA
ENSG00000165304	MELK	235.5	1.13626	0.623331	1.82289	0.0683199	1	0
ENSG00000113658	SMAD5	1532.27	-0.801181	0.439525	-1.82283	0.0683284	1	0
ENSG00000144488	ESPNL	26.2956	-1.53639	0.84288	-1.82279	0.0683356	NA	NA
ENSG00000227311	RP1-228H13.1	48.2564	-1.19647	0.65659	-1.82225	0.0684167	1	0
ENSG00000235884	LINC00941	31.7145	1.19452	0.655859	1.8213	0.0685612	1	0
ENSG00000268205	CTC-444N24.11	133.031	-1.04108	0.57184	-1.82058	0.068671	1	0
ENSG00000229419	RALGAPA1P1	183.148	-0.810137	0.444993	-1.82056	0.0686739	1	0
ENSG00000154864	PIEZO2	45.173	-4.23512	2.32652	-1.82037	0.0687029	1	0
ENSG00000089195	TRMT6	60.804	1.05673	0.580681	1.81981	0.0687882	1	0
ENSG00000151718	WWC2	784.568	0.650926	0.357819	1.81915	0.0688891	1	0
ENSG00000248187	RP11-184M15.1	68.2387	-3.7602	2.06718	-1.819	0.0689116	1	0
ENSG00000089685	BIRC5	465.154	1.5282	0.840229	1.81879	0.0689442	1	0
ENSG00000109685	NSD2	631.22	0.763439	0.419813	1.81852	0.0689841	1	0
ENSG00000218582	GAPDHP63	782.871	0.762902	0.419689	1.81778	0.0690978	1	0
ENSG00000154839	SKA1	99.6835	1.34125	0.737868	1.81774	0.0691038	1	0
ENSG00000173599	PC	85.6516	1.07533	0.591614	1.81763	0.0691211	1	0
ENSG00000143771	CNIH4	544.418	-0.718785	0.395493	-1.81744	0.0691499	1	0
ENSG00000129480	DTD2	226.739	-0.744251	0.409619	-1.81694	0.0692269	1	0
ENSG00000279541	CTC-444N24.7	54.3871	-1.40308	0.772292	-1.81677	0.0692528	1	0
ENSG00000251136	RP11-37B2.1	80.1354	-1.08971	0.599825	-1.81671	0.0692613	1	0
ENSG00000087087	SRRT	161.875	1.00441	0.552943	1.81648	0.069297	1	0
ENSG00000197153	HIST1H3J	165.456	1.53954	0.84755	1.81646	0.0693003	1	0
ENSG00000213070	HMGB3P6	14.5463	1.48973	0.820186	1.81633	0.0693192	NA	NA
ENSG00000268785	RPL7P50	21.5747	-1.63099	0.898033	-1.81618	0.0693428	NA	NA
ENSG00000174032	SLC25A30	80.5904	0.931191	0.513058	1.81498	0.0695263	1	0
ENSG00000196235	SUPT5H	384.038	0.724382	0.399287	1.81419	0.0696483	1	0
ENSG00000279483	RP11-84E17.1	954.353	-0.635354	0.350237	-1.81407	0.069667	1	0
ENSG00000127616	SMARCA4	172.821	1.04118	0.574039	1.81378	0.0697113	1	0
ENSG00000148335	NTMT1	103.986	0.839585	0.462998	1.81337	0.069775	1	0
ENSG00000246430	LINC00968	128.649	-1.65935	0.915549	-1.81241	0.0699226	1	0
ENSG00000225282	AP000350.6	79.5393	-1.13836	0.628312	-1.81178	0.0700205	1	0
ENSG00000189308	LIN54	213.718	0.955821	0.527754	1.81111	0.0701239	1	0
ENSG00000166289	PLEKHF1	74.4821	-1.35867	0.750681	-1.80991	0.0703097	1	0
ENSG00000137767	SQRDL	117.384	-1.24941	0.690985	-1.80816	0.0705819	1	0
ENSG00000067177	PHKA1	41.1138	-1.31838	0.729254	-1.80785	0.0706294	1	0
ENSG00000278746	RN7SL660P	40.7574	-1.39044	0.76945	-1.80705	0.0707543	1	0
ENSG00000223345	HIST2H2BA	82.0924	1.01032	0.559178	1.80679	0.0707942	1	0
ENSG00000139173	TMEM117	144.201	-0.805312	0.445745	-1.80666	0.0708147	1	0
ENSG00000147162	OGT	2672.68	-0.925188	0.512125	-1.80657	0.0708301	1	0
ENSG00000240929	HIST2H2BB	40.6691	1.25791	0.696461	1.80615	0.0708948	1	0
ENSG00000140350	ANP32A	214.408	0.778198	0.430882	1.80606	0.0709091	1	0
ENSG00000236439	RP11-175B9.3	854.46	-0.793526	0.43948	-1.8056	0.0709806	1	0
ENSG00000118985	ELL2	2942.62	0.989492	0.548117	1.80526	0.0710346	1	0
ENSG00000248854	HNRNPH1P3	58.4817	0.998877	0.553434	1.80487	0.071095	1	0
ENSG00000085840	ORC1	36.1553	1.47788	0.818857	1.80481	0.0711044	1	0
ENSG00000103485	QPRT	57.1508	-1.53768	0.852186	-1.8044	0.0711686	1	0
ENSG00000134986	NREP	2425.81	-0.928873	0.514955	-1.8038	0.0712634	1	0
ENSG00000242571	RPL21P11	204.595	-0.93532	0.518718	-1.80314	0.0713668	1	0
ENSG00000140829	DHX38	234.804	0.75132	0.416749	1.80281	0.0714179	1	0
ENSG00000178184	PARD6G	20.3652	-1.51005	0.837683	-1.80266	0.0714424	NA	NA
ENSG00000140092	FBLN5	335.5	1.49065	0.827183	1.80209	0.0715319	1	0
ENSG00000241255	RP1-89D4.1	403.324	-0.927844	0.514876	-1.80207	0.071534	1	0
ENSG00000102445	RUBCNL	13.1381	-1.58889	0.882397	-1.80066	0.0717572	NA	NA
ENSG00000108515	ENO3	41.1699	-2.377	1.32018	-1.80051	0.0717799	1	0
ENSG00000224578	HNRNPA1P48	185.518	1.62389	0.902127	1.80007	0.0718496	1	0
ENSG00000166033	HTRA1	3006.57	-0.787711	0.437613	-1.80002	0.0718576	1	0
ENSG00000219023	RP3-340B19.2	744.102	-0.708008	0.393383	-1.79979	0.0718932	1	0
ENSG00000146281	PM20D2	67.8413	-1.3889	0.772117	-1.79883	0.0720463	1	0
ENSG00000241656	UBA52P7	20.4528	-1.504	0.836325	-1.79834	0.0721225	NA	NA
ENSG00000165175	MID1IP1	331.292	-0.799518	0.444661	-1.79804	0.0721707	1	0
ENSG00000219201	RP11-181C21.4	51.3706	1.13557	0.631563	1.79803	0.0721719	1	0
ENSG00000124097	HMGB1P1	117.993	0.953798	0.530618	1.79752	0.072253	1	0
ENSG00000084070	SMAP2	147.523	0.718389	0.39977	1.79701	0.0723344	1	0
ENSG00000213051	RPL5P5	324.429	-0.615832	0.342733	-1.79683	0.0723627	1	0
ENSG00000109220	CHIC2	177.189	-0.691261	0.38476	-1.7966	0.0723987	1	0
ENSG00000214544	GTF2IRD2P1	50.0048	-0.942442	0.524595	-1.79651	0.0724131	1	0
ENSG00000112759	SLC29A1	25.0378	-1.90001	1.0577	-1.79637	0.072436	NA	NA
ENSG00000102265	TIMP1	4081.58	0.8709	0.484857	1.7962	0.0724628	1	0
ENSG00000159263	SIM2	8.48585	-2.06634	1.15081	-1.79556	0.0725642	NA	NA
ENSG00000079819	EPB41L2	413.203	1.16251	0.647512	1.79535	0.0725978	1	0
ENSG00000235109	ZSCAN31	23.7868	-1.67349	0.932206	-1.7952	0.0726221	NA	NA
ENSG00000121989	ACVR2A	381.275	-1.5435	0.859921	-1.79493	0.0726643	1	0
ENSG00000247095	MIR210HG	69.3212	0.917163	0.511177	1.79422	0.0727785	1	0
ENSG00000249264	EEF1A1P9	5073.63	-0.670235	0.373693	-1.79354	0.0728862	1	0
ENSG00000169826	CSGALNACT2	137.41	0.955287	0.532644	1.79348	0.0728958	1	0
ENSG00000005156	LIG3	206.946	0.680935	0.379753	1.7931	0.0729572	1	0
ENSG00000183617	MRPL54	177.866	-0.822679	0.458954	-1.79251	0.0730519	1	0
ENSG00000241464	RPL39P38	89.803	-0.93021	0.519167	-1.79173	0.0731755	1	0
ENSG00000169045	HNRNPH1	1897.61	0.853321	0.476407	1.79116	0.0732676	1	0
ENSG00000128791	TWSG1	1861.78	0.771187	0.43061	1.79092	0.0733064	1	0
ENSG00000088448	ANKRD10	418.601	-0.993602	0.554839	-1.7908	0.0733261	1	0
ENSG00000120948	TARDBP	145.551	1.26532	0.706578	1.79078	0.0733289	1	0
ENSG00000247556	OIP5-AS1	905.9	-0.671026	0.374779	-1.79046	0.0733805	1	0
ENSG00000102409	BEX4	114.606	-2.03157	1.13478	-1.79027	0.07341	1	0
ENSG00000187735	TCEA1	1258.43	-0.781061	0.43637	-1.7899	0.0734695	1	0
ENSG00000231940	RPS7P3	162.526	-0.687455	0.384093	-1.78981	0.0734838	1	0
ENSG00000178752	ERFE	19.124	-1.69046	0.944599	-1.78961	0.0735166	NA	NA
ENSG00000118515	SGK1	1365.19	-1.79779	1.00501	-1.78882	0.0736443	1	0
ENSG00000169857	AVEN	266.774	-1.00621	0.562711	-1.78815	0.073752	1	0
ENSG00000164283	ESM1	20.0668	1.73488	0.970304	1.78798	0.0737797	NA	NA
ENSG00000232150	ST13P4	105.798	-0.767148	0.429062	-1.78797	0.0737815	1	0
ENSG00000233503	HNRNPLP1	76.2556	0.896448	0.501501	1.78753	0.0738522	1	0
ENSG00000196418	ZNF124	150.124	-0.887898	0.497018	-1.78645	0.0740263	1	0
ENSG00000160097	FNDC5	37.3637	-2.5471	1.42595	-1.78625	0.0740583	1	0
ENSG00000119718	EIF2B2	140.017	0.897854	0.502698	1.78607	0.0740876	1	0
ENSG00000059145	UNKL	63.6304	0.892659	0.499825	1.78594	0.0741086	1	0
ENSG00000234785	EEF1GP5	58.0418	-0.945833	0.529687	-1.78565	0.0741563	1	0
ENSG00000148303	RPL7A	2964.02	-0.579629	0.324773	-1.78472	0.0743067	1	0
ENSG00000220842	RPL21P16	962.056	-0.773385	0.433356	-1.78464	0.0743191	1	0
ENSG00000115685	PPP1R7	134.508	0.975074	0.546392	1.78457	0.0743313	1	0
ENSG00000105953	OGDH	197.624	0.919224	0.515255	1.78402	0.0744206	1	0
ENSG00000149925	ALDOA	4437.97	0.625641	0.350919	1.78287	0.0746083	1	0
ENSG00000232383	AC010677.5	49.7496	-0.902031	0.506015	-1.78262	0.0746483	1	0
ENSG00000141934	PLPP2	18.8937	-1.66648	0.935096	-1.78215	0.0747245	NA	NA
ENSG00000230777	RPS29P5	85.9901	-1.37785	0.773141	-1.78214	0.0747256	1	0
ENSG00000147536	GINS4	62.9965	1.16479	0.653661	1.78194	0.0747586	1	0
ENSG00000136040	PLXNC1	80.0966	-1.66486	0.934944	-1.7807	0.0749607	1	0
ENSG00000205765	C5orf51	246.107	-0.692133	0.388733	-1.78048	0.0749967	1	0
ENSG00000239374	RP11-407P2.1	87.6592	-1.17112	0.65792	-1.78004	0.0750701	1	0
ENSG00000121879	PIK3CA	465.114	0.661251	0.371547	1.77972	0.075121	1	0
ENSG00000197147	LRRC8B	18.9026	-1.62527	0.913335	-1.77949	0.0751597	NA	NA
ENSG00000186847	KRT14	88.0899	-4.83281	2.71587	-1.77947	0.0751632	1	0
ENSG00000240003	RPL7P24	76.9093	-0.843626	0.474131	-1.77931	0.075189	1	0
ENSG00000244427	RP11-52B19.1	27.4733	-1.11395	0.626079	-1.77925	0.0751986	NA	NA
ENSG00000226945	RP11-564A8.4	74.9052	-0.953324	0.535809	-1.77922	0.0752031	1	0
ENSG00000104435	STMN2	42.1641	2.33939	1.31504	1.77896	0.0752464	1	0
ENSG00000140262	TCF12	1096.72	0.790944	0.444682	1.77867	0.0752936	1	0
ENSG00000213269	AC004386.4	527.761	-0.606952	0.341644	-1.77656	0.0756401	1	0
ENSG00000113140	SPARC	47123.6	-0.840617	0.473176	-1.77654	0.0756439	1	0
ENSG00000166225	FRS2	554.561	-0.790584	0.445058	-1.77636	0.0756735	1	0
ENSG00000058272	PPP1R12A	2183.24	0.623021	0.350747	1.77627	0.0756884	1	0
ENSG00000234031	RPS3AP44	124.888	-1.04359	0.587665	-1.77582	0.0757623	1	0
ENSG00000144642	RBMS3	1158.4	-0.799835	0.450504	-1.77542	0.0758281	1	0
ENSG00000169398	PTK2	523.78	0.724495	0.408098	1.77529	0.0758494	1	0
ENSG00000004660	CAMKK1	71.4466	1.2242	0.689668	1.77505	0.075889	1	0
ENSG00000117298	ECE1	395.761	1.10141	0.620639	1.77463	0.0759584	1	0
ENSG00000204220	PFDN6	55.7878	0.983366	0.55415	1.77455	0.0759723	1	0
ENSG00000162714	ZNF496	218.731	-0.659047	0.371422	-1.77439	0.0759993	1	0
ENSG00000064205	WISP2	40.7739	-2.23053	1.25784	-1.7733	0.0761786	1	0
ENSG00000108306	FBXL20	207.672	-0.689566	0.38894	-1.77294	0.076239	1	0
ENSG00000125505	MBOAT7	164.974	0.933826	0.526759	1.77278	0.0762657	1	0
ENSG00000275562	RP11-3K24.3	13.5965	-1.62881	0.919316	-1.77176	0.0764344	NA	NA
ENSG00000122218	COPA	1962.71	0.699557	0.394886	1.77154	0.0764706	1	0
ENSG00000243680	RPL37P23	392.044	-0.652789	0.368523	-1.77137	0.0764996	1	0
ENSG00000078053	AMPH	43.6341	-1.57616	0.889862	-1.77124	0.0765215	1	0
ENSG00000229659	RPL26P6	153.178	-0.874621	0.494071	-1.77023	0.0766884	1	0
ENSG00000104415	WISP1	201.645	-1.74477	0.985764	-1.76996	0.076733	1	0
ENSG00000176054	RPL23P2	111.211	-0.734396	0.415057	-1.76938	0.0768299	1	0
ENSG00000249774	CTD-2206G10.2	148.781	-0.792806	0.448205	-1.76885	0.0769193	1	0
ENSG00000112977	DAP	199.183	0.774994	0.438244	1.76841	0.0769931	1	0
ENSG00000196628	TCF4	1592.88	-0.597119	0.337839	-1.76747	0.0771501	1	0
ENSG00000130348	QRSL1	181.169	-0.748478	0.423563	-1.7671	0.0772116	1	0
ENSG00000279274	RP11-533E23.2	352.786	-0.634343	0.359026	-1.76685	0.0772541	1	0
ENSG00000168952	STXBP6	134.28	-1.26027	0.713432	-1.76648	0.077315	1	0
ENSG00000156453	PCDH1	23.0713	-2.18158	1.23555	-1.76568	0.0774502	NA	NA
ENSG00000241081	RP11-488C13.1	70.7276	-1.03043	0.583716	-1.7653	0.077514	1	0
ENSG00000213553	RPLP0P6	7265.22	-0.599246	0.339539	-1.76488	0.0775835	1	0
ENSG00000231333	RPL34P6	81.0303	-0.800876	0.453889	-1.76448	0.0776518	1	0
ENSG00000112276	BVES	347.66	-1.34223	0.760775	-1.76429	0.0776836	1	0
ENSG00000138668	HNRNPD	209.448	0.661306	0.374844	1.76422	0.0776955	1	0
ENSG00000010438	PRSS3	27.1472	1.92617	1.09225	1.76349	0.0778174	NA	NA
ENSG00000244300	GATA2-AS1	24.6844	2.38234	1.35102	1.76336	0.0778392	NA	NA
ENSG00000240392	RPL9P3	55.5459	-1.03026	0.584261	-1.76336	0.0778404	1	0
ENSG00000107968	MAP3K8	64.9574	-1.05021	0.595589	-1.76331	0.0778474	1	0
ENSG00000147852	VLDLR	256.035	-1.18122	0.670075	-1.76282	0.0779311	1	0
ENSG00000234130	RP13-88F20.1	125.996	0.976055	0.553779	1.76253	0.077979	1	0
ENSG00000186063	AIDA	212.904	0.847983	0.481175	1.76232	0.0780156	1	0
ENSG00000153993	SEMA3D	173.222	-1.28231	0.727628	-1.76232	0.0780158	1	0
ENSG00000136425	CIB2	24.4961	-1.29844	0.736822	-1.76222	0.078032	NA	NA
ENSG00000137942	FNBP1L	236.003	-0.920478	0.522527	-1.76159	0.0781388	1	0
ENSG00000104228	TRIM35	203.984	-0.647768	0.367929	-1.76058	0.0783101	1	0
ENSG00000183049	CAMK1D	27.0464	-1.32233	0.751208	-1.76027	0.0783612	NA	NA
ENSG00000168286	THAP11	159.643	-0.724136	0.411422	-1.76008	0.0783937	1	0
ENSG00000277447	RP11-193E15.4	53.075	-1.02543	0.582915	-1.75914	0.0785534	1	0
ENSG00000198246	SLC29A3	13.6444	-1.45251	0.826613	-1.75718	0.0788868	NA	NA
ENSG00000107929	LARP4B	310.401	0.741117	0.421893	1.75665	0.0789782	1	0
ENSG00000234009	RPL5P34	413.91	-0.75012	0.427029	-1.7566	0.078986	1	0
ENSG00000071967	CYBRD1	4526.43	-0.827516	0.471457	-1.75523	0.0792194	1	0
ENSG00000228035	RP4-663N10.1	65.7742	-1.88225	1.07253	-1.75497	0.0792638	1	0
ENSG00000126709	IFI6	188.54	-0.997898	0.568621	-1.75494	0.0792691	1	0
ENSG00000185130	HIST1H2BL	140.451	1.31934	0.752404	1.7535	0.079516	1	0
ENSG00000227663	RPL7P2	42.8657	-1.09765	0.626016	-1.75339	0.0795353	1	0
ENSG00000218472	RP1-140K8.2	42.041	-1.25101	0.713568	-1.75318	0.0795718	1	0
ENSG00000225591	RP11-360D2.2	53.678	-0.953562	0.544014	-1.75283	0.0796319	1	0
ENSG00000160957	RECQL4	64.702	1.22192	0.697395	1.75212	0.0797533	1	0
ENSG00000177854	TMEM187	43.405	-1.19645	0.682958	-1.75187	0.0797965	1	0
ENSG00000183726	TMEM50A	711.307	0.767859	0.438359	1.75167	0.0798311	1	0
ENSG00000110958	PTGES3	416.625	0.758223	0.432878	1.75159	0.0798446	1	0
ENSG00000170271	FAXDC2	58.1308	-1.22852	0.701626	-1.75096	0.0799529	1	0
ENSG00000204116	CHIC1	107.629	-0.938454	0.536399	-1.74955	0.0801966	1	0
ENSG00000184903	IMMP2L	42.8312	-0.96359	0.551472	-1.74731	0.080584	1	0
ENSG00000185442	FAM174B	17.8324	-1.87679	1.07481	-1.74616	0.0807825	NA	NA
ENSG00000227081	RP11-543P15.1	910.728	-0.854795	0.489668	-1.74566	0.0808695	1	0
ENSG00000164220	F2RL2	71.8599	-2.25751	1.29333	-1.7455	0.0808981	1	0
ENSG00000215325	ASS1P10	21.1137	-1.87618	1.07498	-1.74531	0.0809315	NA	NA
ENSG00000224631	RPS27AP16	1551.77	-0.671778	0.38507	-1.74456	0.0810613	1	0
ENSG00000138439	FAM117B	19.9105	-1.45876	0.836672	-1.74352	0.0812425	NA	NA
ENSG00000111666	CHPT1	268.098	-0.862103	0.494566	-1.74315	0.0813072	1	0
ENSG00000104324	CPQ	308.914	-0.786057	0.451047	-1.74274	0.081379	1	0
ENSG00000187653	TMSB4XP8	1576.35	-1.1306	0.648823	-1.74254	0.0814148	1	0
ENSG00000135486	HNRNPA1	422.383	1.2502	0.717478	1.74249	0.0814221	1	0
ENSG00000080824	HSP90AA1	656.542	1.17716	0.675629	1.74232	0.0814523	1	0
ENSG00000183091	NEB	40.1846	-2.13676	1.22641	-1.74229	0.0814577	1	0
ENSG00000144136	SLC20A1	585.256	1.14146	0.655397	1.74164	0.0815717	1	0
ENSG00000106244	PDAP1	200.75	0.929441	0.533837	1.74106	0.0816738	1	0
ENSG00000104863	LIN7B	25.3852	1.19965	0.689071	1.74097	0.0816889	NA	NA
ENSG00000227304	RP11-791G16.2	503.174	-0.636812	0.365781	-1.74096	0.0816898	1	0
ENSG00000168496	FEN1	181.35	1.25025	0.718203	1.7408	0.0817178	1	0
ENSG00000035664	DAPK2	60.972	1.02524	0.589291	1.73979	0.0818957	1	0
ENSG00000115267	IFIH1	17.8632	-1.72408	0.991294	-1.73922	0.0819959	NA	NA
ENSG00000198680	TUSC1	121.381	-0.711787	0.409377	-1.73871	0.0820865	1	0
ENSG00000165688	PMPCA	217.195	0.86712	0.49873	1.73866	0.0820951	1	0
ENSG00000172965	MIR4435-2HG	527.774	-0.680585	0.391453	-1.73861	0.082103	1	0
ENSG00000167110	GOLGA2	417.282	0.904177	0.520155	1.73829	0.0821605	1	0
ENSG00000161544	CYGB	23.7735	1.52338	0.876801	1.73742	0.0823123	NA	NA
ENSG00000065911	MTHFD2	1990.83	-0.903582	0.520197	-1.737	0.0823871	1	0
ENSG00000166508	MCM7	449.725	1.05223	0.606034	1.73625	0.0825196	1	0
ENSG00000196976	LAGE3	73.9072	-0.866276	0.498972	-1.73612	0.0825425	1	0
ENSG00000166710	B2M	9155.46	-0.864005	0.497685	-1.73605	0.0825556	1	0
ENSG00000151092	NGLY1	218.424	-0.674425	0.388652	-1.73529	0.082689	1	0
ENSG00000116350	SRSF4	289.389	0.887909	0.5117	1.73521	0.082703	1	0
ENSG00000202048	SNORD114-20	24.3923	-2.51218	1.44778	-1.73519	0.0827065	NA	NA
ENSG00000127463	EMC1	471.822	0.955863	0.550961	1.7349	0.0827586	1	0
ENSG00000198830	HMGN2	327.787	0.779921	0.44965	1.73451	0.0828284	1	0
ENSG00000248641	HMGA1P2	24.5301	1.13902	0.656769	1.73427	0.0828696	NA	NA
ENSG00000244021	RP11-50D9.1	290.146	-0.771913	0.445105	-1.73423	0.0828779	1	0
ENSG00000048052	HDAC9	416.502	-1.11146	0.641147	-1.73355	0.082998	1	0
ENSG00000112902	SEMA5A	812.162	-1.58869	0.91662	-1.7332	0.0830598	1	0
ENSG00000120063	GNA13	779.776	-0.678095	0.39124	-1.7332	0.0830609	1	0
ENSG00000117592	PRDX6	2787.93	-1.15295	0.665768	-1.73176	0.0833172	1	0
ENSG00000083720	OXCT1	347.283	0.699453	0.404003	1.73131	0.0833969	1	0
ENSG00000172260	NEGR1	176.791	1.04765	0.605156	1.7312	0.0834161	1	0
ENSG00000254012	RPL10P8	93.8734	-0.832871	0.48116	-1.73097	0.083458	1	0
ENSG00000181788	SIAH2	332.46	-0.71395	0.41246	-1.73095	0.0834599	1	0
ENSG00000157216	SSBP3	78.775	0.87286	0.504308	1.73081	0.0834864	1	0
ENSG00000114923	SLC4A3	22.9574	-1.25359	0.724312	-1.73073	0.0835003	NA	NA
ENSG00000131584	ACAP3	220.513	0.886357	0.512169	1.7306	0.0835238	1	0
ENSG00000170017	ALCAM	6214.69	0.612243	0.353814	1.73041	0.0835568	1	0
ENSG00000157456	CCNB2	209.648	1.28849	0.744837	1.7299	0.0836483	1	0
ENSG00000233429	HOTAIRM1	10.4278	2.13567	1.23459	1.72986	0.0836548	NA	NA
ENSG00000170899	GSTA4	260.612	-0.890348	0.514852	-1.72933	0.0837506	1	0
ENSG00000102466	FGF14	187.086	1.15223	0.666481	1.72882	0.0838406	1	0
ENSG00000240376	RP11-36C20.1	2068.17	-0.565419	0.327314	-1.72745	0.0840871	1	0
ENSG00000175886	RPL7AP66	552.374	-0.57404	0.332407	-1.72692	0.0841826	1	0
ENSG00000134153	EMC7	176.503	1.07345	0.621783	1.7264	0.0842755	1	0
ENSG00000236404	VLDLR-AS1	20.0653	-1.65056	0.956566	-1.7255	0.0844371	NA	NA
ENSG00000135686	KLHL36	389.112	-0.670935	0.388881	-1.72529	0.0844743	1	0
ENSG00000250321	RP11-478C6.4	656.568	-0.78782	0.456732	-1.72491	0.0845443	1	0
ENSG00000129680	MAP7D3	299.963	0.653465	0.379192	1.72331	0.0848321	1	0
ENSG00000204525	HLA-C	1245.42	-1.00491	0.583264	-1.72291	0.0849043	1	0
ENSG00000112246	SIM1	284.13	-1.6484	0.956882	-1.72268	0.084946	1	0
ENSG00000132305	IMMT	371.961	0.801777	0.465483	1.72246	0.084986	1	0
ENSG00000174231	PRPF8	497.078	1.18698	0.689681	1.72106	0.0852404	1	0
ENSG00000138834	MAPK8IP3	259.863	0.862391	0.501154	1.72081	0.0852852	1	0
ENSG00000276547	PCDHGB5	87.5826	0.911326	0.529792	1.72016	0.0854035	1	0
ENSG00000129757	CDKN1C	102.868	-3.26015	1.89551	-1.71993	0.0854452	1	0
ENSG00000273703	HIST1H2BM	161.86	1.33497	0.776664	1.71885	0.0856423	1	0
ENSG00000139132	FGD4	143.985	1.44611	0.84139	1.71872	0.0856653	1	0
ENSG00000177868	SVBP	75.7279	-1.14486	0.666239	-1.7184	0.0857244	1	0
ENSG00000166165	CKB	131.034	-1.55264	0.903658	-1.71817	0.0857653	1	0
ENSG00000116704	SLC35D1	364.195	0.62755	0.3654	1.71743	0.0859	1	0
ENSG00000135974	C2orf49	297.37	-0.744658	0.433599	-1.71739	0.0859083	1	0
ENSG00000140525	FANCI	175.523	1.10339	0.642609	1.71704	0.0859716	1	0
ENSG00000137038	TMEM261	252.617	-0.659565	0.384212	-1.71667	0.0860395	1	0
ENSG00000102384	CENPI	121.375	1.00627	0.58627	1.71639	0.0860902	1	0
ENSG00000110237	ARHGEF17	426.931	0.676361	0.394249	1.71557	0.086241	1	0
ENSG00000241282	RPL34P33	99.9505	-0.749124	0.436699	-1.71542	0.0862678	1	0
ENSG00000116560	SFPQ	1468.37	0.689131	0.40177	1.71524	0.0863015	1	0
ENSG00000150093	ITGB1	28635.6	0.736624	0.429715	1.71421	0.0864895	1	0
ENSG00000175203	DCTN2	630.565	-0.760466	0.443752	-1.71372	0.0865808	1	0
ENSG00000186767	SPIN4	55.8509	0.964774	0.563103	1.71332	0.0866543	1	0
ENSG00000231340	ACTG1P10	18.2457	1.5503	0.905013	1.71301	0.0867098	NA	NA
ENSG00000125351	UPF3B	23.4187	1.64127	0.958503	1.71233	0.0868358	NA	NA
ENSG00000243256	RPL30P14	196.06	-0.669762	0.391222	-1.71197	0.0869018	1	0
ENSG00000228167	RP11-489C13.1	24.7259	1.14865	0.671259	1.71118	0.0870477	NA	NA
ENSG00000200972	RNU5A-8P	38.704	1.83853	1.07461	1.71088	0.0871033	1	0
ENSG00000151882	CCL28	21.8615	1.31646	0.769523	1.71075	0.0871267	NA	NA
ENSG00000121068	TBX2	69.5433	1.8715	1.0941	1.71054	0.0871655	1	0
ENSG00000187988	KCTD9P3	17.4773	1.45443	0.850333	1.71043	0.0871867	NA	NA
ENSG00000257307	RP11-317N8.4	29.9432	1.62495	0.950609	1.70938	0.0873812	NA	NA
ENSG00000260521	CTD-2576F9.1	118.229	-0.877739	0.513532	-1.70922	0.0874103	1	0
ENSG00000236811	GAPDHP2	185.975	0.689587	0.403452	1.70922	0.0874109	1	0
ENSG00000068120	COASY	93.398	1.049	0.613734	1.70921	0.0874116	1	0
ENSG00000112425	EPM2A	52.4996	-0.908917	0.531929	-1.70872	0.0875032	1	0
ENSG00000248690	HAS2-AS1	21.2041	1.33956	0.78429	1.70799	0.0876385	NA	NA
ENSG00000122696	SLC25A51	144.336	-0.699753	0.409711	-1.70792	0.087651	1	0
ENSG00000125249	RAP2A	669.32	-0.676847	0.39635	-1.7077	0.0876922	1	0
ENSG00000245910	SNHG6	85.1115	-0.820416	0.480437	-1.70765	0.0877022	1	0
ENSG00000112081	SRSF3	1021.87	0.580823	0.340137	1.70761	0.087708	1	0
ENSG00000183578	TNFAIP8L3	57.1933	1.44757	0.847831	1.70738	0.0877508	1	0
ENSG00000170043	TRAPPC1	32.9422	1.39745	0.818526	1.70727	0.0877717	1	0
ENSG00000274276	CBSL	253.536	-0.917445	0.537476	-1.70695	0.0878312	1	0
ENSG00000256817	TPT1P12	91.8004	-0.890871	0.521957	-1.70679	0.0878611	1	0
ENSG00000167617	CDC42EP5	151.599	-0.876276	0.513525	-1.70639	0.0879348	1	0
ENSG00000148120	C9orf3	528.077	-1.05029	0.616412	-1.70387	0.0884052	1	0
ENSG00000166780	C16orf45	418.91	-1.04398	0.612759	-1.70374	0.0884303	1	0
ENSG00000256235	SMIM3	389.371	1.10985	0.651441	1.70369	0.0884385	1	0
ENSG00000137076	TLN1	3607.11	1.06766	0.626749	1.70349	0.0884771	1	0
ENSG00000118242	MREG	27.7576	-1.40124	0.823082	-1.70243	0.0886753	NA	NA
ENSG00000237125	HAND2-AS1	26.7473	2.01663	1.18466	1.70228	0.0887021	NA	NA
ENSG00000108788	MLX	136.214	1.20743	0.70948	1.70185	0.0887839	1	0
ENSG00000213216	RP11-355O1.7	168.067	-0.698671	0.410572	-1.7017	0.0888112	1	0
ENSG00000242697	RPL5P12	158.581	-0.700741	0.41192	-1.70116	0.0889129	1	0
ENSG00000164114	MAP9	171.439	-1.04733	0.615682	-1.70109	0.0889265	1	0
ENSG00000214846	RP11-115L11.1	36.6496	-1.21272	0.713224	-1.70034	0.0890679	1	0
ENSG00000173540	GMPPB	131.627	0.964774	0.567414	1.7003	0.0890744	1	0
ENSG00000187123	LYPD6	69.4154	-1.56236	0.919082	-1.69991	0.0891479	1	0
ENSG00000137760	ALKBH8	118.593	0.879105	0.517211	1.6997	0.0891866	1	0
ENSG00000140280	LYSMD2	35.013	-1.05933	0.623379	-1.69934	0.0892554	1	0
ENSG00000198835	GJC2	13.98	-1.66235	0.978407	-1.69904	0.0893113	NA	NA
ENSG00000142694	EVA1B	299.195	-0.805532	0.474205	-1.6987	0.0893754	1	0
ENSG00000170677	SOCS6	687.97	0.780944	0.459735	1.69868	0.0893789	1	0
ENSG00000172020	GAP43	92.8589	-3.89623	2.29405	-1.69841	0.0894307	1	0
ENSG00000067992	PDK3	23.787	-1.17438	0.69146	-1.6984	0.0894326	NA	NA
ENSG00000100266	PACSIN2	515.447	0.69377	0.408564	1.69807	0.0894943	1	0
ENSG00000213343	RPL21P18	77.6134	-1.02162	0.601823	-1.69754	0.0895949	1	0
ENSG00000143469	SYT14	65.6406	1.82045	1.07247	1.69743	0.0896156	1	0
ENSG00000243181	RP11-734J24.1	191.101	-0.803579	0.473486	-1.69715	0.0896678	1	0
ENSG00000229023	AC067945.3	62.9725	0.975141	0.57474	1.69667	0.0897598	1	0
ENSG00000167881	SRP68	172.488	1.10158	0.649284	1.69661	0.0897697	1	0
ENSG00000184208	C22orf46	38.2633	1.60149	0.944251	1.69604	0.0898776	1	0
ENSG00000060718	COL11A1	1286.58	-1.33883	0.78945	-1.6959	0.0899052	1	0
ENSG00000100767	PAPLN	13.1204	1.5286	0.901382	1.69584	0.0899171	NA	NA
ENSG00000229567	RP4-717I23.2	77.4483	-0.777826	0.458683	-1.69578	0.0899272	1	0
ENSG00000228007	AC011933.2	247.266	-0.731322	0.431265	-1.69576	0.0899313	1	0
ENSG00000136811	ODF2	284.048	0.852721	0.502864	1.69573	0.0899372	1	0
ENSG00000021776	AQR	810.011	0.626365	0.369415	1.69556	0.089969	1	0
ENSG00000235095	RP11-1217F2.1	84.2015	0.783591	0.462189	1.69539	0.0900012	1	0
ENSG00000109099	PMP22	664.936	-0.669118	0.394704	-1.69524	0.09003	1	0
ENSG00000227063	RPL41P1	187.556	-0.82699	0.488048	-1.69449	0.0901731	1	0
ENSG00000138028	CGREF1	59.3368	-2.02141	1.19325	-1.69403	0.0902595	1	0
ENSG00000249669	CARMN	1096.69	-0.746008	0.440442	-1.69377	0.0903085	1	0
ENSG00000128928	IVD	163.146	0.868151	0.512573	1.69371	0.0903199	1	0
ENSG00000170558	CDH2	2145.3	0.790379	0.466773	1.69328	0.0904015	1	0
ENSG00000230409	TCEA1P2	729.87	-0.75435	0.445525	-1.69317	0.0904229	1	0
ENSG00000106100	NOD1	54.2316	-1.17868	0.696191	-1.69304	0.0904475	1	0
ENSG00000229939	RP11-111F16.2	152.993	-0.719866	0.425277	-1.6927	0.090513	1	0
ENSG00000261614	CSDAP1	67.7437	-0.924698	0.546327	-1.69257	0.0905367	1	0
ENSG00000168528	SERINC2	34.7771	1.67466	0.989768	1.69197	0.0906508	1	0
ENSG00000237170	RPS7P15	62.5933	-1.12225	0.663307	-1.69191	0.0906634	1	0
ENSG00000113083	LOX	11683.4	1.06567	0.630036	1.69145	0.0907512	1	0
ENSG00000197744	PTMAP2	368.15	0.681259	0.402806	1.69128	0.0907831	1	0
ENSG00000230291	RP11-244J10.1	152.675	-0.941806	0.556867	-1.69126	0.0907874	1	0
ENSG00000162576	MXRA8	2712.51	0.767058	0.453667	1.6908	0.0908758	1	0
ENSG00000178028	DMAP1	103.355	0.868741	0.513931	1.69038	0.0909544	1	0
ENSG00000147044	CASK	242.85	-0.696873	0.412265	-1.69035	0.090961	1	0
ENSG00000113360	DROSHA	139.788	0.777199	0.459908	1.6899	0.091047	1	0
ENSG00000213641	RPL7AP4	23.4418	-1.16242	0.687949	-1.68969	0.0910877	NA	NA
ENSG00000236876	TMSB4XP1	811.586	-1.19408	0.706824	-1.68936	0.091151	1	0
ENSG00000114315	HES1	183.212	-2.96952	1.75847	-1.6887	0.0912774	1	0
ENSG00000132793	LPIN3	95.7998	0.743415	0.440493	1.68769	0.0914708	1	0
ENSG00000203760	CENPW	57.5682	1.09163	0.646901	1.68748	0.0915117	1	0
ENSG00000204267	TAP2	67.2244	-0.837507	0.496329	-1.6874	0.0915259	1	0
ENSG00000108219	TSPAN14	98.9137	-0.775578	0.459632	-1.68739	0.0915286	1	0
ENSG00000033100	CHPF2	708.026	0.639437	0.379009	1.68713	0.0915791	1	0
ENSG00000026652	AGPAT4	153.742	0.72129	0.427544	1.68705	0.091593	1	0
ENSG00000166822	TMEM170A	102.533	-0.761011	0.451232	-1.68652	0.0916962	1	0
ENSG00000165912	PACSIN3	79.6163	-0.786306	0.466316	-1.68621	0.0917554	1	0
ENSG00000196776	CD47	792.719	-0.781715	0.463905	-1.68508	0.0919737	1	0
ENSG00000275713	HIST1H2BH	334.303	1.09272	0.648474	1.68507	0.0919748	1	0
ENSG00000239528	RPS14P8	110.383	-0.813032	0.48251	-1.685	0.0919877	1	0
ENSG00000201201	RN7SKP118	61.1457	-2.00428	1.18975	-1.68462	0.0920614	1	0
ENSG00000167528	ZNF641	126.711	-0.811072	0.481489	-1.68451	0.0920839	1	0
ENSG00000119318	RAD23B	2833.88	-0.75094	0.445923	-1.68401	0.0921795	1	0
ENSG00000213363	RPS3P6	294.272	-0.697543	0.414249	-1.68387	0.092206	1	0
ENSG00000110906	KCTD10	595.835	0.671231	0.398807	1.6831	0.092356	1	0
ENSG00000126216	TUBGCP3	83.557	0.859558	0.510761	1.6829	0.0923952	1	0
ENSG00000243802	RP11-390K5.1	536.027	-0.569157	0.338213	-1.68284	0.0924067	1	0
ENSG00000143543	JTB	735.555	-0.568989	0.338117	-1.68281	0.0924111	1	0
ENSG00000188243	COMMD6	560.443	-0.901618	0.535908	-1.68241	0.092489	1	0
ENSG00000237749	RP3-423B22.5	220.687	-0.818747	0.486757	-1.68204	0.0925603	1	0
ENSG00000274012	RN7SL2	433340	-0.616186	0.366358	-1.68192	0.0925835	1	0
ENSG00000230956	RP3-452M16.1	119.887	0.824218	0.490085	1.68179	0.0926102	1	0
ENSG00000127564	PKMYT1	27.9591	1.94677	1.15815	1.68094	0.0927745	NA	NA
ENSG00000136856	SLC2A8	25.5006	1.25877	0.748854	1.68093	0.0927764	NA	NA
ENSG00000139675	HNRNPA1L2	98.1353	1.24858	0.742924	1.68063	0.0928356	1	0
ENSG00000103876	FAH	131.677	0.842709	0.501458	1.68052	0.0928565	1	0
ENSG00000126858	RHOT1	313.669	-0.603583	0.359173	-1.68048	0.0928642	1	0
ENSG00000179833	SERTAD2	288.729	0.731507	0.435301	1.68046	0.0928673	1	0
ENSG00000244245	RP11-120B7.1	368.063	-0.629863	0.375109	-1.67915	0.0931231	1	0
ENSG00000242607	RPS3AP34	98.4419	-0.724376	0.431447	-1.67895	0.0931627	1	0
ENSG00000197971	MBP	138.663	-1.56167	0.930226	-1.67881	0.0931896	1	0
ENSG00000168615	ADAM9	3096.63	0.695379	0.414216	1.67878	0.0931942	1	0
ENSG00000257298	RP3-405J10.3	41.3812	-1.03255	0.615248	-1.67827	0.0932949	1	0
ENSG00000268222	EEF1A1P7	812.377	-0.654581	0.390153	-1.67775	0.093395	1	0
ENSG00000136492	BRIP1	226.546	1.03505	0.616953	1.67767	0.0934108	1	0
ENSG00000233588	CYP51A1P2	178.069	-0.7914	0.471833	-1.67729	0.0934862	1	0
ENSG00000139354	GAS2L3	181.35	1.03207	0.615408	1.67705	0.0935324	1	0
ENSG00000174371	EXO1	94.6843	1.26644	0.755321	1.6767	0.0936016	1	0
ENSG00000235957	COX7CP1	105.75	-0.765812	0.456829	-1.67636	0.0936673	1	0
ENSG00000178053	MLF1	100.587	-1.11706	0.66639	-1.67629	0.0936819	1	0
ENSG00000072201	LNX1	68.2524	-1.53477	0.915588	-1.67626	0.0936869	1	0
ENSG00000233016	SNHG7	238.21	-0.706603	0.421691	-1.67564	0.0938082	1	0
ENSG00000120029	C10orf76	93.0112	1.01192	0.60402	1.6753	0.0938748	1	0
ENSG00000215088	RPS5P3	35.6579	-1.02572	0.612395	-1.67493	0.0939481	1	0
ENSG00000204434	POTEKP	43.8141	-1.38893	0.829287	-1.67485	0.0939639	1	0
ENSG00000186638	KIF24	50.6907	1.14723	0.685094	1.67456	0.0940212	1	0
ENSG00000271430	NA	142.928	-0.925733	0.552893	-1.67434	0.0940629	1	0
ENSG00000239332	LINC01119	103.478	1.42204	0.849669	1.67364	0.0942012	1	0
ENSG00000153561	RMND5A	386.419	-0.791876	0.473286	-1.67315	0.0942984	1	0
ENSG00000188811	NHLRC3	198.258	-0.790873	0.472894	-1.67241	0.0944434	1	0
ENSG00000243124	RN7SL643P	17.7172	-1.47616	0.882699	-1.67232	0.0944612	NA	NA
ENSG00000242747	RP11-30K9.1	72.9726	-0.99387	0.594447	-1.67192	0.0945393	1	0
ENSG00000136731	UGGT1	1387.77	0.669479	0.400569	1.67132	0.0946589	1	0
ENSG00000133597	ADCK2	93.4628	-0.753582	0.45115	-1.67036	0.0948482	1	0
ENSG00000155966	AFF2	56.7174	-2.03218	1.2169	-1.66997	0.094926	1	0
ENSG00000148606	POLR3A	189.759	0.891209	0.533672	1.66996	0.0949277	1	0
ENSG00000108100	CCNY	537.133	-0.798633	0.478267	-1.66985	0.0949493	1	0
ENSG00000171204	TMEM126B	261.668	-0.639734	0.383333	-1.66887	0.0951426	1	0
ENSG00000117122	MFAP2	361.799	-0.590257	0.353699	-1.66881	0.0951546	1	0
ENSG00000213860	RPL21P75	362.423	-0.683027	0.409336	-1.66862	0.0951922	1	0
ENSG00000181938	GINS3	39.1185	1.00329	0.601608	1.66768	0.0953799	1	0
ENSG00000197008	ZNF138	37.5967	1.04426	0.626197	1.66762	0.0953902	1	0
ENSG00000237774	RP11-129B9.1	83.2088	-0.759534	0.455649	-1.66693	0.095529	1	0
ENSG00000135698	MPHOSPH6	71.2909	0.814829	0.48884	1.66686	0.095542	1	0
ENSG00000224411	HSP90AA2P	154.713	1.31822	0.790984	1.66656	0.0956015	1	0
ENSG00000162618	ADGRL4	112.325	1.49119	0.895254	1.66566	0.0957804	1	0
ENSG00000141404	GNAL	10.5163	-1.59998	0.960712	-1.66541	0.0958311	NA	NA
ENSG00000203995	ZYG11A	22.9251	1.77058	1.06323	1.66529	0.095855	NA	NA
ENSG00000160094	ZNF362	67.3983	-0.844265	0.507156	-1.6647	0.0959717	1	0
ENSG00000184347	SLIT3	454.481	-1.37919	0.828566	-1.66455	0.0960023	1	0
ENSG00000236312	RPL34P34	250.052	-0.632261	0.379856	-1.66447	0.0960179	1	0
ENSG00000214914	RPL23AP3	65.6555	-1.00816	0.605716	-1.66442	0.0960291	1	0
ENSG00000112419	PHACTR2	1600.67	0.753918	0.452997	1.66429	0.0960547	1	0
ENSG00000251562	MALAT1	22764.4	1.35938	0.81699	1.66389	0.0961349	1	0
ENSG00000166352	C11orf74	102.403	-0.821925	0.49406	-1.66361	0.0961898	1	0
ENSG00000102024	PLS3	4901.29	-0.760707	0.457381	-1.66318	0.0962766	1	0
ENSG00000213942	RP1-102E24.1	41.6852	-1.06944	0.643096	-1.66296	0.0963198	1	0
ENSG00000136531	SCN2A	25.7957	-2.1755	1.30898	-1.66198	0.096516	NA	NA
ENSG00000005194	CIAPIN1	207.736	-0.973482	0.585799	-1.6618	0.0965523	1	0
ENSG00000142507	PSMB6	284.997	0.94044	0.565993	1.66157	0.0965982	1	0
ENSG00000069493	CLEC2D	122.224	-0.744588	0.44848	-1.66025	0.0968645	1	0
ENSG00000203880	PCMTD2	415.933	-0.701956	0.422844	-1.66008	0.0968978	1	0
ENSG00000213331	RP11-713C19.2	282.14	-1.16065	0.699674	-1.65884	0.0971473	1	0
ENSG00000136854	STXBP1	27.7395	1.24472	0.750445	1.65865	0.0971872	NA	NA
ENSG00000258289	CHURC1	435.791	-0.88532	0.533897	-1.65822	0.0972725	1	0
ENSG00000186470	BTN3A2	149.227	-0.982445	0.592487	-1.65817	0.0972826	1	0
ENSG00000274349	ZNF658	65.4512	-0.855666	0.516061	-1.65807	0.097303	1	0
ENSG00000165655	ZNF503	148.823	1.12115	0.67628	1.65782	0.0973541	1	0
ENSG00000161888	SPC24	154.106	1.31586	0.793773	1.65773	0.0973717	1	0
ENSG00000167315	ACAA2	289.193	0.689092	0.415864	1.65701	0.0975172	1	0
ENSG00000124299	PEPD	252.535	-0.791938	0.478037	-1.65665	0.0975908	1	0
ENSG00000196531	NACA	2354.72	-0.514997	0.310888	-1.65654	0.0976133	1	0
ENSG00000127184	COX7C	772.266	-0.706571	0.426577	-1.65637	0.0976461	1	0
ENSG00000156052	GNAQ	680.737	-0.70933	0.428359	-1.65592	0.0977371	1	0
ENSG00000259146	RP1-261D10.2	11.4618	1.88515	1.13855	1.65574	0.0977737	NA	NA
ENSG00000213695	RPS7P14	124.003	-0.934569	0.564621	-1.65522	0.0978809	1	0
ENSG00000132467	UTP3	95.5436	1.36926	0.827259	1.65518	0.0978886	1	0
ENSG00000214174	AMZ2P1	67.6095	-0.997259	0.602761	-1.65448	0.0980293	1	0
ENSG00000237399	PITRM1-AS1	22.339	1.26578	0.765151	1.65429	0.0980683	NA	NA
ENSG00000078618	NRDC	429.31	0.689448	0.416821	1.65406	0.0981154	1	0
ENSG00000213131	YWHAZP4	80.1248	0.952748	0.576614	1.65231	0.0984704	1	0
ENSG00000125457	MIF4GD	30.4088	-1.06001	0.641964	-1.6512	0.0986984	NA	NA
ENSG00000082512	TRAF5	225.872	-0.758727	0.459519	-1.65113	0.0987112	1	0
ENSG00000212802	RPL15P3	2161.9	-0.549501	0.332803	-1.65113	0.0987114	1	0
ENSG00000136104	RNASEH2B	188.668	-0.772116	0.467658	-1.65103	0.0987332	1	0
ENSG00000143155	TIPRL	733.923	-0.61139	0.370313	-1.65101	0.098737	1	0
ENSG00000271134	RP11-416L21.2	34.8253	-1.31239	0.794968	-1.65088	0.098764	1	0
ENSG00000155465	SLC7A7	15.2865	-1.52737	0.925295	-1.65068	0.0988037	NA	NA
ENSG00000171316	CHD7	31.7905	-1.81926	1.10228	-1.65046	0.0988493	1	0
ENSG00000133313	CNDP2	58.39	1.19596	0.724648	1.65041	0.0988596	1	0
ENSG00000178096	BOLA1	55.1127	-0.842782	0.510651	-1.65041	0.0988598	1	0
ENSG00000184432	COPB2	2417.58	0.591356	0.358309	1.65041	0.0988599	1	0
ENSG00000225416	AC104843.3	67.1889	-0.809896	0.490768	-1.65026	0.0988893	1	0
ENSG00000213661	RP11-510I6.2	175.255	-0.724253	0.438943	-1.64999	0.0989441	1	0
ENSG00000084444	FAM234B	45.2417	-1.08932	0.660646	-1.64887	0.0991735	1	0
ENSG00000127528	KLF2	61.0305	-1.40669	0.8532	-1.64872	0.0992057	1	0
ENSG00000247903	RP11-421F16.3	34.1473	-1.0622	0.644319	-1.64857	0.0992362	1	0
ENSG00000005007	UPF1	210.137	0.7905	0.47955	1.64842	0.0992666	1	0
ENSG00000128482	RNF112	28.0017	1.42928	0.86723	1.6481	0.0993314	NA	NA
ENSG00000231635	ATP5BP1	113.069	0.886647	0.537996	1.64806	0.0993413	1	0
ENSG00000240459	RP11-477G18.1	63.025	-0.979873	0.594577	-1.64802	0.0993493	1	0
ENSG00000125691	RPL23	4061.83	-0.578483	0.351356	-1.64643	0.0996747	1	0
ENSG00000165895	ARHGAP42	50.38	-1.16147	0.705589	-1.6461	0.0997426	1	0
ENSG00000204356	NELFE	346.069	0.695117	0.42232	1.64595	0.0997744	1	0
ENSG00000100258	LMF2	265.819	0.839767	0.510374	1.6454	0.0998883	1	0
ENSG00000149256	TENM4	121.006	-1.50315	0.913626	-1.64526	0.0999159	1	0
ENSG00000168803	ADAL	89.3495	0.811527	0.493349	1.64493	0.0999834	1	0
ENSG00000151835	SACS	4291.87	0.712664	0.433249	1.64493	0.0999847	1	0
ENSG00000135318	NT5E	2926.41	0.809585	0.492234	1.64472	0.100028	1	0
ENSG00000144712	CAND2	31.326	-1.56555	0.951872	-1.64471	0.10003	NA	NA
ENSG00000260257	RP5-1085F17.3	20.5959	-1.33764	0.813332	-1.64465	0.100043	NA	NA
ENSG00000100297	MCM5	244.564	1.38977	0.845076	1.64456	0.100061	1	0
ENSG00000154258	ABCA9	139.873	-4.07715	2.48093	-1.6434	0.1003	1	0
ENSG00000008294	SPAG9	1832.62	0.600758	0.365564	1.64337	0.100306	1	0
ENSG00000130254	SAFB2	100.953	1.08184	0.658505	1.64287	0.10041	1	0
ENSG00000213383	AC104297.1	228.915	-0.588915	0.358532	-1.64257	0.100471	1	0
ENSG00000159479	MED8	425.436	-1.11424	0.678502	-1.6422	0.100549	1	0
ENSG00000175334	BANF1	124.084	0.857254	0.522146	1.64179	0.100633	1	0
ENSG00000090273	NUDC	95.3409	1.35924	0.828437	1.64073	0.100854	1	0
ENSG00000250273	PSMC1P5	47.4775	0.901666	0.54959	1.64062	0.100877	1	0
ENSG00000168646	AXIN2	37.0291	-1.10154	0.671904	-1.63943	0.101124	1	0
ENSG00000068878	PSME4	510.899	0.61592	0.375757	1.63915	0.101183	1	0
ENSG00000135677	GNS	2039.16	-0.628814	0.383623	-1.63915	0.101183	1	0
ENSG00000159388	BTG2	47.8926	-1.50114	0.916136	-1.63855	0.101306	1	0
ENSG00000130038	CRACR2A	39.7555	1.19742	0.731205	1.6376	0.101506	1	0
ENSG00000116337	AMPD2	282.179	0.646862	0.395106	1.63719	0.101591	1	0
ENSG00000204642	HLA-F	57.0339	-1.38096	0.843621	-1.63695	0.101642	1	0
ENSG00000136518	ACTL6A	231.33	0.635265	0.388092	1.63689	0.101653	1	0
ENSG00000214113	LYRM4	206.658	-0.63716	0.389328	-1.63656	0.101722	1	0
ENSG00000225630	MTND2P28	150.603	1.47355	0.900631	1.63613	0.101813	1	0
ENSG00000172638	EFEMP2	921.878	0.565924	0.3461	1.63515	0.102018	1	0
ENSG00000169567	HINT1	1183.28	-0.755496	0.462171	-1.63467	0.102118	1	0
ENSG00000060971	ACAA1	82.1996	1.06412	0.651046	1.63447	0.10216	1	0
ENSG00000230629	RPS23P8	2022.01	-0.575138	0.35194	-1.63419	0.102218	1	0
ENSG00000242175	RN7SL127P	23.6016	-1.50854	0.923121	-1.63418	0.102222	NA	NA
ENSG00000158470	B4GALT5	426.488	-0.978767	0.599041	-1.63389	0.102282	1	0
ENSG00000204628	RACK1	9104.18	-0.56189	0.343923	-1.63376	0.102308	1	0
ENSG00000225774	SIRPAP1	17.0839	1.43525	0.878506	1.63374	0.102314	NA	NA
ENSG00000154957	ZNF18	81.5935	-0.756155	0.462981	-1.63323	0.10242	1	0
ENSG00000232630	PRPS1P2	64.1111	1.0383	0.63605	1.63242	0.10259	1	0
ENSG00000229994	RPL5P4	293.261	-0.669098	0.40996	-1.6321	0.102658	1	0
ENSG00000108187	PBLD	58.4607	0.964616	0.591028	1.6321	0.102658	1	0
ENSG00000103365	GGA2	177.424	0.715157	0.438303	1.63165	0.102753	1	0
ENSG00000001167	NFYA	107.045	0.675345	0.413971	1.63138	0.10281	1	0
ENSG00000155463	OXA1L	497.928	-0.572018	0.350704	-1.63106	0.102879	1	0
ENSG00000214223	HNRNPA1P10	136.813	1.33868	0.82082	1.63091	0.10291	1	0
ENSG00000132819	RBM38	39.1441	-1.0109	0.620136	-1.63013	0.103074	1	0
ENSG00000111247	RAD51AP1	111.255	0.99396	0.609778	1.63004	0.103094	1	0
ENSG00000141384	TAF4B	40.3286	-0.98316	0.603337	-1.62954	0.1032	1	0
ENSG00000111450	STX2	727.5	-0.747858	0.458948	-1.62951	0.103206	1	0
ENSG00000229814	RPL35AP21	395.195	-0.771898	0.473718	-1.62945	0.103219	1	0
ENSG00000182944	EWSR1	700.245	0.925291	0.568124	1.62868	0.103381	1	0
ENSG00000118898	PPL	138.867	-3.22697	1.98224	-1.62795	0.103536	1	0
ENSG00000213659	RSU1P3	29.8984	-1.1652	0.715904	-1.62759	0.103613	NA	NA
ENSG00000250325	IGBP1P4	24.0762	-1.11572	0.68564	-1.62727	0.10368	NA	NA
ENSG00000110660	SLC35F2	157.123	1.38248	0.849639	1.62714	0.103707	1	0
ENSG00000198795	ZNF521	165.075	-0.656157	0.403353	-1.62676	0.103789	1	0
ENSG00000250746	RP11-39C10.1	57.7914	1.45505	0.89454	1.62659	0.103823	1	0
ENSG00000219451	RPL23P8	920.347	-0.594555	0.365716	-1.62573	0.104007	1	0
ENSG00000187498	COL4A1	2810.1	-0.775579	0.477119	-1.62555	0.104046	1	0
ENSG00000185344	ATP6V0A2	272.529	-0.662097	0.40739	-1.62522	0.104117	1	0
ENSG00000119950	MXI1	405.253	-1.15152	0.708706	-1.62482	0.1042	1	0
ENSG00000184304	PRKD1	388.48	0.728743	0.448573	1.62458	0.104252	1	0
ENSG00000152818	UTRN	1277.52	0.732857	0.45124	1.6241	0.104355	1	0
ENSG00000121898	CPXM2	268.122	-1.35121	0.832556	-1.62297	0.104597	1	0
ENSG00000203724	C1orf53	20.9987	-1.30601	0.804827	-1.62272	0.104649	NA	NA
ENSG00000229083	PSMA6P2	49.8717	-1.30605	0.805154	-1.62211	0.104779	1	0
ENSG00000226082	RP11-24H1.1	33.8728	-0.97108	0.598669	-1.62207	0.104789	1	0
ENSG00000163918	RFC4	118.195	0.722706	0.445548	1.62206	0.10479	1	0
ENSG00000132357	CARD6	96.8489	1.33659	0.824007	1.62206	0.104791	1	0
ENSG00000110092	CCND1	3114.23	1.22212	0.753609	1.62169	0.104869	1	0
ENSG00000263968	RN7SL381P	99.2412	-1.08318	0.667981	-1.62157	0.104895	1	0
ENSG00000141551	CSNK1D	220.408	0.746626	0.460442	1.62154	0.104901	1	0
ENSG00000196196	HRCT1	20.4133	2.4639	1.5206	1.62035	0.105158	NA	NA
ENSG00000073417	PDE8A	253.015	0.630267	0.389005	1.6202	0.105189	1	0
ENSG00000197386	HTT	257.623	0.817018	0.504395	1.6198	0.105276	1	0
ENSG00000117625	RCOR3	230.264	-0.666931	0.411816	-1.61949	0.105342	1	0
ENSG00000138119	MYOF	1879.35	0.76336	0.471474	1.61909	0.105427	1	0
ENSG00000243562	RN7SL838P	59.7324	-0.930171	0.574579	-1.61887	0.105475	1	0
ENSG00000151461	UPF2	258.835	0.742028	0.458436	1.61861	0.105531	1	0
ENSG00000152127	MGAT5	297.207	0.881529	0.544633	1.61857	0.105539	1	0
ENSG00000266828	RN7SL712P	18.9778	-1.4764	0.912347	-1.61825	0.105609	NA	NA
ENSG00000002746	HECW1	16.5544	-1.5909	0.983127	-1.61821	0.105618	NA	NA
ENSG00000107651	SEC23IP	303.207	0.781341	0.482857	1.61816	0.105628	1	0
ENSG00000186300	ZNF555	108.313	-0.78858	0.487454	-1.61775	0.105716	1	0
ENSG00000239702	RN7SL507P	147.777	-0.832586	0.51469	-1.61765	0.105739	1	0
ENSG00000217165	ANKRD18EP	30.3371	-1.08099	0.668316	-1.61748	0.105775	NA	NA
ENSG00000170175	CHRNB1	44.7043	-1.32075	0.816605	-1.61737	0.105799	1	0
ENSG00000112837	TBX18	376.684	1.01467	0.627378	1.61733	0.105808	1	0
ENSG00000029534	ANK1	18.6534	-1.67319	1.03479	-1.61693	0.105893	NA	NA
ENSG00000169032	MAP2K1	204.669	0.830166	0.513522	1.61661	0.105962	1	0
ENSG00000162692	VCAM1	223.271	-3.35921	2.07798	-1.61657	0.105971	1	0
ENSG00000122299	ZC3H7A	273.89	0.68064	0.421087	1.61639	0.10601	1	0
ENSG00000145147	SLIT2	334.379	1.24735	0.772303	1.61511	0.106287	1	0
ENSG00000144182	LIPT1	26.0856	-1.03802	0.642715	-1.61505	0.1063	NA	NA
ENSG00000198015	MRPL42	493.397	-0.758253	0.469587	-1.61472	0.106371	1	0
ENSG00000203811	HIST2H3C	325.49	1.28975	0.798761	1.61469	0.106379	1	0
ENSG00000165995	CACNB2	18.6271	1.44225	0.893559	1.61406	0.106515	NA	NA
ENSG00000128524	ATP6V1F	212.304	-0.63357	0.392575	-1.61388	0.106552	1	0
ENSG00000187472	RP11-67P15.1	11.7144	-1.83564	1.13765	-1.61353	0.106629	NA	NA
ENSG00000006468	ETV1	112.937	1.0329	0.640695	1.61215	0.106929	1	0
ENSG00000137693	YAP1	711.632	0.92451	0.573721	1.61143	0.107087	1	0
ENSG00000132912	DCTN4	524.182	0.689998	0.428191	1.61143	0.107087	1	0
ENSG00000228347	FTLP17	15.1984	-1.34604	0.835501	-1.61106	0.107166	NA	NA
ENSG00000050165	DKK3	4196.83	-1.65588	1.02784	-1.61103	0.107173	1	0
ENSG00000246090	RP11-696N14.1	46.2891	-0.905841	0.562305	-1.61094	0.107192	1	0
ENSG00000236111	RP11-630I5.1	118.545	-0.693407	0.430463	-1.61084	0.107214	1	0
ENSG00000219951	RP11-378G13.2	207.035	0.637603	0.395888	1.61056	0.107275	1	0
ENSG00000151338	MIPOL1	112.698	-0.747444	0.464347	-1.60967	0.10747	1	0
ENSG00000243455	RPS18P13	77.4252	-0.830703	0.5162	-1.60926	0.107558	1	0
ENSG00000264281	CTD-2031P19.4	157.174	-0.834628	0.518758	-1.6089	0.107639	1	0
ENSG00000253945	RP11-328L11.1	168.439	-0.766519	0.476429	-1.60889	0.107641	1	0
ENSG00000130985	UBA1	884.427	0.933886	0.580465	1.60886	0.107647	1	0
ENSG00000154803	FLCN	153.44	-0.945086	0.58744	-1.60882	0.107656	1	0
ENSG00000157193	LRP8	90.1049	1.05296	0.654669	1.60838	0.107751	1	0
ENSG00000130429	ARPC1B	836.97	0.726662	0.451853	1.60818	0.107795	1	0
ENSG00000233927	RPS28	265.065	-0.611595	0.380414	-1.60771	0.107899	1	0
ENSG00000088340	FER1L4	49.1863	1.55757	0.968837	1.60767	0.107908	1	0
ENSG00000243417	RP11-555K12.1	43.4612	-0.857362	0.533302	-1.60765	0.107912	1	0
ENSG00000123094	RASSF8	1099.51	0.513464	0.319428	1.60745	0.107956	1	0
ENSG00000137309	HMGA1	451.573	0.885848	0.551274	1.60691	0.108074	1	0
ENSG00000178401	DNAJC22	19.5813	1.74487	1.08644	1.60605	0.108264	NA	NA
ENSG00000171793	CTPS1	156.04	0.706685	0.440023	1.60602	0.10827	1	0
ENSG00000248487	ABHD14A	32.3665	-1.07704	0.670637	-1.606	0.108274	1	0
ENSG00000239797	RPL21P39	179.54	-0.745458	0.464295	-1.60557	0.108368	1	0
ENSG00000101928	MOSPD1	293.858	-0.839306	0.522867	-1.6052	0.108449	1	0
ENSG00000044446	PHKA2	119.436	0.699687	0.436101	1.60441	0.108623	1	0
ENSG00000233971	RPS20P10	141.709	-0.721671	0.449824	-1.60434	0.108638	1	0
ENSG00000105855	ITGB8	136.667	-1.49266	0.930619	-1.60395	0.108725	1	0
ENSG00000227505	RP11-434J24.2	32.5653	-1.06749	0.665568	-1.60388	0.108741	1	0
ENSG00000115041	KCNIP3	47.7859	-1.22735	0.76553	-1.60327	0.108875	1	0
ENSG00000244289	RPS3AP35	31.8077	-1.15098	0.717911	-1.60323	0.108884	1	0
ENSG00000196834	POTEI	192.488	1.07592	0.671202	1.60297	0.108941	1	0
ENSG00000225912	RP13-258O15.1	339.439	-0.573955	0.358093	-1.60281	0.108977	1	0
ENSG00000106123	EPHB6	69.4602	-3.63878	2.27114	-1.60218	0.109115	1	0
ENSG00000112473	SLC39A7	549.666	0.615243	0.384052	1.60198	0.10916	1	0
ENSG00000132718	SYT11	453.93	-0.619192	0.386531	-1.60192	0.109173	1	0
ENSG00000213235	EEF1A1P16	1789.24	-0.612867	0.382636	-1.6017	0.109223	1	0
ENSG00000114942	EEF1B2	1436.69	-0.598779	0.374077	-1.60068	0.109447	1	0
ENSG00000266826	CTD-2200P10.1	13.6461	-1.3759	0.859597	-1.60063	0.109459	NA	NA
ENSG00000228071	RPL7P47	403.726	-0.565321	0.353326	-1.6	0.109599	1	0
ENSG00000112984	KIF20A	586.53	1.37672	0.860484	1.59994	0.109611	1	0
ENSG00000132842	AP3B1	599.412	0.654611	0.409212	1.59969	0.109668	1	0
ENSG00000148396	SEC16A	184.939	0.803058	0.502064	1.59951	0.109707	1	0
ENSG00000213939	RP11-314A20.1	603.586	-0.553682	0.346267	-1.599	0.10982	1	0
ENSG00000101665	SMAD7	383.91	0.792465	0.495634	1.59889	0.109845	1	0
ENSG00000225206	MIR137HG	85.3841	1.09389	0.684362	1.59841	0.109952	1	0
ENSG00000107959	PITRM1	695.096	0.696461	0.435861	1.5979	0.110066	1	0
ENSG00000005238	FAM214B	284.251	0.617345	0.386405	1.59766	0.110118	1	0
ENSG00000133422	MORC2	105.202	1.00271	0.627692	1.59746	0.110164	1	0
ENSG00000184612	RPL7P26	150.075	-0.672848	0.421246	-1.59728	0.110203	1	0
ENSG00000176095	IP6K1	263.884	-0.712217	0.445951	-1.59707	0.110249	1	0
ENSG00000156804	FBXO32	129.056	-1.38537	0.867608	-1.59677	0.110316	1	0
ENSG00000198756	COLGALT2	43.7234	1.27581	0.799076	1.5966	0.110354	1	0
ENSG00000149136	SSRP1	501.011	0.647179	0.405654	1.5954	0.110623	1	0
ENSG00000220517	ASS1P1	48.2956	-1.38523	0.868265	-1.5954	0.110623	1	0
ENSG00000214575	CPEB1	27.9788	1.16184	0.728899	1.59396	0.110945	NA	NA
ENSG00000187951	ARHGAP11B	69.5019	0.771111	0.484343	1.59208	0.111368	1	0
ENSG00000213394	RPSAP46	50.75	-1.02268	0.642474	-1.59178	0.111433	1	0
ENSG00000134243	SORT1	263.685	-0.947082	0.595053	-1.59159	0.111476	1	0
ENSG00000170540	ARL6IP1	1185.2	0.682325	0.428761	1.59139	0.111523	1	0
ENSG00000250768	DPP3P1	12.4257	1.44688	0.909848	1.59024	0.111781	NA	NA
ENSG00000177700	POLR2L	578.825	0.922315	0.580023	1.59013	0.111804	1	0
ENSG00000177646	ACAD9	142.229	0.649872	0.408753	1.58989	0.11186	1	0
ENSG00000101955	SRPX	438.753	-1.03002	0.648339	-1.58871	0.112126	1	0
ENSG00000215835	RP11-9L18.2	170.434	1.08577	0.683448	1.58867	0.112135	1	0
ENSG00000280143	AP000892.6	131.405	-0.893277	0.562326	-1.58854	0.112164	1	0
ENSG00000111802	TDP2	140.409	0.855131	0.538518	1.58793	0.112301	1	0
ENSG00000100129	EIF3L	1019.04	-0.556917	0.350962	-1.58683	0.112552	1	0
ENSG00000106992	AK1	78.4732	-0.842512	0.531283	-1.58581	0.112783	1	0
ENSG00000143374	TARS2	72.2997	1.00034	0.630998	1.58533	0.112891	1	0
ENSG00000165506	DNAAF2	104.471	-0.723581	0.456499	-1.58507	0.112952	1	0
ENSG00000206503	HLA-A	2111.01	-0.555982	0.350768	-1.58504	0.112957	1	0
ENSG00000106133	NSUN5P2	16.1281	-1.44817	0.914033	-1.58438	0.113108	NA	NA
ENSG00000181915	ADO	349.299	-0.57313	0.36182	-1.58402	0.113189	1	0
ENSG00000056277	ZNF280C	70.7992	-0.772011	0.487418	-1.58388	0.113222	1	0
ENSG00000108671	PSMD11	214.315	0.953445	0.601982	1.58384	0.11323	1	0
ENSG00000242692	RPS27AP1	129.249	-0.918844	0.580256	-1.58352	0.113304	1	0
ENSG00000173542	MOB1B	312.053	0.672935	0.424998	1.58338	0.113335	1	0
ENSG00000169100	SLC25A6	1523.45	-0.635272	0.401229	-1.58331	0.11335	1	0
ENSG00000116649	SRM	70.4001	1.00257	0.633309	1.58306	0.113408	1	0
ENSG00000181004	BBS12	100.452	-1.02973	0.650577	-1.58279	0.113469	1	0
ENSG00000213698	RP1-172N19.4	61.9094	1.08813	0.687501	1.58273	0.113483	1	0
ENSG00000142655	PEX14	65.662	0.932048	0.588922	1.58264	0.113505	1	0
ENSG00000105339	DENND3	54.3512	0.812075	0.513476	1.58152	0.113758	1	0
ENSG00000072415	MPP5	393.199	0.583818	0.369178	1.5814	0.113787	1	0
ENSG00000100325	ASCC2	114.384	0.955057	0.604045	1.5811	0.113855	1	0
ENSG00000143256	PFDN2	66.2202	1.24901	0.790023	1.58098	0.113883	1	0
ENSG00000071894	CPSF1	148.526	0.864681	0.547349	1.57976	0.114161	1	0
[truncated: 13,990 more rows]
