# Supplementary material for: Cortical interneuron development is affected in 4H leukodystrophy
Source: Brain. 2023 Feb 2;146(7):2846–60. doi: 10.1093/brain/awad017 (PMC10316783; doi:10.1093/brain/awad017)
Supplement: awad017_Supplementary_Data [file awad017_supplementary_data.zip › brain-2022-01019-File012.xlsx]

## Sheet: DEG iPSC 4H vs CTRL
Model matrix =~ batch+gender+patient+clone+condition log2FoldChange: if >0, the gene is highly expressed in patients compared to control, if <0, vise versa padj: Bonferroni corrected P-value sig: 1 if the gene has Pbon < 0.05 and abs(log2Foldchange)>1, 0 otherwise
ensg	symbol	baseMean	log2FoldChange	lfcSE	stat	pvalue	padj	sig
ENSG00000095596	CYP26A1	35.4359	-4.9942	0.688549	-7.25322	4.06972e-13	6.18638e-09	1
ENSG00000263426	RN7SL471P	676.337	-2.11913	0.30507	-6.94636	3.74822e-12	5.69767e-08	1
ENSG00000125968	ID1	153.676	-2.39511	0.35506	-6.74564	1.52356e-11	2.31597e-07	1
ENSG00000165588	OTX2	533.771	-2.07623	0.314573	-6.60016	4.10712e-11	6.24323e-07	1
ENSG00000189223	PAX8-AS1	185.382	6.96845	1.06595	6.53728	6.2646e-11	9.52282e-07	1
ENSG00000146530	VWDE	273.471	-2.38994	0.397241	-6.01634	1.78404e-09	2.71192e-05	1
ENSG00000171246	NPTX1	78.2497	-3.8565	0.644417	-5.98448	2.17077e-09	3.29978e-05	1
ENSG00000184564	SLITRK6	80.9807	-5.99371	1.01139	-5.92622	3.09996e-09	4.71224e-05	1
ENSG00000092421	SEMA6A	1614.28	-1.2983	0.224406	-5.7855	7.22963e-09	0.000109898	1
ENSG00000120156	TEK	276.715	-1.81093	0.337246	-5.36975	7.88437e-08	0.0011985	1
ENSG00000180694	TMEM64	360.867	-1.88067	0.350452	-5.36642	8.03157e-08	0.00122088	1
ENSG00000198468	FLVCR1-AS1	124.595	2.492	0.471918	5.28058	1.28775e-07	0.00195751	1
ENSG00000169851	PCDH7	83.1828	-2.3408	0.451501	-5.18448	2.16613e-07	0.00329274	1
ENSG00000125966	MMP24	76.4374	-2.41768	0.470982	-5.13328	2.84736e-07	0.00432827	1
ENSG00000178913	TAF7	928.723	1.3808	0.26942	5.12509	2.974e-07	0.00452078	1
ENSG00000148680	HTR7	966.536	1.5711	0.308996	5.08452	3.68562e-07	0.00560251	1
ENSG00000163251	FZD5	596.942	-1.63715	0.330331	-4.95608	7.19284e-07	0.0109338	1
ENSG00000161618	ALDH16A1	197.374	-1.79596	0.365269	-4.91681	8.79662e-07	0.0133717	1
ENSG00000038427	VCAN	3788.27	-1.09878	0.226592	-4.84914	1.23998e-06	0.0188489	1
ENSG00000154822	PLCL2	172.475	-1.72031	0.369442	-4.6565	3.21626e-06	0.0488903	1
ENSG00000134207	SYT6	150.57	-1.56306	0.340621	-4.58887	4.45658e-06	0.0677444	0
ENSG00000185920	PTCH1	96.6687	-2.03759	0.451842	-4.50953	6.49705e-06	0.0987617	0
ENSG00000147596	PRDM14	179.328	-1.62372	0.365275	-4.4452	8.78109e-06	0.133481	0
ENSG00000124942	AHNAK	184.57	-2.56997	0.594809	-4.32066	1.55565e-05	0.236475	0
ENSG00000197261	C6orf141	52.4638	-2.30316	0.535893	-4.29779	1.7251e-05	0.262232	0
ENSG00000135336	ORC3	615.93	1.30233	0.305528	4.26254	2.02114e-05	0.307234	0
ENSG00000172201	ID4	55.1191	-2.17413	0.514335	-4.22707	2.36752e-05	0.359886	0
ENSG00000280780	JAKMIP2-AS1	66.1079	-2.10049	0.500688	-4.1952	2.7263e-05	0.414425	0
ENSG00000162433	AK4	1854.73	0.8769	0.210364	4.16848	3.06635e-05	0.466115	0
ENSG00000139318	DUSP6	3032.62	1.19129	0.287756	4.13992	3.47424e-05	0.528119	0
ENSG00000185201	IFITM2	262.032	1.6608	0.404223	4.10863	3.98014e-05	0.605022	0
ENSG00000116774	OLFML3	187.342	-1.64774	0.403254	-4.0861	4.38683e-05	0.666841	0
ENSG00000214087	ARL16	152.875	1.47269	0.363155	4.05527	5.00773e-05	0.761225	0
ENSG00000131203	IDO1	189.091	-1.35975	0.337127	-4.03335	5.49879e-05	0.835872	0
ENSG00000274588	DGKK	163.276	-1.95205	0.489341	-3.98913	6.63156e-05	1	0
ENSG00000163666	HESX1	53.0247	-2.38066	0.598166	-3.97994	6.89333e-05	1	0
ENSG00000171126	KCNG3	97.5332	-1.80436	0.458163	-3.93826	8.20753e-05	1	0
ENSG00000261150	EPPK1	153.818	-1.70835	0.433842	-3.93774	8.22536e-05	1	0
ENSG00000207175	RNU1-67P	49.1589	3.49629	0.890193	3.92756	8.5811e-05	1	0
ENSG00000152518	ZFP36L2	191.036	-1.50179	0.386075	-3.88991	0.000100282	1	0
ENSG00000173281	PPP1R3B	382.834	-1.17325	0.302702	-3.87593	0.000106218	1	0
ENSG00000133636	NTS	419.452	1.7855	0.463124	3.85535	0.000115565	1	0
ENSG00000152558	TMEM123	1392.23	0.938937	0.24663	3.80707	0.000140621	1	0
ENSG00000115963	RND3	613.141	1.36316	0.362545	3.75997	0.00016993	1	0
ENSG00000198879	SFMBT2	51.7881	-1.87104	0.510066	-3.66824	0.000244222	1	0
ENSG00000280451	RP11-64I5.1	13.5703	-4.75279	1.29594	-3.66744	0.000244988	NA	NA
ENSG00000237515	SHISA9	134.439	-1.46337	0.403519	-3.62652	0.000287267	1	0
ENSG00000137872	SEMA6D	81.3422	-1.9218	0.533726	-3.60073	0.000317321	1	0
ENSG00000154188	ANGPT1	36.8911	3.68445	1.02911	3.58023	0.000343297	1	0
ENSG00000095002	MSH2	4087.48	0.82087	0.23071	3.55801	0.000373669	1	0
ENSG00000280142	RP13-16D10.1	34.7823	-2.18989	0.615995	-3.55504	0.000377925	1	0
ENSG00000160352	ZNF714	1036.89	0.979852	0.276026	3.54986	0.00038544	1	0
ENSG00000135048	TMEM2	511.743	-1.08869	0.306726	-3.54938	0.000386136	1	0
ENSG00000142798	HSPG2	308.523	-1.33761	0.380578	-3.51467	0.000440308	1	0
ENSG00000176857	GJA1P1	184.148	-1.11056	0.316895	-3.50451	0.000457456	1	0
ENSG00000143126	CELSR2	171.022	-1.32214	0.379427	-3.48458	0.000492912	1	0
ENSG00000145794	MEGF10	312.162	-1.26045	0.362563	-3.47651	0.000507985	1	0
ENSG00000263535	AK4P1	194.271	1.22941	0.354308	3.4699	0.00052065	1	0
ENSG00000108821	COL1A1	89.9118	-1.95062	0.563726	-3.46023	0.000539706	1	0
ENSG00000120885	CLU	574.697	-1.1916	0.348708	-3.41718	0.000632745	1	0
ENSG00000254471	RP11-885L14.1	93.4829	1.62549	0.477132	3.40679	0.000657317	1	0
ENSG00000136167	LCP1	45.9109	-2.31888	0.681696	-3.40163	0.00066986	1	0
ENSG00000171435	KSR2	37.0045	-2.24149	0.659234	-3.40015	0.000673497	1	0
ENSG00000123384	LRP1	732.386	-1.3735	0.407825	-3.36788	0.000757498	1	0
ENSG00000090020	SLC9A1	55.4	-2.07654	0.617266	-3.36409	0.000767964	1	0
ENSG00000205571	SMN2	349.152	0.944007	0.283775	3.3266	0.000879117	1	0
ENSG00000234449	RP11-706O15.3	59.8993	-2.2431	0.675134	-3.32245	0.000892298	1	0
ENSG00000182158	CREB3L2	192.954	-1.30541	0.394299	-3.3107	0.000930613	1	0
ENSG00000187244	BCAM	160.483	-1.2215	0.369809	-3.30306	0.00095635	1	0
ENSG00000156925	ZIC3	189.998	-1.71194	0.520657	-3.28803	0.00100891	1	0
ENSG00000159131	GART	1655.46	0.719366	0.21893	3.28583	0.00101682	1	0
ENSG00000177697	CD151	271.001	-1.21661	0.371259	-3.27697	0.00104928	1	0
ENSG00000205663	RP11-706O15.5	43.996	-2.24895	0.688317	-3.26731	0.00108574	1	0
ENSG00000148204	CRB2	28.7129	-2.45593	0.754206	-3.25631	0.0011287	1	0
ENSG00000166816	LDHD	20.3866	-2.40678	0.739822	-3.25319	0.00114116	NA	NA
ENSG00000111671	SPSB2	57.2205	-1.58993	0.490723	-3.23998	0.00119537	1	0
ENSG00000282048	RP4-590F24.2	47.1216	-3.32531	1.02768	-3.23575	0.00121325	1	0
ENSG00000228696	ARL17B	49.186	-1.64699	0.511731	-3.21847	0.00128877	1	0
ENSG00000141096	DPEP3	40.236	-2.62065	0.814439	-3.21773	0.00129209	1	0
ENSG00000176485	PLA2G16	98.7249	-1.43065	0.444691	-3.21718	0.00129456	1	0
ENSG00000162496	DHRS3	98.7761	-1.20736	0.375291	-3.21712	0.00129486	1	0
ENSG00000178209	PLEC	502.729	-0.988054	0.308123	-3.20669	0.00134271	1	0
ENSG00000204632	HLA-G	17.9214	-2.48671	0.780356	-3.18664	0.00143936	NA	NA
ENSG00000066468	FGFR2	743.776	-0.803904	0.252803	-3.17996	0.00147293	1	0
ENSG00000167614	TTYH1	77.3196	-1.49843	0.474296	-3.15927	0.00158162	1	0
ENSG00000125618	PAX8	34.39	3.25538	1.03269	3.15232	0.00161979	1	0
ENSG00000071889	FAM3A	77.6234	-1.34039	0.425618	-3.14927	0.00163677	1	0
ENSG00000244342	LINC00698	57.5584	-1.92493	0.614413	-3.13295	0.00173056	1	0
ENSG00000179195	ZNF664	944.164	0.903392	0.288594	3.13032	0.00174613	1	0
ENSG00000112419	PHACTR2	874.681	-0.956076	0.30608	-3.12362	0.00178643	1	0
ENSG00000072571	HMMR	869.445	0.961645	0.307949	3.12274	0.00179176	1	0
ENSG00000180155	LYNX1	74.9238	-2.21455	0.711264	-3.11354	0.00184857	1	0
ENSG00000152661	GJA1	4176.89	-0.848262	0.272581	-3.11197	0.00185846	1	0
ENSG00000164344	KLKB1	55.5976	-1.93294	0.622589	-3.10467	0.00190489	1	0
ENSG00000170412	GPRC5C	110.832	-1.2755	0.413264	-3.0864	0.00202595	1	0
ENSG00000117868	ESYT2	465.986	-0.864507	0.283133	-3.05336	0.00226291	1	0
ENSG00000146205	ANO7	15.8398	-2.61668	0.857371	-3.05198	0.00227334	NA	NA
ENSG00000111087	GLI1	66.9239	-1.386	0.454392	-3.05023	0.00228669	1	0
ENSG00000144840	RABL3	212.959	1.01399	0.33266	3.04814	0.00230263	1	0
ENSG00000158321	AUTS2	331.06	-1.25564	0.411997	-3.04769	0.00230604	1	0
ENSG00000278189	RNA5-8S5	13947	-4.4884	1.47715	-3.03855	0.00237717	1	0
ENSG00000274652	RP11-457D13.4	48.4485	-1.62085	0.533598	-3.03758	0.00238486	1	0
ENSG00000246792	RP11-68L18.1	14.6036	-2.97447	0.980524	-3.03355	0.00241696	NA	NA
ENSG00000173926	2003-03-01	46.9387	-1.51835	0.50188	-3.02533	0.00248366	1	0
ENSG00000073584	SMARCE1	609.818	0.684538	0.227067	3.0147	0.00257233	1	0
ENSG00000164199	ADGRV1	1647.82	-0.663251	0.22011	-3.01327	0.00258449	1	0
ENSG00000154473	BUB3	2553.61	0.725413	0.240879	3.01153	0.00259935	1	0
ENSG00000130702	LAMA5	352.89	-1.23318	0.411813	-2.99452	0.00274879	1	0
ENSG00000278233	RNA5-8S5	13914.8	-4.41186	1.47682	-2.9874	0.00281362	1	0
ENSG00000275215	RNA5-8S5	13901.1	-4.58174	1.53678	-2.98138	0.00286952	1	0
ENSG00000234274	COX7BP2	20.5819	3.51218	1.18062	2.97485	0.00293127	NA	NA
ENSG00000163618	CADPS	87.6173	-1.15317	0.388647	-2.96713	0.00300594	1	0
ENSG00000125354	2006-09-01	124.463	1.17523	0.397822	2.95416	0.00313524	1	0
ENSG00000105855	ITGB8	109.812	-1.18468	0.40152	-2.95049	0.00317273	1	0
ENSG00000204682	CASC10	102.388	-1.20772	0.411334	-2.93611	0.00332356	1	0
ENSG00000168646	AXIN2	127.045	-1.21744	0.415373	-2.93095	0.00337923	1	0
ENSG00000188816	HMX2	66.2505	1.63758	0.560478	2.92176	0.00348059	1	0
ENSG00000140043	PTGR2	89.8827	1.67688	0.575657	2.91299	0.0035799	1	0
ENSG00000114450	GNB4	472.078	0.981436	0.337757	2.90575	0.0036638	1	0
ENSG00000218336	TENM3	1014.43	-0.661429	0.227738	-2.90434	0.00368025	1	0
ENSG00000189184	PCDH18	747.6	-0.79848	0.275007	-2.90349	0.00369029	1	0
ENSG00000254893	AC113404.1	369.58	0.882931	0.304175	2.9027	0.00369957	1	0
ENSG00000068078	FGFR3	111.829	-1.56792	0.540258	-2.90217	0.00370584	1	0
ENSG00000178394	HTR1A	17.6815	-2.52374	0.871453	-2.89602	0.00377932	NA	NA
ENSG00000214211	CTAGE14P	22.0639	-2.1109	0.730403	-2.89004	0.00385191	NA	NA
ENSG00000198521	ZNF43	1271.91	0.794549	0.275243	2.88671	0.00389288	1	0
ENSG00000168255	POLR2J3	119.559	-1.0389	0.359906	-2.88658	0.0038945	1	0
ENSG00000141449	GREB1L	73.6957	-2.2076	0.765556	-2.88366	0.00393085	1	0
ENSG00000152127	MGAT5	452.011	-0.712974	0.248587	-2.86811	0.0041293	1	0
ENSG00000135070	ISCA1	332.77	0.749797	0.26235	2.85801	0.0042631	1	0
ENSG00000153132	CLGN	64.2661	1.48368	0.519446	2.85627	0.00428647	1	0
ENSG00000058668	ATP2B4	267.861	-1.03487	0.36286	-2.85197	0.00434491	1	0
ENSG00000150540	HNMT	47.1761	2.20489	0.774037	2.84856	0.00439178	1	0
ENSG00000172403	SYNPO2	64.1233	1.62981	0.572878	2.84495	0.00444178	1	0
ENSG00000172062	SMN1	370.966	0.949851	0.33507	2.83479	0.00458562	1	0
ENSG00000157483	MYO1E	471.609	-0.72972	0.257536	-2.83347	0.0046046	1	0
ENSG00000153093	ACOXL	122.932	-1.09249	0.385961	-2.83056	0.00464659	1	0
ENSG00000159289	GOLGA6A	35.1206	1.84187	0.651762	2.82598	0.00471364	1	0
ENSG00000114200	BCHE	53.2238	1.84938	0.655129	2.82292	0.00475882	1	0
ENSG00000134250	NOTCH2	882.601	-0.73549	0.261062	-2.8173	0.00484294	1	0
ENSG00000239830	RPS4XP22	90.8027	2.57368	0.914278	2.81499	0.00487795	1	0
ENSG00000140332	TLE3	242.424	-0.949714	0.338394	-2.80653	0.00500777	1	0
ENSG00000128567	PODXL	7822.87	-0.663994	0.237287	-2.79827	0.00513766	1	0
ENSG00000130203	APOE	1935.24	-1.04558	0.375386	-2.78533	0.00534732	1	0
ENSG00000050344	NFE2L3	1971.48	0.794208	0.285846	2.77845	0.00546186	1	0
ENSG00000277739	RNA5-8S5	13842.4	-4.13811	1.49069	-2.77597	0.0055037	1	0
ENSG00000174307	PHLDA3	74.5665	-1.48808	0.537451	-2.76877	0.00562689	1	0
ENSG00000128609	NDUFA5	461.713	0.76945	0.278814	2.75972	0.00578501	1	0
ENSG00000186174	BCL9L	150.569	-1.16057	0.420578	-2.75947	0.00578951	1	0
ENSG00000167978	SRRM2	1601.64	-1.25753	0.456569	-2.75431	0.00588159	1	0
ENSG00000113460	BRIX1	443.262	0.769989	0.279973	2.75022	0.00595545	1	0
ENSG00000181143	MUC16	18.0172	-2.2358	0.814459	-2.74513	0.00604866	NA	NA
ENSG00000170248	PDCD6IP	865.148	-0.719786	0.262851	-2.73838	0.00617435	1	0
ENSG00000228526	MIR34AHG	74.1167	-1.29557	0.47325	-2.73761	0.00618874	1	0
ENSG00000134363	FST	87.0638	-1.65847	0.606453	-2.73471	0.0062436	1	0
ENSG00000155886	SLC24A2	58.7622	-1.43172	0.524177	-2.73136	0.00630728	1	0
ENSG00000158859	ADAMTS4	68.0732	-1.57718	0.577613	-2.73051	0.0063236	1	0
ENSG00000111962	UST	498.741	0.653687	0.239612	2.72811	0.00636983	1	0
ENSG00000244405	ETV5	446.309	0.811143	0.297431	2.72716	0.00638821	1	0
ENSG00000157542	KCNJ6	11.4703	-2.98931	1.10006	-2.71741	0.00657941	NA	NA
ENSG00000175274	TP53I11	167.603	-1.22459	0.451066	-2.71488	0.00663004	1	0
ENSG00000140478	GOLGA6D	32.9727	2.02532	0.746409	2.71342	0.00665932	1	0
ENSG00000185666	SYN3	71.9654	-1.08515	0.40034	-2.71056	0.00671705	1	0
ENSG00000242715	CCDC169	62.3848	-1.55467	0.573636	-2.71021	0.00672408	1	0
ENSG00000205213	LGR4	854.025	-0.746977	0.276376	-2.70276	0.00687663	1	0
ENSG00000048052	HDAC9	273.551	0.839108	0.310819	2.69967	0.00694082	1	0
ENSG00000125912	NCLN	563.876	-0.750288	0.278123	-2.69769	0.00698234	1	0
ENSG00000139514	SLC7A1	694.088	-0.995992	0.369595	-2.69482	0.00704258	1	0
ENSG00000112787	FBRSL1	142.031	-1.06152	0.395894	-2.68132	0.00733334	1	0
ENSG00000125285	SOX21	24.9343	-2.82377	1.0542	-2.67859	0.00739322	1	0
ENSG00000140455	USP3	250.834	1.03344	0.386244	2.67561	0.00745938	1	0
ENSG00000206149	HERC2P9	352.782	1.04526	0.390887	2.67407	0.00749359	1	0
ENSG00000233381	AK4P3	109.207	1.12969	0.422462	2.67407	0.0074937	1	0
ENSG00000107731	UNC5B	432.96	-1.00118	0.374435	-2.67384	0.00749879	1	0
ENSG00000123643	SLC36A1	70.7288	-1.32254	0.495378	-2.66975	0.00759067	1	0
ENSG00000164346	NSA2	498.382	0.904261	0.338952	2.66781	0.00763465	1	0
ENSG00000165029	ABCA1	495.665	-1.30707	0.491054	-2.66176	0.00777324	1	0
ENSG00000196367	TRRAP	537.294	-1.37595	0.517155	-2.66062	0.00779968	1	0
ENSG00000196172	ZNF681	333.352	0.842055	0.317338	2.6535	0.00796622	1	0
ENSG00000205662	RP11-706O15.7	13.5656	-3.06578	1.15751	-2.64861	0.00808234	NA	NA
ENSG00000204711	C9orf135	68.0804	1.47345	0.556513	2.64764	0.00810547	1	0
ENSG00000124762	CDKN1A	94.3906	-1.65361	0.624709	-2.64701	0.00812061	1	0
ENSG00000204580	DDR1	1080.02	-0.83751	0.31644	-2.64667	0.00812898	1	0
ENSG00000092345	DAZL	33.9786	-1.50436	0.568624	-2.64561	0.00815437	1	0
ENSG00000127481	UBR4	1827.8	-1.04469	0.395513	-2.64135	0.00825764	1	0
ENSG00000116604	MEF2D	80.2694	-1.23687	0.468365	-2.64082	0.00827047	1	0
ENSG00000120949	TNFRSF8	103.287	-1.02487	0.388152	-2.64038	0.00828142	1	0
ENSG00000158164	TMSB15A	344.6	0.873061	0.330994	2.63769	0.0083472	1	0
ENSG00000234745	HLA-B	134.339	-1.05509	0.400337	-2.63552	0.00840087	1	0
ENSG00000173715	C11orf80	68.8805	-1.25802	0.477344	-2.63546	0.00840226	1	0
ENSG00000157110	RBPMS	564.416	-0.682048	0.258984	-2.63356	0.00844957	1	0
ENSG00000196730	DAPK1	908.014	-0.68239	0.259394	-2.63071	0.00852079	1	0
ENSG00000103335	PIEZO1	191.6	-0.943857	0.359214	-2.62756	0.00859993	1	0
ENSG00000146001	PCDHB18P	16.2659	2.57574	0.9809	2.62589	0.00864225	NA	NA
ENSG00000171033	PKIA	232.115	0.7683	0.292761	2.62433	0.00868208	1	0
ENSG00000139718	SETD1B	82.1173	-1.15929	0.442224	-2.62149	0.00875455	1	0
ENSG00000172965	MIR4435-2HG	28.5944	-1.8288	0.698017	-2.61999	0.00879313	1	0
ENSG00000153006	SREK1IP1	464.849	1.02712	0.39213	2.61934	0.00881004	1	0
ENSG00000161904	LEMD2	314.791	-0.678728	0.259585	-2.61466	0.00893157	1	0
ENSG00000177469	PTRF	274.658	-0.777225	0.297271	-2.61453	0.00893497	1	0
ENSG00000162878	PKDCC	524.459	-1.48546	0.568287	-2.61393	0.00895074	1	0
ENSG00000170089	RP11-423H2.1	378.561	-0.819392	0.313473	-2.61392	0.00895108	1	0
ENSG00000130749	ZC3H4	303.273	-0.878955	0.336789	-2.60981	0.00905924	1	0
ENSG00000139668	WDFY2	453.66	-0.655849	0.251334	-2.60947	0.00906819	1	0
ENSG00000141682	PMAIP1	1260.43	0.82756	0.317204	2.60892	0.0090829	1	0
ENSG00000183337	BCOR	466.148	-1.26465	0.485532	-2.60467	0.00919615	1	0
ENSG00000167178	ISLR2	28.6282	2.76768	1.06316	2.60326	0.00923411	1	0
ENSG00000106003	LFNG	90.6255	-1.21312	0.466495	-2.60051	0.00930859	1	0
ENSG00000100439	ABHD4	171.214	-0.952811	0.366525	-2.59958	0.00933374	1	0
ENSG00000197467	COL13A1	16.7576	-2.36601	0.910586	-2.59834	0.00936758	NA	NA
ENSG00000105281	SLC1A5	1017.49	-0.790937	0.304476	-2.5977	0.00938509	1	0
ENSG00000251022	THAP9-AS1	461.694	0.902833	0.348785	2.58851	0.00963913	1	0
ENSG00000139971	C14orf37	155.264	-1.00735	0.38929	-2.58767	0.00966281	1	0
ENSG00000180182	MED14	645.169	-1.05653	0.409039	-2.58296	0.00979571	1	0
ENSG00000100033	PRODH	61.3383	-1.37061	0.530774	-2.58228	0.00981506	1	0
ENSG00000231386	AC007395.4	39.9346	1.6066	0.62288	2.57931	0.00989991	1	0
ENSG00000141314	RHBDL3	108.73	-1.00183	0.388426	-2.5792	0.00990299	1	0
ENSG00000055732	MCOLN3	22.7898	-1.77544	0.68908	-2.57653	0.00997964	NA	NA
ENSG00000187210	GCNT1	126.354	-1.0651	0.413414	-2.57634	0.0099851	1	0
ENSG00000139793	MBNL2	53.8994	1.36235	0.529817	2.57137	0.0101297	1	0
ENSG00000130202	NECTIN2	544.216	-0.749693	0.29162	-2.57079	0.0101467	1	0
ENSG00000198142	SOWAHC	248.296	0.838392	0.326414	2.56849	0.0102141	1	0
ENSG00000262001	DLGAP1-AS2	195.74	1.00311	0.390724	2.56732	0.0102487	1	0
ENSG00000131747	TOP2A	4847.91	0.575118	0.224048	2.56694	0.01026	1	0
ENSG00000171766	GATM	139.213	1.01287	0.395499	2.56099	0.0104374	1	0
ENSG00000213096	ZNF254	738.291	0.770654	0.300978	2.5605	0.0104523	1	0
ENSG00000049283	EPN3	16.4127	-2.26935	0.88706	-2.55828	0.0105191	NA	NA
ENSG00000167600	CYP2S1	409.994	-1.30178	0.508909	-2.55798	0.0105281	1	0
ENSG00000073849	ST6GAL1	872.459	-0.728578	0.28505	-2.55596	0.0105894	1	0
ENSG00000006468	ETV1	946.269	0.640439	0.250773	2.55386	0.0106537	1	0
ENSG00000137168	PPIL1	808.616	0.638058	0.249964	2.5526	0.0106921	1	0
ENSG00000177943	MAMDC4	49.7224	-1.26936	0.497745	-2.55023	0.0107651	1	0
ENSG00000125703	ATG4C	181.342	0.96991	0.380373	2.54989	0.0107756	1	0
ENSG00000102312	PORCN	53.9739	-1.20603	0.473315	-2.54806	0.0108324	1	0
ENSG00000183935	HTR7P1	61.2323	1.33994	0.526124	2.5468	0.0108715	1	0
ENSG00000105409	ATP1A3	58.4187	-1.19027	0.468651	-2.53979	0.0110921	1	0
ENSG00000224557	HLA-DPB2	135.956	1.11655	0.43976	2.53899	0.0111173	1	0
ENSG00000074181	NOTCH3	428.108	-1.0222	0.402666	-2.53857	0.0111307	1	0
ENSG00000134146	DPH6	172.415	0.85376	0.336493	2.53723	0.0111734	1	0
ENSG00000158296	SLC13A3	121.868	-0.976898	0.385054	-2.53704	0.0111795	1	0
ENSG00000166689	PLEKHA7	82.2179	-1.14567	0.451814	-2.53571	0.0112218	1	0
ENSG00000249853	HS3ST5	45.0463	-1.58163	0.623901	-2.53506	0.0112427	1	0
ENSG00000196576	PLXNB2	366.183	-0.840247	0.331557	-2.53425	0.0112689	1	0
ENSG00000275835	TUBGCP5	230.211	0.793595	0.313548	2.53102	0.0113731	1	0
ENSG00000120784	ZFP30	155.616	1.02019	0.403885	2.52594	0.0115388	1	0
ENSG00000067113	PLPP1	115.182	-0.956665	0.379121	-2.52338	0.0116233	1	0
ENSG00000185008	ROBO2	89.559	1.32326	0.524944	2.52076	0.0117101	1	0
ENSG00000214655	ZSWIM8	115.598	-1.03561	0.412381	-2.51129	0.0120292	1	0
ENSG00000099337	KCNK6	50.4792	-1.41011	0.561827	-2.50986	0.0120778	1	0
ENSG00000258545	RHOXF1-AS1	15.817	-2.10081	0.837113	-2.50958	0.0120873	NA	NA
ENSG00000136717	BIN1	176.242	-0.9815	0.391237	-2.50871	0.0121173	1	0
ENSG00000154914	USP43	49.8105	-1.28837	0.514014	-2.5065	0.0121934	1	0
ENSG00000015479	MATR3	196.909	-0.898739	0.358626	-2.50606	0.0122084	1	0
ENSG00000205238	NA	19.2565	-2.32878	0.92929	-2.50598	0.0122112	NA	NA
ENSG00000075213	SEMA3A	584.326	0.806446	0.321961	2.50479	0.0122523	1	0
ENSG00000256274	TAS2R64P	19.3328	-2.77249	1.10947	-2.49894	0.0124566	NA	NA
ENSG00000171105	INSR	409.87	-0.877624	0.351294	-2.49826	0.0124805	1	0
ENSG00000182372	CLN8	186.453	-0.743904	0.298165	-2.49495	0.0125977	1	0
ENSG00000123500	COL10A1	56.1872	-1.25483	0.503165	-2.49387	0.012636	1	0
ENSG00000181274	FRAT2	303.694	-1.03212	0.414057	-2.49269	0.0126778	1	0
ENSG00000084636	COL16A1	55.7749	-1.18714	0.476832	-2.48963	0.0127877	1	0
ENSG00000111788	RP11-22B23.1	135.533	-0.948699	0.381364	-2.48765	0.012859	1	0
ENSG00000137944	KYAT3	396.96	0.784042	0.315446	2.4855	0.012937	1	0
ENSG00000204624	DISP3	34.3906	-1.72332	0.693888	-2.48357	0.0130071	1	0
ENSG00000121211	MND1	125.453	0.862819	0.347501	2.48292	0.0130309	1	0
ENSG00000134184	GSTM1	19.8686	-2.78024	1.12158	-2.47885	0.0131805	NA	NA
ENSG00000071539	TRIP13	391.918	0.883153	0.356296	2.47871	0.013186	1	0
ENSG00000146757	ZNF92	729.802	0.768432	0.310091	2.47809	0.0132088	1	0
ENSG00000179344	HLA-DQB1	49.0809	-2.50628	1.01138	-2.47808	0.013209	1	0
ENSG00000170142	UBE2E1	967.691	0.592521	0.239116	2.47797	0.0132134	1	0
ENSG00000143320	CRABP2	180.306	-1.01671	0.410365	-2.47757	0.0132281	1	0
ENSG00000238072	RP11-305M3.2	91.1217	1.11455	0.450274	2.47527	0.0133136	1	0
ENSG00000167615	LENG8	283.62	-0.7375	0.297997	-2.47486	0.0133288	1	0
ENSG00000123560	PLP1	380.204	-0.724902	0.293027	-2.47384	0.0133671	1	0
ENSG00000136267	DGKB	38.199	1.90688	0.771024	2.47318	0.0133918	1	0
ENSG00000197301	RP11-366L20.2	57.0483	-1.45462	0.588417	-2.47209	0.0134327	1	0
ENSG00000173698	ADGRG2	93.9398	-1.00533	0.406901	-2.4707	0.0134848	1	0
ENSG00000065518	NDUFB4	643.084	0.6225	0.251971	2.47052	0.0134915	1	0
ENSG00000279672	CMB9-55F22.1	28.8595	-1.59966	0.647591	-2.47017	0.0135051	1	0
ENSG00000216775	RP1-152L7.5	77.8949	1.54114	0.625641	2.46329	0.0137668	1	0
ENSG00000184005	ST6GALNAC3	357.076	0.946381	0.384228	2.46307	0.0137752	1	0
ENSG00000048540	LMO3	208.977	1.48622	0.603404	2.46307	0.0137755	1	0
ENSG00000135914	NA	13.0435	-2.21737	0.900795	-2.46157	0.0138331	NA	NA
ENSG00000260097	SPDYE6	17.3412	-3.09383	1.26098	-2.45352	0.0141466	NA	NA
ENSG00000183287	CCBE1	110.189	1.39419	0.568339	2.4531	0.0141631	1	0
ENSG00000224837	GCSHP5	237.439	0.796246	0.325189	2.44856	0.0143429	1	0
ENSG00000143742	SRP9	2880.45	0.67345	0.275296	2.44628	0.0144341	1	0
ENSG00000214194	LINC00998	292.915	0.692606	0.283178	2.44583	0.0144519	1	0
ENSG00000100258	LMF2	122.543	-0.942164	0.385969	-2.44103	0.0146453	1	0
ENSG00000206418	RAB12	385.178	0.737356	0.302166	2.44024	0.0146775	1	0
ENSG00000081479	LRP2	35.4539	-2.02713	0.83294	-2.4337	0.0149452	1	0
ENSG00000243445	RP11-715J22.1	39.6912	-3.96003	1.62817	-2.4322	0.0150074	1	0
ENSG00000132688	NES	1598.7	-0.638481	0.262726	-2.43022	0.0150898	1	0
ENSG00000186603	HPDL	110.543	-1.05835	0.435522	-2.43008	0.0150957	1	0
ENSG00000143971	ETAA1	552.208	0.737843	0.304088	2.42641	0.0152491	1	0
ENSG00000135272	MDFIC	233.88	0.760845	0.314489	2.4193	0.0155502	1	0
ENSG00000135269	TES	267.405	0.88589	0.366245	2.41884	0.01557	1	0
ENSG00000088538	DOCK3	92.2569	-0.934086	0.386619	-2.41604	0.0156904	1	0
ENSG00000071575	TRIB2	513.753	0.653071	0.270518	2.41415	0.0157721	1	0
ENSG00000139679	LPAR6	30.6277	2.03244	0.843137	2.41057	0.0159277	1	0
ENSG00000228204	RP4-724E13.2	8.7603	-3.0542	1.26901	-2.40676	0.0160949	NA	NA
ENSG00000111879	FAM184A	220.954	0.779505	0.324403	2.40289	0.016266	1	0
ENSG00000181449	SOX2	1277.37	-0.681017	0.283506	-2.40212	0.0163003	1	0
ENSG00000114861	FOXP1	152.086	-0.91068	0.379314	-2.40086	0.0163567	1	0
ENSG00000162522	KIAA1522	253.447	-0.916931	0.381996	-2.40036	0.0163787	1	0
ENSG00000115540	MOB4	545.33	0.909272	0.378958	2.3994	0.0164221	1	0
ENSG00000120549	KIAA1217	158.511	-0.93297	0.388871	-2.39918	0.016432	1	0
ENSG00000152284	TCF7L1	142.071	-1.23531	0.514939	-2.39894	0.0164427	1	0
ENSG00000103932	RPAP1	220.986	-1.05942	0.441886	-2.3975	0.0165073	1	0
ENSG00000179820	MYADM	106.662	-1.13811	0.474715	-2.39746	0.0165092	1	0
ENSG00000224834	BTF3P9	128.332	0.976737	0.407898	2.39456	0.0166402	1	0
ENSG00000254253	RP11-343B22.2	13.0035	5.59058	2.335	2.39425	0.0166544	NA	NA
ENSG00000144824	PHLDB2	597.948	0.861445	0.359882	2.39369	0.01668	1	0
ENSG00000040275	SPDL1	504.039	0.619717	0.259185	2.39102	0.0168016	1	0
ENSG00000151948	GLT1D1	45.3195	2.50483	1.04885	2.38816	0.0169329	1	0
ENSG00000100767	PAPLN	123.982	-0.98375	0.412101	-2.38716	0.0169792	1	0
ENSG00000126464	PRR12	147.336	-1.22865	0.514736	-2.38695	0.0169889	1	0
ENSG00000115275	MOGS	322.505	-0.720756	0.302104	-2.38579	0.0170426	1	0
ENSG00000185664	PMEL	586.774	-0.852685	0.35777	-2.38333	0.0171566	1	0
ENSG00000164620	RELL2	48.4968	-1.21066	0.508137	-2.38255	0.0171933	1	0
ENSG00000121904	CSMD2	201.857	-1.06991	0.449145	-2.38211	0.0172139	1	0
ENSG00000116489	CAPZA1	989.935	0.545651	0.229193	2.38075	0.0172775	1	0
ENSG00000110811	P3H3	136.124	-1.01096	0.424747	-2.38014	0.0173059	1	0
ENSG00000186376	ZNF75D	112.787	-0.89705	0.376933	-2.37986	0.017319	1	0
ENSG00000183495	EP400	312.498	-0.956757	0.402161	-2.37904	0.0173579	1	0
ENSG00000272356	RP5-1112D6.8	17.6775	-1.91128	0.80374	-2.37799	0.0174075	NA	NA
ENSG00000274964	RP11-817I4.1	20.7083	-1.7944	0.754986	-2.37673	0.0174667	NA	NA
ENSG00000181638	ZFP41	32.4778	-1.95753	0.824057	-2.37548	0.0175263	1	0
ENSG00000206557	TRIM71	6019.48	-0.502085	0.211623	-2.37254	0.0176662	1	0
ENSG00000243566	UPK3B	11.0056	-2.47604	1.04417	-2.37131	0.0177251	NA	NA
ENSG00000213820	RPL13P2	74.5506	-1.25499	0.529489	-2.37019	0.0177789	1	0
ENSG00000127337	YEATS4	338.891	0.710904	0.30008	2.36905	0.017834	1	0
ENSG00000158555	GDPD5	42.9001	-1.61334	0.681515	-2.36728	0.0179195	1	0
ENSG00000173621	LRFN4	230.571	-0.777555	0.328544	-2.36667	0.017949	1	0
ENSG00000132541	RIDA	233.688	0.865219	0.365608	2.36652	0.0179562	1	0
ENSG00000024526	DEPDC1	838.878	0.753822	0.318976	2.36326	0.0181151	1	0
ENSG00000135596	MICAL1	192.534	-0.827057	0.349968	-2.36324	0.018116	1	0
ENSG00000136810	TXN	709.858	0.684824	0.290281	2.35917	0.0183157	1	0
ENSG00000077942	FBLN1	311.086	-0.936183	0.397028	-2.35798	0.0183749	1	0
ENSG00000253636	RP11-531A24.5	108.164	-0.909602	0.385812	-2.35763	0.0183921	1	0
ENSG00000066629	EML1	172.063	-0.95785	0.406402	-2.3569	0.0184281	1	0
ENSG00000198865	CCDC152	90.1372	1.27364	0.540417	2.35677	0.0184345	1	0
ENSG00000242759	LINC00882	14.7358	-2.31794	0.983993	-2.35564	0.0184907	NA	NA
ENSG00000137073	UBAP2	341.702	-0.681271	0.289858	-2.35036	0.0187551	1	0
ENSG00000105926	MPP6	1042.88	0.621931	0.26467	2.34984	0.0187817	1	0
ENSG00000173145	NOC3L	567.03	0.631685	0.268838	2.34968	0.0187894	1	0
ENSG00000182004	SNRPE	486.312	0.761625	0.324163	2.34951	0.018798	1	0
ENSG00000270524	NA	14.2422	-2.40671	1.02458	-2.34897	0.0188256	NA	NA
ENSG00000227968	BUB3P1	105.895	1.0039	0.427411	2.34878	0.0188349	1	0
ENSG00000173402	DAG1	1328.68	-0.774661	0.330094	-2.34679	0.0189358	1	0
ENSG00000240563	L1TD1	7921.48	0.950016	0.405168	2.34474	0.0190401	1	0
ENSG00000196498	NCOR2	286.216	-0.819413	0.349548	-2.34421	0.0190674	1	0
ENSG00000135480	KRT7	28.8566	-1.62292	0.692831	-2.34245	0.0191575	1	0
ENSG00000140905	GCSH	273.187	0.763684	0.326045	2.34226	0.0191672	1	0
ENSG00000164659	KIAA1324L	266.487	0.694167	0.296589	2.3405	0.0192578	1	0
ENSG00000145147	SLIT2	306.204	1.0312	0.440665	2.3401	0.0192787	1	0
ENSG00000274090	RP11-415G4.1	27.9524	-1.59952	0.683823	-2.33909	0.0193308	1	0
ENSG00000078900	TP73	23.5629	-1.65095	0.707083	-2.33487	0.0195503	1	0
ENSG00000012983	MAP4K5	333.419	0.680747	0.291559	2.33485	0.0195513	1	0
ENSG00000115977	AAK1	225.92	-0.926037	0.396643	-2.33468	0.01956	1	0
ENSG00000167964	RAB26	99.6974	-1.35168	0.579183	-2.33377	0.0196076	1	0
ENSG00000093183	SEC22C	428.572	0.603925	0.259196	2.32999	0.0198066	1	0
ENSG00000088205	DDX18	1359.35	0.673677	0.289253	2.32903	0.0198576	1	0
ENSG00000110696	C11orf58	1305.84	0.51764	0.222488	2.3266	0.0199865	1	0
ENSG00000114503	NCBP2	778.132	0.590224	0.254451	2.3196	0.0203627	1	0
ENSG00000189403	HMGB1	3138.93	0.485455	0.209298	2.31944	0.020371	1	0
ENSG00000183690	EFHC2	31.4718	1.57713	0.680395	2.31796	0.0204513	1	0
ENSG00000214654	RP11-27I1.4	40.3348	1.61067	0.696482	2.31257	0.0207461	1	0
ENSG00000174227	PIGG	260.083	-0.661068	0.286127	-2.3104	0.0208661	1	0
ENSG00000138759	FRAS1	1884.71	-1.06939	0.463092	-2.30923	0.0209306	1	0
ENSG00000135248	FAM71F1	9.85979	-2.3949	1.03722	-2.30895	0.0209466	NA	NA
ENSG00000144827	ABHD10	294.196	0.931966	0.403756	2.30824	0.0209856	1	0
ENSG00000136521	NDUFB5	372.68	0.780709	0.33824	2.30816	0.0209905	1	0
ENSG00000281566	RP11-485F13.1	44.0771	-1.66219	0.721068	-2.30518	0.0211566	1	0
ENSG00000075275	CELSR1	150.531	-0.896346	0.388913	-2.30474	0.0211809	1	0
ENSG00000148841	ITPRIP	123.68	-0.887419	0.385183	-2.30389	0.0212289	1	0
ENSG00000143768	LEFTY2	32.4696	3.05156	1.32482	2.30339	0.0212572	1	0
ENSG00000124486	USP9X	4230	-0.828831	0.35984	-2.30333	0.0212601	1	0
ENSG00000157890	MEGF11	49.477	-1.31038	0.56918	-2.30222	0.0213227	1	0
ENSG00000092758	COL9A3	151.248	-1.19956	0.521258	-2.30128	0.0213758	1	0
ENSG00000101115	SALL4	1746.54	-0.650216	0.282573	-2.30105	0.0213885	1	0
ENSG00000213214	ARHGEF35	69.9131	-1.16457	0.50664	-2.29862	0.0215267	1	0
ENSG00000166352	C11orf74	89.9674	0.947989	0.413229	2.2941	0.0217848	1	0
ENSG00000176171	BNIP3	198.022	1.25895	0.548849	2.29381	0.0218016	1	0
ENSG00000125378	BMP4	13.1225	-2.18813	0.95426	-2.29301	0.0218472	NA	NA
ENSG00000056291	NPFFR2	23.3532	2.07318	0.904305	2.29257	0.0218727	1	0
ENSG00000261308	FIGNL2	24.9384	-1.73866	0.758769	-2.29142	0.0219393	1	0
ENSG00000070047	PHRF1	382.689	-0.696262	0.30419	-2.2889	0.0220849	1	0
ENSG00000152779	SLC16A12	48.6998	1.5118	0.660728	2.28808	0.0221331	1	0
ENSG00000050820	BCAR1	480.921	-0.770047	0.337178	-2.2838	0.0223832	1	0
ENSG00000228663	PSMD10P1	30.5558	-1.4367	0.629319	-2.28295	0.0224334	1	0
ENSG00000184302	NA	79.8893	2.10637	0.922673	2.2829	0.0224363	1	0
ENSG00000188706	ZDHHC9	132.571	-0.893819	0.391665	-2.2821	0.0224832	1	0
ENSG00000151239	TWF1	349.436	0.650982	0.285298	2.28176	0.0225033	1	0
ENSG00000170092	SPDYE5	14.2813	-2.43527	1.06849	-2.27916	0.0226574	NA	NA
ENSG00000100749	VRK1	537.582	0.602543	0.264555	2.27757	0.0227523	1	0
ENSG00000169714	CNBP	3075.49	0.45415	0.199497	2.27647	0.0228177	1	0
ENSG00000177106	EPS8L2	57.3482	-1.25112	0.549639	-2.27626	0.0228307	1	0
ENSG00000174945	AMZ1	25.8694	-1.61612	0.710223	-2.27551	0.0228756	1	0
ENSG00000183579	ZNRF3	232.262	-0.713623	0.313704	-2.27483	0.0229162	1	0
ENSG00000268362	CTD-2017D11.1	57.8056	-1.09999	0.483864	-2.27334	0.0230058	1	0
ENSG00000185905	C16orf54	73.0813	-1.33794	0.589403	-2.26999	0.0232079	1	0
ENSG00000198780	FAM169A	695.896	0.58803	0.259181	2.2688	0.0232803	1	0
ENSG00000155959	VBP1	682.286	0.562353	0.248077	2.26685	0.0233992	1	0
ENSG00000125505	MBOAT7	236.862	-0.899127	0.396843	-2.2657	0.0234698	1	0
ENSG00000121060	TRIM25	127.567	-1.10487	0.488335	-2.26252	0.0236654	1	0
ENSG00000172037	LAMB2	364.523	-1.04833	0.463524	-2.26166	0.0237187	1	0
ENSG00000100263	RHBDD3	299.26	-0.617954	0.273339	-2.26076	0.023774	1	0
ENSG00000169836	TACR3	91.7631	1.13081	0.500335	2.26011	0.0238144	1	0
ENSG00000105373	GLTSCR2	574.15	-0.711178	0.314821	-2.25899	0.0238842	1	0
ENSG00000135063	FAM189A2	63.6899	-1.31059	0.580221	-2.25877	0.0238976	1	0
ENSG00000226792	LINC00371	143.232	-1.14748	0.508025	-2.25871	0.0239016	1	0
ENSG00000139168	ZCRB1	277.656	0.638203	0.282633	2.25806	0.023942	1	0
ENSG00000136378	ADAMTS7	198.531	-0.780464	0.345912	-2.25625	0.024055	1	0
ENSG00000179023	KLHDC7A	244.134	0.889744	0.394605	2.25477	0.0241477	1	0
ENSG00000248445	SEMA6A-AS1	84.1034	-1.05789	0.469637	-2.25258	0.0242856	1	0
ENSG00000144746	ARL6IP5	237.428	0.791237	0.351933	2.24826	0.0245596	1	0
ENSG00000144306	SCRN3	63.1686	1.52217	0.677372	2.24716	0.0246296	1	0
ENSG00000244879	GABPB1-AS1	596.128	-0.747244	0.332661	-2.24626	0.0246873	1	0
ENSG00000169764	UGP2	3698.36	-0.680047	0.30307	-2.24386	0.0248412	1	0
ENSG00000105737	GRIK5	119.383	-1.04721	0.46678	-2.24348	0.0248659	1	0
ENSG00000171497	PPID	195.704	0.812988	0.362588	2.24218	0.0249497	1	0
ENSG00000077009	NMRK2	139.673	-0.972219	0.433635	-2.24202	0.0249598	1	0
ENSG00000177595	PIDD1	71.5063	-1.14146	0.509393	-2.24082	0.0250375	1	0
ENSG00000102218	RP2	130.701	0.841224	0.37545	2.24058	0.0250534	1	0
ENSG00000139684	ESD	434.512	0.612138	0.273279	2.23997	0.0250926	1	0
ENSG00000127152	BCL11B	52.4872	-1.19909	0.535347	-2.23984	0.0251015	1	0
ENSG00000014824	SLC30A9	957.713	0.546602	0.244172	2.23859	0.0251824	1	0
ENSG00000131459	GFPT2	973.478	0.666256	0.297716	2.23789	0.025228	1	0
ENSG00000001617	SEMA3F	146.599	-0.878715	0.392702	-2.23762	0.0252462	1	0
ENSG00000164442	CITED2	310.568	-0.848134	0.379049	-2.23753	0.0252519	1	0
ENSG00000105426	PTPRS	240.79	-0.940141	0.420574	-2.23538	0.0253926	1	0
ENSG00000105176	URI1	830.407	0.605373	0.270835	2.23521	0.0254038	1	0
ENSG00000068650	ATP11A	317.822	-0.931044	0.416549	-2.23514	0.0254084	1	0
ENSG00000100393	EP300	906.108	-0.94298	0.422446	-2.23219	0.0256026	1	0
ENSG00000051596	THOC3	430.067	-0.604422	0.27094	-2.23083	0.0256922	1	0
ENSG00000259022	DNAJC8P1	87.2895	1.02599	0.460045	2.23018	0.0257352	1	0
ENSG00000102241	HTATSF1	772.553	0.518579	0.232534	2.23012	0.0257393	1	0
ENSG00000169992	NLGN2	104.662	-1.0502	0.47103	-2.22959	0.0257748	1	0
ENSG00000176209	SMIM19	229.14	0.673667	0.302317	2.22834	0.0258575	1	0
ENSG00000204581	ACOXL-AS1	18.5253	-1.74657	0.783934	-2.22795	0.0258839	NA	NA
ENSG00000272333	KMT2B	135.342	-0.906516	0.407003	-2.22729	0.0259276	1	0
ENSG00000279652	RP1-78B3.1	29.6456	-1.70327	0.765133	-2.2261	0.0260072	1	0
ENSG00000124201	ZNFX1	208.417	-0.821542	0.369057	-2.22606	0.0260101	1	0
ENSG00000232445	RP11-132A1.4	270.368	0.845514	0.380294	2.22331	0.0261946	1	0
ENSG00000049618	ARID1B	725.868	-0.770813	0.346865	-2.22223	0.0262678	1	0
ENSG00000197119	SLC25A29	366.489	-0.605284	0.272533	-2.22096	0.0263539	1	0
ENSG00000124767	GLO1	2230.1	0.535682	0.241255	2.22039	0.0263921	1	0
ENSG00000198276	UCKL1	108.549	-0.847178	0.381618	-2.21997	0.0264211	1	0
ENSG00000247596	TWF2	153.315	-0.817775	0.368374	-2.21996	0.0264216	1	0
ENSG00000134802	SLC43A3	77.8509	-0.963511	0.43486	-2.21568	0.0267134	1	0
ENSG00000203791	METTL10	146.421	0.903341	0.407747	2.21544	0.0267296	1	0
ENSG00000254635	WAC-AS1	197.568	0.715257	0.322928	2.21491	0.0267662	1	0
ENSG00000076706	MCAM	71.1067	-0.982955	0.443816	-2.21478	0.026775	1	0
ENSG00000130940	CASZ1	21.1753	-1.56113	0.704916	-2.21464	0.0267851	NA	NA
ENSG00000157017	NA	9.10789	-2.5156	1.13716	-2.21219	0.0269538	NA	NA
ENSG00000072310	SREBF1	413.938	-0.726151	0.32827	-2.21205	0.026963	1	0
ENSG00000230922	RP4-753M9.1	62.8866	-1.18337	0.535295	-2.21068	0.0270578	1	0
ENSG00000139835	GRTP1	201.573	-0.755832	0.341972	-2.21022	0.02709	1	0
ENSG00000134001	EIF2S1	876.2	0.533807	0.241657	2.20895	0.0271784	1	0
ENSG00000132906	CASP9	127.369	0.769824	0.348577	2.20848	0.0272111	1	0
ENSG00000188112	C6orf132	205.286	-0.795744	0.360342	-2.2083	0.0272234	1	0
ENSG00000160767	FAM189B	71.4431	-1.09253	0.494977	-2.20724	0.0272971	1	0
ENSG00000117984	CTSD	275.15	-0.735327	0.333217	-2.20675	0.0273316	1	0
ENSG00000126583	PRKCG	17.3746	-1.91652	0.868645	-2.20633	0.0273607	NA	NA
ENSG00000189067	LITAF	538.927	-0.774196	0.351316	-2.20371	0.027545	1	0
ENSG00000163166	IWS1	789.959	0.511658	0.232235	2.20319	0.0275815	1	0
ENSG00000160131	VMA21	1398.89	0.486058	0.220736	2.20199	0.027666	1	0
ENSG00000232702	RP3-437C15.1	112.221	0.935779	0.425836	2.19751	0.027984	1	0
ENSG00000153363	LINC00467	42.5168	1.36358	0.620616	2.19714	0.0280106	1	0
ENSG00000152492	CCDC50	424.681	0.684193	0.311435	2.1969	0.0280273	1	0
ENSG00000276550	HERC2P2	341.555	0.95041	0.432632	2.19681	0.0280342	1	0
ENSG00000260257	RP5-1085F17.3	98.4706	-0.937674	0.426888	-2.19653	0.0280539	1	0
ENSG00000134049	IER3IP1	203.308	0.758711	0.345503	2.19596	0.0280949	1	0
ENSG00000272701	MESTIT1	12.0632	-2.60095	1.18469	-2.19547	0.0281299	NA	NA
ENSG00000122507	BBS9	157.677	-0.86668	0.394961	-2.19434	0.0282109	1	0
ENSG00000187605	TET3	328.901	-0.641423	0.292486	-2.193	0.028307	1	0
ENSG00000140299	BNIP2	709.241	0.711804	0.325181	2.18895	0.0286005	1	0
ENSG00000227288	RP5-837I24.1	197.315	-0.735555	0.336162	-2.1881	0.0286626	1	0
ENSG00000051180	RAD51	136.972	-0.924785	0.42289	-2.18682	0.0287554	1	0
ENSG00000021645	NRXN3	29.8366	-1.37216	0.6276	-2.18637	0.0287887	1	0
ENSG00000024422	EHD2	12.0114	-2.074	0.949102	-2.18522	0.0288727	NA	NA
ENSG00000198604	BAZ1A	337.306	0.639307	0.292717	2.18405	0.0289589	1	0
ENSG00000178921	PFAS	1055.47	-0.510424	0.233916	-2.18208	0.0291038	1	0
ENSG00000167470	MIDN	252.88	-0.770396	0.353263	-2.1808	0.0291983	1	0
ENSG00000198169	ZNF251	152.707	0.770604	0.353477	2.18007	0.0292525	1	0
ENSG00000165548	TMEM63C	17.4505	-1.758	0.807374	-2.17743	0.0294484	NA	NA
ENSG00000173678	SPDYE2B	17.2493	-2.09512	0.962527	-2.17669	0.0295038	NA	NA
ENSG00000248746	ACTN3	75.6599	-1.02421	0.470681	-2.17602	0.029554	1	0
ENSG00000146729	GBAS	406.248	0.601377	0.276369	2.17599	0.0295557	1	0
ENSG00000112852	PCDHB2	65.2165	1.23216	0.566696	2.17428	0.029684	1	0
ENSG00000137869	CYP19A1	11.3952	-2.19336	1.00878	-2.17428	0.0296842	NA	NA
ENSG00000101493	ZNF516	158.397	1.23385	0.567634	2.17367	0.0297297	1	0
ENSG00000164889	SLC4A2	233.519	-0.674065	0.310484	-2.17101	0.0299304	1	0
ENSG00000086300	SNX10	177.092	1.00788	0.464451	2.17005	0.0300032	1	0
ENSG00000198646	NCOA6	71.8658	-1.04776	0.483281	-2.16801	0.0301579	1	0
ENSG00000164742	ADCY1	277.558	-0.671403	0.310005	-2.16578	0.0303279	1	0
ENSG00000137261	KIAA0319	11.5116	4.84255	2.23649	2.16525	0.0303687	NA	NA
ENSG00000175324	LSM1	57.0493	1.1014	0.508678	2.16522	0.0303709	1	0
ENSG00000242516	LINC00960	34.274	1.61642	0.746714	2.16471	0.03041	1	0
ENSG00000180530	NRIP1	432.727	0.66908	0.309121	2.16446	0.030429	1	0
ENSG00000131149	GSE1	468.388	-0.672296	0.310825	-2.16294	0.0305454	1	0
ENSG00000255302	EID1	1425.83	0.581082	0.269703	2.15453	0.031199	1	0
ENSG00000130803	ZNF317	393.591	0.633492	0.294291	2.15261	0.0313495	1	0
ENSG00000136158	SPRY2	314.142	0.832483	0.386888	2.15174	0.0314178	1	0
ENSG00000182628	SKA2	509.043	0.622662	0.289407	2.15151	0.0314359	1	0
ENSG00000131504	DIAPH1	380.42	-0.754948	0.350957	-2.15111	0.0314674	1	0
ENSG00000120832	MTERF2	71.5487	0.965366	0.448861	2.1507	0.0314996	1	0
ENSG00000275342	PRAG1	183.804	-1.00207	0.466013	-2.15031	0.0315307	1	0
ENSG00000147257	GPC3	340.902	-0.85519	0.397725	-2.1502	0.0315391	1	0
ENSG00000116962	NID1	156.957	-1.24688	0.579991	-2.14983	0.0315684	1	0
ENSG00000185437	SH3BGR	33.6483	1.47672	0.687168	2.14899	0.0316349	1	0
ENSG00000162733	DDR2	81.5607	-1.08371	0.50442	-2.14843	0.0316793	1	0
ENSG00000178882	RFLNA	55.7391	1.20093	0.559108	2.14793	0.031719	1	0
ENSG00000186297	GABRA5	139.118	0.854224	0.398033	2.14611	0.0318639	1	0
ENSG00000142541	RPL13A	4562.34	-0.46844	0.218497	-2.14392	0.0320394	1	0
ENSG00000177169	ULK1	158.352	-0.935993	0.436587	-2.14389	0.0320418	1	0
ENSG00000121621	KIF18A	423.055	0.573811	0.26765	2.14389	0.032042	1	0
ENSG00000025772	TOMM34	323.537	0.615089	0.286959	2.14347	0.0320752	1	0
ENSG00000136888	ATP6V1G1	780.8	0.638768	0.29803	2.1433	0.032089	1	0
ENSG00000266338	NBPF15	69.9907	1.10847	0.517624	2.14146	0.032237	1	0
ENSG00000198898	CAPZA2	865.092	0.521119	0.243367	2.14129	0.0322509	1	0
ENSG00000171055	FEZ2	357.193	0.672039	0.31385	2.14127	0.0322519	1	0
ENSG00000234456	MAGI2-AS3	24.6236	1.84384	0.86111	2.14123	0.0322553	1	0
ENSG00000173535	TNFRSF10C	24.0563	-1.49963	0.701733	-2.13704	0.0325947	1	0
ENSG00000114270	COL7A1	36.0252	-1.46495	0.685649	-2.13658	0.0326321	1	0
ENSG00000021300	PLEKHB1	50.4897	-1.08744	0.50948	-2.13441	0.0328091	1	0
ENSG00000103254	FAM173A	51.5423	-1.13354	0.531191	-2.13397	0.0328454	1	0
ENSG00000166068	SPRED1	1119.23	0.559794	0.262372	2.13359	0.0328763	1	0
ENSG00000127564	PKMYT1	156.934	-0.756343	0.35456	-2.13319	0.0329093	1	0
ENSG00000127831	VIL1	69.0704	-1.08981	0.510895	-2.13315	0.0329127	1	0
ENSG00000165323	FAT3	2432.71	0.593867	0.278409	2.13308	0.0329185	1	0
ENSG00000251095	RP11-115D19.1	73.2323	-1.60917	0.754793	-2.13193	0.0330126	1	0
ENSG00000231245	C1DP1	24.6782	1.65068	0.774281	2.13188	0.0330164	1	0
ENSG00000108828	VAT1	1075.89	-0.660424	0.309848	-2.13145	0.0330522	1	0
ENSG00000115318	LOXL3	51.4899	1.35052	0.633777	2.13091	0.0330969	1	0
ENSG00000214336	FOXI3	33.097	-1.2211	0.573091	-2.13073	0.0331117	1	0
ENSG00000101190	TCFL5	158.073	0.750394	0.352266	2.13019	0.033156	1	0
ENSG00000257800	FNBP1P1	16.2761	2.30504	1.08225	2.12986	0.033183	NA	NA
ENSG00000023697	DERA	216.352	0.793861	0.372874	2.12904	0.0332513	1	0
ENSG00000254339	RP11-267L5.1	51.3329	-3.62605	1.70322	-2.12894	0.0332593	1	0
ENSG00000108679	LGALS3BP	209.464	-0.957775	0.449972	-2.12852	0.0332938	1	0
ENSG00000149639	SOGA1	282.47	-0.90156	0.423843	-2.12711	0.0334112	1	0
ENSG00000196159	FAT4	69.997	-1.64792	0.775295	-2.12554	0.0335419	1	0
ENSG00000075234	TTC38	187.292	0.639641	0.300978	2.12521	0.0335692	1	0
ENSG00000128641	MYO1B	1276.02	0.714328	0.336366	2.12366	0.0336983	1	0
ENSG00000067064	IDI1	1047.63	0.605709	0.285242	2.12349	0.0337126	1	0
ENSG00000008710	PKD1	322.596	-0.785883	0.370135	-2.12323	0.0337342	1	0
ENSG00000231762	RP11-354K4.1	31.5346	-1.59095	0.74956	-2.12252	0.0337943	1	0
ENSG00000183605	SFXN4	132.004	0.837211	0.394451	2.12247	0.0337981	1	0
ENSG00000091140	DLD	560.214	0.574633	0.270824	2.12179	0.033855	1	0
ENSG00000203485	INF2	186.272	-0.767481	0.361736	-2.12166	0.0338663	1	0
ENSG00000004777	ARHGAP33	23.5734	-1.81496	0.855491	-2.12155	0.0338759	1	0
ENSG00000279738	RP5-1014D13.2	88.4136	-0.903298	0.425796	-2.12144	0.0338851	1	0
ENSG00000163002	NUP35	364.387	0.610162	0.287904	2.11933	0.0340629	1	0
ENSG00000130821	SLC6A8	241.425	-0.887647	0.418923	-2.11888	0.034101	1	0
ENSG00000170275	CRTAP	464.882	-0.651722	0.307626	-2.11855	0.0341281	1	0
ENSG00000169131	ZNF354A	186.688	1.01281	0.478152	2.11817	0.0341603	1	0
ENSG00000122515	ZMIZ2	177.581	-0.799929	0.377904	-2.11675	0.034281	1	0
ENSG00000102858	MGRN1	148.81	-0.883511	0.417573	-2.11582	0.03436	1	0
ENSG00000225883	BMS1P11	7.09589	4.98994	2.35922	2.11508	0.0344231	NA	NA
ENSG00000259556	RP11-56B16.2	25.2642	1.76343	0.83398	2.11447	0.0344751	1	0
ENSG00000124496	TRERF1	215.68	-0.813859	0.384929	-2.11431	0.0344888	1	0
ENSG00000124493	GRM4	157.438	-0.817624	0.386774	-2.11396	0.0345187	1	0
ENSG00000177350	RPL13AP3	113.509	-0.827464	0.391527	-2.11343	0.0345642	1	0
ENSG00000180336	MEIOC	99.5458	1.10911	0.524823	2.1133	0.0345751	1	0
ENSG00000137492	THAP12	517.112	0.590844	0.279615	2.11306	0.0345956	1	0
ENSG00000148842	CNNM2	165.674	-0.860906	0.407584	-2.11222	0.0346679	1	0
ENSG00000184203	PPP1R2	412.635	0.606444	0.287368	2.11034	0.0348291	1	0
ENSG00000170558	CDH2	498.116	0.806318	0.382229	2.10951	0.0349002	1	0
ENSG00000134248	LAMTOR5	184.837	0.757582	0.359168	2.10927	0.0349213	1	0
ENSG00000224820	BTF3P4	104.739	1.02094	0.484194	2.10854	0.0349842	1	0
ENSG00000254277	RP11-1144P22.1	205.874	-1.31753	0.625081	-2.10777	0.0350505	1	0
ENSG00000164362	TERT	93.1059	-0.792967	0.376307	-2.10723	0.0350975	1	0
ENSG00000115758	ODC1	1702.02	1.07528	0.510416	2.10667	0.0351466	1	0
ENSG00000177096	FAM109B	63.6788	-1.05516	0.501155	-2.10546	0.0352512	1	0
ENSG00000106333	PCOLCE	58.9701	-1.10591	0.525406	-2.10486	0.0353031	1	0
ENSG00000184261	KCNK12	47.646	-1.17979	0.560526	-2.10478	0.0353102	1	0
ENSG00000243232	PCDHAC2	53.0652	-1.04846	0.498156	-2.10469	0.0353185	1	0
ENSG00000069188	SDK2	96.453	-1.45726	0.692483	-2.10441	0.035343	1	0
ENSG00000215256	DHRS4-AS1	65.3708	0.993572	0.472231	2.10399	0.0353789	1	0
ENSG00000136295	TTYH3	524.158	-0.718993	0.341731	-2.10397	0.035381	1	0
ENSG00000123989	CHPF	301.914	-0.735263	0.349476	-2.1039	0.0353873	1	0
ENSG00000116171	SCP2	307.348	0.688206	0.32714	2.1037	0.0354044	1	0
ENSG00000226855	RPSAP17	208.456	-0.642912	0.305823	-2.10224	0.0355326	1	0
ENSG00000170579	DLGAP1	157.642	-0.795738	0.378769	-2.10085	0.0356539	1	0
ENSG00000242779	ZNF702P	40.0589	1.60201	0.762795	2.10019	0.0357122	1	0
ENSG00000229659	RPL26P6	160.24	0.836394	0.398328	2.09977	0.0357495	1	0
ENSG00000234176	HSPA8P1	867.895	-0.530082	0.252493	-2.09939	0.0357824	1	0
ENSG00000234995	NA	11.8576	-1.93234	0.92071	-2.09875	0.0358393	NA	NA
ENSG00000186866	POFUT2	187.808	-0.719322	0.343134	-2.09633	0.0360531	1	0
ENSG00000267620	RP11-795H16.2	30.056	1.53004	0.730287	2.09512	0.0361605	1	0
ENSG00000178163	ZNF518B	450.264	0.730808	0.348932	2.09441	0.0362232	1	0
ENSG00000229150	CRYGEP	29.29	-1.54753	0.739328	-2.09316	0.0363345	1	0
ENSG00000183023	SLC8A1	39.6854	1.4696	0.70211	2.09311	0.036339	1	0
ENSG00000109501	WFS1	140.936	-0.84681	0.404666	-2.09261	0.0363838	1	0
ENSG00000007402	CACNA2D2	95.7853	-1.12783	0.539439	-2.09075	0.0365502	1	0
ENSG00000141252	VPS53	165.344	-0.798517	0.38207	-2.08998	0.0366199	1	0
ENSG00000279735	RP11-701H24.10	28.1472	-1.38217	0.661348	-2.08992	0.0366247	1	0
ENSG00000089486	CDIP1	238.51	-0.884386	0.423595	-2.08781	0.0368147	1	0
ENSG00000158092	NCK1	168.839	0.79382	0.380253	2.08761	0.0368332	1	0
ENSG00000126945	HNRNPH2	727.234	0.505233	0.242016	2.0876	0.0368338	1	0
ENSG00000175928	LRRN1	1311.64	-0.533226	0.255448	-2.08742	0.0368504	1	0
ENSG00000109854	HTATIP2	164.684	0.774432	0.371181	2.0864	0.0369422	1	0
ENSG00000200169	RNU5D-1	137.904	1.04781	0.50232	2.08595	0.0369834	1	0
ENSG00000050405	LIMA1	579.833	0.581473	0.27883	2.0854	0.0370329	1	0
ENSG00000229944	EIF4EP2	537.108	0.608165	0.291728	2.0847	0.0370968	1	0
ENSG00000141959	PFKL	447.864	-0.574866	0.275779	-2.08452	0.037113	1	0
ENSG00000186439	TRDN	35.0011	-2.35645	1.13135	-2.08287	0.0372635	1	0
ENSG00000182902	SLC25A18	19.5112	-1.80413	0.866853	-2.08124	0.0374118	NA	NA
ENSG00000171084	FAM86JP	32.0384	1.4395	0.691829	2.08071	0.0374604	1	0
ENSG00000160392	C19orf47	65.487	-1.11377	0.535306	-2.08063	0.0374679	1	0
ENSG00000224973	LARGE-AS1	23.4521	-1.62687	0.782306	-2.07958	0.0375644	1	0
ENSG00000174839	DENND6A	194.517	0.681556	0.327804	2.07916	0.0376029	1	0
ENSG00000259746	HSPE1P3	185.882	0.747533	0.359603	2.07878	0.037638	1	0
ENSG00000161091	MFSD12	134.982	-0.754377	0.363103	-2.07759	0.0377475	1	0
ENSG00000116667	C1orf21	265.772	-0.659354	0.317476	-2.07686	0.0378141	1	0
ENSG00000125445	MRPS7	516.296	0.514137	0.247583	2.07662	0.0378362	1	0
ENSG00000197302	ZNF720	275.681	0.596394	0.287643	2.07338	0.038137	1	0
ENSG00000166833	NAV2	497.711	-0.854376	0.412124	-2.0731	0.0381625	1	0
ENSG00000103489	XYLT1	307.217	-0.782119	0.377447	-2.07213	0.0382533	1	0
ENSG00000104967	NOVA2	51.2745	-1.35902	0.656076	-2.07144	0.0383177	1	0
ENSG00000125503	PPP1R12C	245.25	-0.658936	0.318293	-2.07022	0.0384319	1	0
ENSG00000105875	WDR91	82.715	0.92801	0.448959	2.06703	0.0387317	1	0
ENSG00000121940	CLCC1	134.19	0.727861	0.352247	2.06634	0.0387967	1	0
ENSG00000218313	RP11-393I2.2	11.9001	-1.92258	0.930985	-2.06511	0.038913	NA	NA
ENSG00000168502	MTCL1	431.36	-0.615306	0.298105	-2.06406	0.0390123	1	0
ENSG00000066583	ISOC1	282.719	0.593527	0.287651	2.06336	0.0390787	1	0
ENSG00000185222	TCEAL9	320.914	0.670401	0.325208	2.06145	0.0392598	1	0
ENSG00000185567	AHNAK2	32.508	-1.23215	0.597822	-2.06107	0.0392964	1	0
ENSG00000173673	HES3	18.2727	-1.71514	0.832212	-2.06095	0.0393083	NA	NA
ENSG00000187999	HNRNPA1P61	53.9133	1.43696	0.697585	2.05991	0.0394076	1	0
ENSG00000065600	TMEM206	170.957	0.80131	0.389193	2.0589	0.0395038	1	0
ENSG00000173692	PSMD1	1954.83	0.4307	0.209192	2.05888	0.0395058	1	0
ENSG00000259498	RP11-244F12.3	50.7381	-0.989957	0.480851	-2.05876	0.0395173	1	0
ENSG00000109846	CRYAB	34.1614	-1.64581	0.799819	-2.05773	0.0396162	1	0
ENSG00000136383	ALPK3	403.232	-0.76835	0.373447	-2.05745	0.0396425	1	0
ENSG00000126705	AHDC1	95.15	-1.03264	0.502081	-2.05672	0.0397132	1	0
ENSG00000154864	PIEZO2	375.993	0.640546	0.311491	2.05639	0.0397453	1	0
ENSG00000162552	WNT4	13.6928	-1.70609	0.829857	-2.05588	0.0397939	NA	NA
ENSG00000238251	RP11-172F4.2	101.155	0.946812	0.460701	2.05515	0.0398643	1	0
ENSG00000188157	AGRN	422.962	-0.945552	0.460174	-2.05477	0.0399012	1	0
ENSG00000279041	CTD-2373N4.3	60.2055	-1.38367	0.673712	-2.0538	0.0399947	1	0
ENSG00000158966	CACHD1	565.744	-0.822845	0.400875	-2.05262	0.0401093	1	0
ENSG00000084764	MAPRE3	13.8936	-1.83107	0.892147	-2.05243	0.0401275	NA	NA
ENSG00000091129	NRCAM	57.771	-1.03522	0.504452	-2.05217	0.0401532	1	0
ENSG00000101347	SAMHD1	281.413	-0.687113	0.334903	-2.05168	0.0402011	1	0
ENSG00000118961	LDAH	347.163	0.563973	0.275042	2.0505	0.0403159	1	0
ENSG00000177542	SLC25A22	145.878	-0.887139	0.432752	-2.05	0.0403649	1	0
ENSG00000173226	IQCB1	450.577	0.630868	0.307828	2.04942	0.0404214	1	0
ENSG00000162631	NTNG1	8.59474	-2.47164	1.20698	-2.04779	0.0405801	NA	NA
ENSG00000101850	GPR143	114.971	-0.788516	0.385077	-2.04769	0.0405909	1	0
ENSG00000204387	C6orf48	410.902	-0.575101	0.28096	-2.04692	0.0406663	1	0
ENSG00000170647	TMEM133	74.6303	-0.840032	0.410519	-2.04627	0.0407297	1	0
ENSG00000133433	GSTT2B	12.3355	3.48226	1.70288	2.04492	0.0408625	NA	NA
ENSG00000109736	MFSD10	279.338	-0.670093	0.327792	-2.04426	0.0409277	1	0
ENSG00000107404	DVL1	340.134	-0.54229	0.265327	-2.04386	0.0409675	1	0
ENSG00000110092	CCND1	1001.3	-0.492461	0.241236	-2.04141	0.0412101	1	0
ENSG00000165905	LARGE2	276.386	-0.760498	0.372544	-2.04136	0.0412148	1	0
ENSG00000250312	ZNF718	228.155	-0.809521	0.397041	-2.03888	0.0414615	1	0
ENSG00000134308	YWHAQ	3318.21	0.422284	0.207135	2.03869	0.041481	1	0
ENSG00000118454	ANKRD13C	350.168	0.65511	0.321418	2.03819	0.0415312	1	0
ENSG00000183735	TBK1	286.009	0.611961	0.30029	2.0379	0.0415601	1	0
ENSG00000272645	GTF2IP20	28.8125	-1.21672	0.597416	-2.03664	0.0416866	1	0
ENSG00000138814	PPP3CA	768.324	0.594821	0.292067	2.03659	0.0416912	1	0
ENSG00000090339	ICAM1	33.357	1.31175	0.644231	2.03614	0.0417362	1	0
ENSG00000161996	WDR90	141.383	-0.799694	0.392761	-2.03608	0.041742	1	0
ENSG00000183655	KLHL25	212.257	-0.74484	0.365946	-2.03539	0.0418121	1	0
ENSG00000078804	TP53INP2	10.4359	-2.19803	1.0801	-2.03503	0.0418481	NA	NA
ENSG00000185085	INTS5	160.329	-0.745577	0.36644	-2.03465	0.0418861	1	0
ENSG00000148356	LRSAM1	65.3007	-1.00533	0.494108	-2.03464	0.0418869	1	0
ENSG00000211460	TSN	1177.67	0.479445	0.235874	2.03263	0.0420897	1	0
ENSG00000113356	POLR3G	2318.85	0.733271	0.360899	2.03179	0.0421748	1	0
ENSG00000133401	PDZD2	94.9364	-1.11548	0.549056	-2.03163	0.042191	1	0
ENSG00000121964	GTDC1	189.871	0.653879	0.322122	2.02991	0.0423656	1	0
ENSG00000162430	SELENON	274.097	-0.768602	0.378737	-2.02938	0.0424192	1	0
ENSG00000080986	NDC80	447.499	0.503783	0.248306	2.02888	0.0424702	1	0
ENSG00000089048	ESF1	465.674	0.589892	0.290778	2.02867	0.0424922	1	0
ENSG00000091986	CCDC80	48.4875	-1.19067	0.586929	-2.02864	0.0424952	1	0
ENSG00000014216	CAPN1	432.798	-0.742418	0.366095	-2.02794	0.0425664	1	0
ENSG00000227775	RP1-283E3.4	37.9578	-1.11393	0.549346	-2.02774	0.0425864	1	0
ENSG00000172819	RARG	243.931	-0.806934	0.398137	-2.02678	0.0426851	1	0
ENSG00000118418	HMGN3	660.001	0.511848	0.252581	2.02647	0.0427167	1	0
ENSG00000269845	RP11-420K14.6	23.8147	-1.36471	0.674033	-2.0247	0.0428985	1	0
ENSG00000030582	GRN	279.539	-0.886478	0.437986	-2.02399	0.0429713	1	0
ENSG00000102098	SCML2	246.336	0.587085	0.290131	2.02352	0.04302	1	0
ENSG00000215186	GOLGA6B	16.7887	1.85389	0.916492	2.02281	0.043093	NA	NA
ENSG00000105404	RABAC1	245.758	-0.653688	0.323181	-2.02267	0.0431074	1	0
ENSG00000107020	PLGRKT	102.527	0.823663	0.407428	2.02161	0.0432162	1	0
ENSG00000112246	SIM1	11.0379	3.42403	1.6942	2.02103	0.0432764	NA	NA
ENSG00000166260	COX11	457.051	0.561083	0.277781	2.01988	0.0433963	1	0
ENSG00000105726	ATP13A1	202.585	-0.825499	0.408713	-2.01975	0.043409	1	0
ENSG00000253284	RP11-282K24.3	102.658	-1.34135	0.664567	-2.01838	0.0435517	1	0
ENSG00000133265	HSPBP1	218.49	-0.597827	0.296306	-2.0176	0.0436333	1	0
ENSG00000145331	TRMT10A	45.2395	1.26575	0.627432	2.01734	0.0436596	1	0
ENSG00000168438	CDC40	328.339	0.586388	0.29073	2.01695	0.0437007	1	0
ENSG00000130522	JUND	205.522	-0.681307	0.33795	-2.016	0.0437999	1	0
ENSG00000087502	ERGIC2	331.04	0.581896	0.288665	2.01582	0.043819	1	0
ENSG00000164142	FAM160A1	265.487	-0.916994	0.455042	-2.01518	0.0438853	1	0
ENSG00000186868	MAPT	21.3819	-1.55612	0.772325	-2.01485	0.04392	NA	NA
ENSG00000197462	AC005276.1	24.3996	-2.06012	1.02322	-2.01337	0.044076	1	0
ENSG00000130826	DKC1	947.035	0.489729	0.243264	2.01316	0.0440983	1	0
ENSG00000143515	ATP8B2	485.293	-0.503494	0.250317	-2.01142	0.0442809	1	0
ENSG00000239306	RBM14	375.981	-0.72948	0.362797	-2.01071	0.0443557	1	0
ENSG00000145741	BTF3	1699.02	0.440285	0.218989	2.01053	0.0443746	1	0
ENSG00000115233	PSMD14	1210.11	0.503632	0.250518	2.01036	0.0443928	1	0
ENSG00000159363	ATP13A2	300.742	-0.804416	0.400373	-2.00917	0.0445194	1	0
ENSG00000140443	IGF1R	736.039	-0.994994	0.495273	-2.00898	0.0445394	1	0
ENSG00000108175	ZMIZ1	142.282	-0.968688	0.48219	-2.00893	0.0445443	1	0
ENSG00000104728	ARHGEF10	59.8427	-0.994915	0.495272	-2.00882	0.0445557	1	0
ENSG00000237077	AC105399.2	163.346	-0.665203	0.331141	-2.00882	0.0445564	1	0
ENSG00000204160	ZDHHC18	178.74	-0.728957	0.362902	-2.00869	0.0445704	1	0
ENSG00000206538	VGLL3	102.192	-0.888226	0.442257	-2.00839	0.0446015	1	0
ENSG00000247271	ZBED5-AS1	15.68	1.94205	0.967374	2.00755	0.0446912	NA	NA
ENSG00000164109	MAD2L1	1200.63	0.521984	0.260012	2.00754	0.0446924	1	0
ENSG00000138356	AOX1	74.032	1.01481	0.505748	2.00656	0.0447969	1	0
ENSG00000269887	RP11-477H21.2	12.1793	-1.76969	0.882005	-2.00644	0.0448093	NA	NA
ENSG00000061273	HDAC7	348.099	-0.555223	0.276765	-2.00612	0.0448439	1	0
ENSG00000112159	MDN1	4234.3	-0.577055	0.287739	-2.00548	0.0449119	1	0
ENSG00000090530	P3H2	157.865	0.872335	0.435025	2.00525	0.0449359	1	0
ENSG00000123411	IKZF4	41.5092	-1.20272	0.599918	-2.00481	0.0449836	1	0
ENSG00000139726	DENR	761.042	0.518356	0.258789	2.00301	0.0451764	1	0
ENSG00000158457	TSPAN33	198.743	-0.662968	0.331009	-2.00287	0.0451911	1	0
ENSG00000231169	EEF1B2P1	262.037	0.641247	0.320265	2.00224	0.0452587	1	0
ENSG00000221968	FADS3	127.264	-0.883449	0.441476	-2.00112	0.0453791	1	0
ENSG00000197892	KIF13B	111.425	-0.702098	0.350991	-2.00033	0.0454645	1	0
ENSG00000104866	PPP1R37	176.706	-0.646937	0.323684	-1.99867	0.0456446	1	0
ENSG00000167658	EEF2	15372.2	-0.417241	0.208772	-1.99855	0.0456568	1	0
ENSG00000168394	TAP1	50.2503	-1.30981	0.655746	-1.99743	0.0457785	1	0
ENSG00000167634	NLRP7	23.3436	-2.77103	1.38807	-1.99632	0.0458994	1	0
ENSG00000070961	ATP2B1	678.628	0.532384	0.266737	1.99591	0.0459433	1	0
ENSG00000172058	SERF1A	179.952	0.798751	0.400349	1.99514	0.0460278	1	0
ENSG00000196793	ZNF239	85.5543	0.872217	0.437234	1.99485	0.0460593	1	0
ENSG00000132359	RAP1GAP2	239.571	-0.840302	0.421289	-1.9946	0.0460867	1	0
ENSG00000161800	RACGAP1	592.795	0.585467	0.293704	1.99339	0.0462187	1	0
ENSG00000228624	RP3-399L15.3	73.8426	-0.914371	0.458764	-1.99312	0.0462484	1	0
ENSG00000186462	NAP1L2	195.407	0.620189	0.311319	1.99214	0.0463559	1	0
ENSG00000183458	RP11-958N24.1	73.6572	-0.982192	0.493317	-1.99099	0.0464815	1	0
ENSG00000187954	CYHR1	250.068	-0.574664	0.288635	-1.99097	0.0464843	1	0
ENSG00000274828	RP11-567M16.6	27.5355	1.30137	0.654502	1.98834	0.0467739	1	0
ENSG00000113312	TTC1	476.973	0.577149	0.290279	1.98825	0.0467837	1	0
ENSG00000197102	DYNC1H1	3317.46	-0.695924	0.35011	-1.98773	0.0468419	1	0
ENSG00000197566	ZNF624	41.9014	1.23116	0.619428	1.98757	0.0468591	1	0
ENSG00000118640	VAMP8	65.6688	1.11642	0.561793	1.98724	0.0468958	1	0
ENSG00000188612	SUMO2	1095.16	0.472774	0.238077	1.9858	0.0470556	1	0
ENSG00000241226	RN7SL836P	14.7575	-1.90202	0.958099	-1.9852	0.0471217	NA	NA
ENSG00000265298	RP13-104F24.3	54.0167	-1.14192	0.57532	-1.98485	0.0471614	1	0
ENSG00000172348	RCAN2	86.3735	0.834444	0.420474	1.98453	0.0471964	1	0
ENSG00000183696	UPP1	101.523	-0.794162	0.400184	-1.98449	0.047201	1	0
ENSG00000199377	RNU5F-1	149.639	-1.92348	0.970029	-1.98291	0.0473773	1	0
ENSG00000104765	BNIP3L	703.43	0.671145	0.338558	1.98236	0.0474388	1	0
ENSG00000147027	TMEM47	414.609	-0.523768	0.264227	-1.98226	0.0474498	1	0
ENSG00000177189	RPS6KA3	241.04	0.758764	0.382795	1.98217	0.0474602	1	0
ENSG00000124795	DEK	3194.04	0.503086	0.253815	1.9821	0.0474683	1	0
ENSG00000186260	MKL2	297.669	-0.564975	0.28509	-1.98174	0.0475082	1	0
ENSG00000113387	SUB1	1389.04	0.533306	0.269178	1.98124	0.0475641	1	0
ENSG00000066697	MSANTD3	250.525	0.586212	0.295977	1.9806	0.047636	1	0
ENSG00000265491	RNF115	329.933	0.565317	0.285473	1.98028	0.0476722	1	0
ENSG00000129933	MAU2	289.413	-0.570869	0.288319	-1.97999	0.0477041	1	0
ENSG00000263503	MAPK8IP1P2	29.4592	-1.19301	0.603052	-1.97828	0.0478967	1	0
ENSG00000142408	CACNG8	55.5735	-1.35257	0.683865	-1.97783	0.0479479	1	0
ENSG00000225406	AC080125.1	19.4029	-1.53005	0.773678	-1.97764	0.0479695	NA	NA
ENSG00000007314	SCN4A	88.08	-0.765242	0.387075	-1.97698	0.0480433	1	0
ENSG00000272769	RP11-725P16.2	14.325	3.47491	1.75856	1.976	0.048155	NA	NA
ENSG00000179031	LL0XNC01-131B10.2	20.9732	1.67107	0.84599	1.97528	0.0482361	NA	NA
ENSG00000270442	CTB-95D12.1	90.1399	1.06002	0.536693	1.9751	0.048257	1	0
ENSG00000132196	HSD17B7	146.02	0.676635	0.342607	1.97496	0.0482729	1	0
ENSG00000077782	FGFR1	2713.57	-0.497246	0.251863	-1.97427	0.0483506	1	0
ENSG00000184481	FOXO4	130.158	-0.785099	0.397869	-1.97326	0.0484657	1	0
ENSG00000137166	FOXP4	32.7147	-1.26921	0.643231	-1.97317	0.0484758	1	0
ENSG00000130589	HELZ2	91.9254	-0.813699	0.412455	-1.97282	0.0485163	1	0
ENSG00000187764	SEMA4D	282.343	-0.895254	0.453887	-1.97242	0.0485622	1	0
ENSG00000066322	ELOVL1	88.2701	-0.812194	0.411943	-1.97162	0.0486529	1	0
ENSG00000120533	ENY2	510.726	0.537647	0.272754	1.97118	0.0487031	1	0
ENSG00000172809	RPL38	1297.54	-0.53954	0.273792	-1.97062	0.0487678	1	0
ENSG00000225648	SBDSP1	53.4677	1.13914	0.578168	1.97026	0.0488082	1	0
ENSG00000138180	CEP55	282.071	0.623591	0.316512	1.9702	0.0488155	1	0
ENSG00000255408	PCDHA3	27.5674	1.86411	0.947661	1.96706	0.0491758	1	0
ENSG00000016391	CHDH	122.752	-0.994786	0.505835	-1.96662	0.0492268	1	0
ENSG00000096070	BRPF3	200.813	-0.849548	0.432075	-1.9662	0.049275	1	0
ENSG00000164626	KCNK5	327.776	-0.62242	0.316695	-1.96536	0.0493729	1	0
ENSG00000227354	RBM26-AS1	20.9515	1.63537	0.832396	1.96465	0.0494546	NA	NA
ENSG00000231707	PABPC1P1	18.3659	-1.57803	0.80332	-1.96439	0.0494853	NA	NA
ENSG00000188211	NCR3LG1	50.8909	1.08083	0.550263	1.96421	0.0495056	1	0
ENSG00000106714	CNTNAP3	52.3264	-1.42456	0.725373	-1.9639	0.0495418	1	0
ENSG00000197530	MIB2	115.45	-0.739599	0.376833	-1.96267	0.0496848	1	0
ENSG00000173295	FAM86B3P	27.0298	-1.27241	0.648844	-1.96104	0.049874	1	0
ENSG00000280138	RP11-463O12.5	23.9592	-1.43195	0.730232	-1.96096	0.0498843	1	0
ENSG00000259601	RP11-568G20.2	13.8413	2.20409	1.12424	1.96052	0.0499348	NA	NA
ENSG00000256745	RP11-680H20.1	231.013	0.86124	0.439385	1.9601	0.0499835	1	0
ENSG00000103222	ABCC1	357.123	-0.864889	0.441363	-1.95959	0.0500439	1	0
ENSG00000232762	NA	11.7188	-2.30532	1.17723	-1.95825	0.0502001	NA	NA
ENSG00000172331	BPGM	147.216	0.744846	0.380396	1.95808	0.050221	1	0
ENSG00000141425	RPRD1A	1822.45	0.531325	0.271358	1.95802	0.0502272	1	0
ENSG00000172830	SSH3	50.1549	-0.985636	0.503435	-1.95782	0.0502507	1	0
ENSG00000166206	GABRB3	1805	0.470312	0.240288	1.95729	0.0503137	1	0
ENSG00000213394	RPSAP46	48.6683	-0.986779	0.504387	-1.95639	0.0504189	1	0
ENSG00000129194	SOX15	49.3738	-1.658	0.847562	-1.9562	0.0504416	1	0
ENSG00000059915	PSD	16.5283	-1.61078	0.823856	-1.95517	0.0505635	NA	NA
ENSG00000110400	NECTIN1	604.149	-0.71012	0.363475	-1.9537	0.0507372	1	0
ENSG00000271789	RP5-1112D6.7	16.1383	-1.72273	0.881917	-1.9534	0.0507725	NA	NA
ENSG00000280055	TMEM75	28.2075	-1.47591	0.755648	-1.95317	0.0507995	1	0
ENSG00000149531	FRG1BP	27.3806	1.38504	0.709601	1.95185	0.0509557	1	0
ENSG00000177283	FZD8	66.3987	-0.95848	0.491259	-1.95107	0.0510488	1	0
ENSG00000133943	C14orf159	175.048	-0.651136	0.334028	-1.94934	0.0512543	1	0
ENSG00000236048	AC013470.6	183.228	0.886988	0.455071	1.94912	0.0512811	1	0
ENSG00000164104	HMGB2	1745.77	0.490326	0.251585	1.94895	0.051302	1	0
ENSG00000173638	SLC19A1	199.128	-0.579626	0.29741	-1.94891	0.0513062	1	0
ENSG00000213612	FAM220CP	64.353	-0.933126	0.478886	-1.94853	0.051351	1	0
ENSG00000132963	POMP	516.019	0.493007	0.253069	1.94811	0.0514018	1	0
ENSG00000198924	DCLRE1A	307.712	0.655553	0.336673	1.94715	0.051517	1	0
ENSG00000174780	SRP72	1151.96	0.480102	0.246641	1.94656	0.0515876	1	0
ENSG00000168803	ADAL	109.098	0.750833	0.385826	1.94604	0.0516498	1	0
ENSG00000157368	IL34	14.9511	-2.19708	1.1293	-1.94553	0.0517115	NA	NA
ENSG00000117713	ARID1A	714.981	-0.924718	0.475349	-1.94535	0.0517334	1	0
ENSG00000198911	SREBF2	1040.15	-0.688991	0.354213	-1.94513	0.0517594	1	0
ENSG00000148948	LRRC4C	12.3686	-1.97859	1.0172	-1.94512	0.05176	NA	NA
ENSG00000108509	CAMTA2	25.8781	-1.26705	0.651786	-1.94397	0.0518989	1	0
ENSG00000162585	FAAP20	139.407	-0.854347	0.439537	-1.94374	0.0519267	1	0
ENSG00000116133	DHCR24	4012.13	-0.501857	0.258203	-1.94365	0.0519372	1	0
ENSG00000178053	MLF1	257.2	0.682809	0.351447	1.94285	0.0520341	1	0
ENSG00000233514	RP11-570P14.1	215.171	0.702815	0.362025	1.94134	0.0522167	1	0
ENSG00000160789	LMNA	166.149	-0.886524	0.456948	-1.9401	0.0523677	1	0
ENSG00000041982	TNC	37.4504	-1.35325	0.69764	-1.93976	0.0524087	1	0
ENSG00000119699	TGFB3	14.4395	-1.61504	0.833085	-1.93862	0.0525472	NA	NA
ENSG00000137807	KIF23	1085	0.455935	0.23543	1.93661	0.0527932	1	0
ENSG00000169255	B3GALNT1	114.173	0.792162	0.409068	1.93651	0.0528058	1	0
ENSG00000185442	FAM174B	69.4447	-0.99134	0.512326	-1.93498	0.0529927	1	0
ENSG00000163597	SNHG16	2304.18	0.396543	0.204965	1.93468	0.0530294	1	0
ENSG00000104059	FAM189A1	70.4493	-0.822397	0.42524	-1.93396	0.0531182	1	0
ENSG00000282826	FRG1CP	51.2246	1.05005	0.543638	1.93153	0.0534179	1	0
ENSG00000267497	NFE2L3P1	104.535	0.952957	0.493395	1.93143	0.0534301	1	0
ENSG00000172731	LRRC20	175.534	0.642812	0.332909	1.93089	0.0534963	1	0
ENSG00000074047	GLI2	182.251	-0.856226	0.443492	-1.93065	0.0535267	1	0
ENSG00000127314	RAP1B	413.903	0.510246	0.26432	1.93041	0.053556	1	0
ENSG00000211751	TRBC1	15.4997	-1.66651	0.863914	-1.92902	0.0537278	NA	NA
ENSG00000112874	NUDT12	244.226	0.81114	0.420511	1.92894	0.0537381	1	0
ENSG00000085552	IGSF9	100.789	-0.845959	0.43862	-1.92868	0.0537702	1	0
ENSG00000157445	CACNA2D3	28.0014	-1.16902	0.606232	-1.92833	0.0538136	1	0
ENSG00000113558	SKP1	999.019	0.433344	0.225024	1.92577	0.0541328	1	0
ENSG00000164307	ERAP1	166.779	-0.717538	0.372652	-1.92549	0.0541681	1	0
ENSG00000106785	TRIM14	68.6572	-0.858393	0.445933	-1.92494	0.0542374	1	0
ENSG00000128849	CGNL1	831.122	-0.616292	0.32024	-1.92447	0.0542959	1	0
ENSG00000122550	KLHL7	1015.03	0.439648	0.22853	1.92381	0.0543783	1	0
ENSG00000257576	HSPD1P4	1211.1	0.496396	0.258057	1.92359	0.0544063	1	0
ENSG00000115091	ACTR3	1420.5	0.430562	0.223837	1.92355	0.0544108	1	0
ENSG00000149090	PAMR1	26.632	-1.67438	0.8711	-1.92214	0.0545883	1	0
ENSG00000196932	TMEM26	46.241	1.27779	0.664865	1.92188	0.0546212	1	0
ENSG00000219665	CTD-2006C1.2	104.133	0.788969	0.410895	1.92012	0.0548424	1	0
ENSG00000272047	GTF2H5	124.338	0.772572	0.402595	1.91898	0.0549869	1	0
ENSG00000117523	PRRC2C	2477.48	-0.533946	0.278321	-1.91845	0.0550538	1	0
ENSG00000109674	NEIL3	134.725	0.721264	0.37606	1.91795	0.0551171	1	0
ENSG00000214761	HNRNPA1P15	41.4177	1.34034	0.698874	1.91785	0.0551296	1	0
ENSG00000113648	H2AFY	942.151	0.69222	0.360947	1.91779	0.055138	1	0
ENSG00000188522	FAM83G	295.995	-0.577256	0.301339	-1.91563	0.0554116	1	0
ENSG00000118579	MED28	895.18	0.505417	0.264038	1.91418	0.0555966	1	0
ENSG00000117475	BLZF1	122.222	0.780914	0.408111	1.91349	0.0556857	1	0
ENSG00000137575	SDCBP	462.697	0.570518	0.2982	1.9132	0.0557218	1	0
ENSG00000196411	EPHB4	964.705	-0.460425	0.240669	-1.9131	0.055735	1	0
ENSG00000279110	CTA-243E7.1	33.1028	-1.20676	0.631234	-1.91176	0.0559076	1	0
ENSG00000223873	SAP18P2	98.5176	0.802107	0.419633	1.91145	0.0559471	1	0
ENSG00000112339	HBS1L	832.644	0.421184	0.220452	1.91055	0.0560623	1	0
ENSG00000179841	AKAP5	125.835	0.865096	0.452844	1.91036	0.0560864	1	0
ENSG00000141068	KSR1	128.129	-0.811713	0.425004	-1.9099	0.0561466	1	0
ENSG00000145685	LHFPL2	778.233	0.46113	0.241444	1.90988	0.0561485	1	0
ENSG00000185033	SEMA4B	172.864	-0.7847	0.410917	-1.90963	0.0561805	1	0
ENSG00000153956	CACNA2D1	268.943	-0.627296	0.328525	-1.90943	0.0562065	1	0
ENSG00000102100	SLC35A2	108.737	-0.830522	0.435413	-1.90743	0.0564645	1	0
ENSG00000070756	PABPC1	2087.93	-0.599932	0.314543	-1.90731	0.05648	1	0
ENSG00000173890	GPR160	244.548	0.788437	0.413475	1.90685	0.0565396	1	0
ENSG00000113812	ACTR8	250.77	0.620235	0.325355	1.90633	0.0566069	1	0
ENSG00000165410	CFL2	228.567	0.663233	0.34792	1.90628	0.0566142	1	0
ENSG00000070087	PFN2	1543.5	0.411479	0.215862	1.90621	0.0566225	1	0
ENSG00000228393	LINC01004	14.5597	2.38966	1.25378	1.90596	0.0566556	NA	NA
ENSG00000168395	ING5	333.158	-0.557399	0.292567	-1.9052	0.0567542	1	0
ENSG00000137834	SMAD6	34.2685	-1.14666	0.602134	-1.90432	0.0568683	1	0
ENSG00000127922	SEM1	399.322	0.513443	0.269718	1.90363	0.0569587	1	0
ENSG00000133980	VRTN	1446.92	-0.431271	0.22662	-1.90306	0.0570324	1	0
ENSG00000197879	MYO1C	361.702	-0.503292	0.264469	-1.90303	0.057037	1	0
ENSG00000133107	TRPC4	23.3781	-1.67505	0.880484	-1.90242	0.057116	1	0
ENSG00000003402	CFLAR	112.126	-0.662241	0.34821	-1.90184	0.0571917	1	0
ENSG00000282458	WASH5P	95.9909	-0.877997	0.461789	-1.90129	0.0572636	1	0
ENSG00000171219	CDC42BPG	60.0262	-0.949563	0.499537	-1.90089	0.057317	1	0
ENSG00000204262	COL5A2	381.606	0.775521	0.408108	1.90028	0.057396	1	0
ENSG00000158292	GPR153	78.2056	-0.89814	0.472653	-1.90021	0.0574057	1	0
ENSG00000180730	SHISA2	537.313	0.805297	0.423804	1.90016	0.0574117	1	0
ENSG00000139200	PIANP	16.1194	-1.72537	0.908085	-1.90001	0.0574313	NA	NA
ENSG00000269906	RP11-248J18.2	11.4542	3.16436	1.66571	1.8997	0.057472	NA	NA
ENSG00000254283	RP11-267M23.7	22.393	1.87875	0.989006	1.89963	0.0574815	NA	NA
ENSG00000161277	THAP8	23.95	1.8644	0.981489	1.89957	0.0574902	1	0
ENSG00000090863	GLG1	1364.85	-0.561628	0.295746	-1.89902	0.057562	1	0
ENSG00000090971	NAT14	152.868	-0.666535	0.35129	-1.89739	0.057776	1	0
ENSG00000178695	KCTD12	129.38	0.700873	0.369569	1.89646	0.0578992	1	0
ENSG00000148737	TCF7L2	196.696	-0.842741	0.44442	-1.89627	0.0579242	1	0
ENSG00000271500	RP11-288K12.1	15.8675	-1.66398	0.877504	-1.89627	0.0579244	NA	NA
ENSG00000168090	COPS6	292.463	0.616778	0.325287	1.8961	0.0579462	1	0
ENSG00000248569	CTC-512J14.5	51.5369	1.04762	0.552572	1.8959	0.0579736	1	0
ENSG00000162909	CAPN2	375.592	0.668525	0.352649	1.89572	0.0579971	1	0
ENSG00000135424	ITGA7	229.737	-0.817873	0.431491	-1.89546	0.0580319	1	0
ENSG00000105327	BBC3	110.348	-0.808224	0.426442	-1.89528	0.058056	1	0
ENSG00000143061	IGSF3	405.121	-0.530499	0.280016	-1.89453	0.0581547	1	0
ENSG00000089847	ANKRD24	49.608	-1.06178	0.560568	-1.89411	0.0582103	1	0
ENSG00000114999	TTL	600.873	0.443949	0.234387	1.89409	0.0582136	1	0
ENSG00000110446	SLC15A3	51.7716	-0.981221	0.518095	-1.8939	0.0582382	1	0
ENSG00000275774	HNRNPCL2	72.8593	0.832871	0.439844	1.89356	0.0582833	1	0
ENSG00000036549	ZZZ3	961.374	0.477534	0.252332	1.89248	0.0584267	1	0
ENSG00000128564	VGF	15.4853	-1.60699	0.849244	-1.89227	0.0584555	NA	NA
ENSG00000197989	SNHG12	238.108	-0.616274	0.325726	-1.892	0.0584911	1	0
ENSG00000160299	PCNT	342.703	-0.598899	0.316579	-1.89178	0.0585199	1	0
ENSG00000170954	ZNF415	79.6166	0.946962	0.500803	1.89089	0.0586391	1	0
ENSG00000169139	UBE2V2	692.677	0.491216	0.25985	1.89038	0.0587069	1	0
ENSG00000181625	SLX1B	17.0059	-1.59572	0.844185	-1.89025	0.0587245	NA	NA
ENSG00000105708	ZNF14	110.361	0.862585	0.456391	1.89001	0.0587562	1	0
ENSG00000174938	SEZ6L2	135.481	-0.939163	0.496915	-1.88999	0.0587597	1	0
ENSG00000265992	ESRG	687.721	-1.00016	0.529194	-1.88997	0.0587617	1	0
ENSG00000156574	NODAL	24.1419	-1.63132	0.863268	-1.88971	0.058797	1	0
ENSG00000124507	PACSIN1	39.2943	-0.985207	0.521491	-1.88921	0.0588633	1	0
ENSG00000064199	SPA17	22.899	1.37894	0.730006	1.88894	0.0588999	1	0
ENSG00000162551	ALPL	650.453	-0.65278	0.345618	-1.88874	0.0589272	1	0
ENSG00000154122	ANKH	59.8817	-0.907124	0.480426	-1.88816	0.0590038	1	0
ENSG00000139211	AMIGO2	50.3729	1.43287	0.758929	1.88802	0.0590237	1	0
ENSG00000254543	HSPD1P2	74.5987	0.962821	0.510221	1.88707	0.0591515	1	0
ENSG00000230590	FTX	140.364	-0.727425	0.385565	-1.88665	0.0592077	1	0
ENSG00000147669	POLR2K	384.05	0.57177	0.303103	1.88639	0.0592429	1	0
ENSG00000166265	CYYR1	265.997	0.58887	0.312177	1.88634	0.0592497	1	0
ENSG00000023734	STRAP	1334.16	0.407277	0.21595	1.88598	0.0592976	1	0
ENSG00000126883	NUP214	320.833	-0.698674	0.370497	-1.88577	0.0593254	1	0
ENSG00000234118	RPL13AP6	213.999	-0.748102	0.39692	-1.88476	0.0594616	1	0
ENSG00000136141	LRCH1	95.4124	0.780843	0.414332	1.88458	0.0594863	1	0
ENSG00000101608	MYL12A	977.858	0.511874	0.271623	1.8845	0.0594971	1	0
ENSG00000249790	RP11-20D14.6	653.853	-0.667166	0.354137	-1.88392	0.0595757	1	0
ENSG00000177685	CRACR2B	39.5747	-1.71822	0.912095	-1.88381	0.0595902	1	0
ENSG00000121542	SEC22A	63.1968	0.907783	0.48209	1.88302	0.059698	1	0
ENSG00000080503	SMARCA2	50.3789	-1.22057	0.648204	-1.883	0.0597	1	0
ENSG00000145555	MYO10	977.207	-0.588643	0.31271	-1.88239	0.0597825	1	0
ENSG00000067955	CBFB	352.704	0.574116	0.305226	1.88095	0.0599783	1	0
ENSG00000198707	CEP290	236.801	0.677068	0.359973	1.88088	0.0599876	1	0
ENSG00000203995	ZYG11A	11.8572	-1.86273	0.990376	-1.88083	0.0599945	NA	NA
ENSG00000144810	COL8A1	41.8062	2.25441	1.19919	1.87995	0.060115	1	0
ENSG00000112096	SOD2	818.591	0.565674	0.300962	1.87955	0.0601693	1	0
ENSG00000114978	MOB1A	1371.27	0.456627	0.243029	1.8789	0.0602577	1	0
ENSG00000139687	RB1	195.187	0.659989	0.351299	1.87871	0.0602845	1	0
ENSG00000168763	CNNM3	131.761	-0.898233	0.478124	-1.87866	0.0602908	1	0
ENSG00000213569	RP13-383K5.4	118.57	0.707808	0.37679	1.87852	0.0603101	1	0
ENSG00000205746	RP11-1212A22.1	172.015	-0.748677	0.398951	-1.87661	0.0605713	1	0
ENSG00000220157	HNRNPA1P12	184.288	0.844443	0.45012	1.87604	0.0606499	1	0
ENSG00000116544	DLGAP3	37.3966	-1.11646	0.595843	-1.87374	0.0609662	1	0
ENSG00000068079	IFI35	13.5985	-1.91211	1.02072	-1.8733	0.0610271	NA	NA
ENSG00000196189	SEMA4A	36.8605	-1.29991	0.694055	-1.87291	0.0610801	1	0
ENSG00000168038	ULK4	103.268	-0.681716	0.364294	-1.87133	0.0612989	1	0
ENSG00000136014	USP44	2658.15	0.396119	0.21178	1.87043	0.0614241	1	0
ENSG00000168772	CXXC4	83.5111	1.0324	0.551988	1.87033	0.0614387	1	0
ENSG00000185947	ZNF267	379.676	0.61222	0.327428	1.86979	0.0615131	1	0
ENSG00000101247	NDUFAF5	138.504	0.673876	0.360626	1.86862	0.061675	1	0
ENSG00000130748	TMEM160	83.5842	-0.905698	0.484774	-1.86829	0.0617221	1	0
ENSG00000079308	TNS1	39.823	-1.16314	0.622579	-1.86826	0.0617253	1	0
ENSG00000068796	KIF2A	880.916	0.48086	0.257386	1.86825	0.0617278	1	0
ENSG00000197013	ZNF429	136.486	0.93664	0.501359	1.8682	0.0617336	1	0
ENSG00000121152	NCAPH	392.742	0.555195	0.297257	1.86773	0.0617998	1	0
ENSG00000178723	GLULP4	63.2577	-0.992786	0.531864	-1.86662	0.0619553	1	0
ENSG00000222375	NA	18.9034	-1.59893	0.856683	-1.86642	0.0619829	NA	NA
ENSG00000152104	PTPN14	733.24	-0.736845	0.394828	-1.86624	0.0620074	1	0
ENSG00000207133	SNORD116-7	96.9731	-0.92073	0.493385	-1.86615	0.0620207	1	0
ENSG00000259803	SLC22A31	29.7758	-1.17613	0.630262	-1.86609	0.0620281	1	0
ENSG00000197535	MYO5A	280.873	-0.592458	0.317543	-1.86575	0.0620758	1	0
ENSG00000277462	ZNF670	156.288	0.773588	0.414665	1.86557	0.0621011	1	0
ENSG00000149100	EIF3M	1401.02	0.476805	0.255596	1.86546	0.0621163	1	0
ENSG00000038274	MAT2B	835.404	0.440272	0.236032	1.86531	0.0621381	1	0
ENSG00000073350	LLGL2	233.61	-0.562541	0.301681	-1.86469	0.0622255	1	0
ENSG00000181819	KCTD9P2	8.57258	-2.46881	1.324	-1.86466	0.0622288	NA	NA
ENSG00000115355	CCDC88A	1458.36	0.381352	0.204525	1.86457	0.0622417	1	0
ENSG00000162407	PLPP3	350.379	-0.493607	0.264808	-1.86402	0.0623194	1	0
ENSG00000065923	SLC9A7	485.14	0.600482	0.322219	1.86359	0.0623797	1	0
ENSG00000188171	ZNF626	395.361	0.698088	0.374619	1.86346	0.0623971	1	0
ENSG00000163558	PRKCI	1319.92	0.529412	0.284118	1.86335	0.0624131	1	0
ENSG00000132952	USPL1	259.234	0.512489	0.275065	1.86316	0.0624401	1	0
ENSG00000237682	RP3-514P16.1	360.913	0.547432	0.294001	1.86201	0.062602	1	0
ENSG00000235945	AC002543.2	10.7258	-1.91153	1.02667	-1.86188	0.0626204	NA	NA
ENSG00000274756	CTB-75G16.1	42.7672	-1.18396	0.635964	-1.86168	0.0626478	1	0
ENSG00000155846	PPARGC1B	126.456	-0.752894	0.404504	-1.86128	0.0627052	1	0
ENSG00000099284	H2AFY2	210.469	0.881148	0.473447	1.86114	0.0627251	1	0
ENSG00000132879	FBXO44	105.96	-0.704165	0.378515	-1.86033	0.0628384	1	0
ENSG00000166426	CRABP1	366.622	0.522865	0.281119	1.85994	0.0628942	1	0
ENSG00000163704	PRRT3	75.0677	-0.87032	0.467999	-1.85966	0.0629335	1	0
ENSG00000260776	RP11-114H24.2	32.6535	1.25318	0.673938	1.85948	0.0629587	1	0
ENSG00000120063	GNA13	1020.52	0.469109	0.252344	1.85901	0.0630262	1	0
ENSG00000167191	GPRC5B	495.921	-0.659269	0.354978	-1.85721	0.0632812	1	0
ENSG00000163808	KIF15	534.711	0.575753	0.310085	1.85676	0.063346	1	0
ENSG00000146833	TRIM4	80.06	-1.08356	0.583604	-1.85667	0.0633577	1	0
ENSG00000179899	PHC1P1	1959.83	-0.549547	0.296104	-1.85593	0.0634641	1	0
ENSG00000167601	AXL	279.887	-0.821371	0.442651	-1.85558	0.0635141	1	0
ENSG00000121653	MAPK8IP1	161.385	-0.659431	0.355736	-1.85371	0.0637808	1	0
ENSG00000095059	DHPS	195.561	-0.548263	0.2959	-1.85286	0.0639021	1	0
ENSG00000272711	RP11-259N19.1	57.1331	0.951024	0.513282	1.85283	0.0639066	1	0
ENSG00000166501	PRKCB	97.2031	-0.97788	0.528006	-1.85202	0.0640224	1	0
ENSG00000101972	STAG2	1959.41	0.406823	0.219668	1.852	0.0640264	1	0
ENSG00000185127	C6orf120	394.508	0.507582	0.274236	1.8509	0.0641844	1	0
ENSG00000151327	FAM177A1	203.902	0.607703	0.328396	1.85052	0.0642389	1	0
ENSG00000180229	HERC2P3	230.522	0.822057	0.444368	1.84995	0.0643213	1	0
ENSG00000167685	ZNF444	108.655	-0.65236	0.352647	-1.84989	0.064329	1	0
ENSG00000248152	RP11-650J17.1	23.1354	-1.61649	0.873835	-1.84989	0.06433	1	0
ENSG00000160124	CCDC58	205.925	0.752859	0.40716	1.84905	0.064451	1	0
ENSG00000134709	HOOK1	591.051	0.519346	0.280892	1.84892	0.0644696	1	0
ENSG00000254681	PKD1P5	173.087	-0.7081	0.383177	-1.84797	0.0646065	1	0
ENSG00000213123	TCTEX1D2	15.4917	1.79018	0.968775	1.84788	0.0646204	NA	NA
ENSG00000143553	SNAPIN	120.569	0.746327	0.403965	1.8475	0.0646741	1	0
ENSG00000127952	STYXL1	135.278	0.660588	0.357635	1.8471	0.0647328	1	0
ENSG00000106397	PLOD3	81.7838	-0.791994	0.429001	-1.84614	0.0648725	1	0
ENSG00000084774	CAD	753.862	-0.813838	0.441079	-1.84511	0.0650218	1	0
ENSG00000184557	SOCS3	273.064	-0.549766	0.298095	-1.84427	0.0651444	1	0
ENSG00000111752	PHC1	2074.81	-0.590228	0.320262	-1.84295	0.0653358	1	0
ENSG00000007545	CRAMP1	76.0378	-0.896799	0.486745	-1.84244	0.0654104	1	0
ENSG00000241932	RP11-14K2.1	140.906	0.654926	0.355524	1.84214	0.0654544	1	0
ENSG00000172508	CARNS1	15.9339	-1.50347	0.8162	-1.84204	0.0654697	NA	NA
ENSG00000164609	SLU7	248.118	0.739875	0.401997	1.8405	0.0656952	1	0
ENSG00000218428	NA	11.0607	-2.13089	1.15801	-1.84013	0.0657485	NA	NA
ENSG00000240344	PPIL3	165.347	0.903097	0.490824	1.83996	0.065774	1	0
ENSG00000257675	BTBD10P1	21.9374	1.50124	0.815921	1.83994	0.0657772	NA	NA
ENSG00000106537	TSPAN13	252.131	0.584196	0.317536	1.83978	0.0658007	1	0
ENSG00000166341	DCHS1	170.061	-0.927229	0.504063	-1.83951	0.06584	1	0
ENSG00000130724	CHMP2A	260.59	0.540637	0.293904	1.8395	0.0658414	1	0
ENSG00000143942	CHAC2	100.609	0.84932	0.461734	1.83942	0.065854	1	0
ENSG00000188807	TMEM201	116.286	-1.02299	0.556306	-1.83889	0.0659308	1	0
ENSG00000197044	ZNF441	29.7502	1.38494	0.753552	1.83788	0.0660803	1	0
ENSG00000113657	DPYSL3	3654.3	-0.469764	0.255666	-1.83741	0.0661492	1	0
ENSG00000104983	CCDC61	32.2961	-1.056	0.574881	-1.83691	0.0662235	1	0
ENSG00000069482	GAL	93.1663	-1.21806	0.663486	-1.83585	0.0663805	1	0
ENSG00000181222	POLR2A	366.467	-1.1503	0.62672	-1.83543	0.0664414	1	0
ENSG00000109762	SNX25	95.8068	-0.703549	0.383355	-1.83524	0.0664697	1	0
ENSG00000047932	GOPC	285.998	0.534496	0.29126	1.83511	0.0664887	1	0
ENSG00000110315	RNF141	401.428	0.478657	0.261039	1.83366	0.0667043	1	0
ENSG00000143248	RGS5	446.948	-0.888278	0.484531	-1.83327	0.0667619	1	0
ENSG00000236901	MIR600HG	235.534	-0.64474	0.351698	-1.83322	0.0667701	1	0
ENSG00000127955	GNAI1	214.773	0.610268	0.333031	1.83247	0.0668818	1	0
ENSG00000279348	RP11-566E18.1	102.227	-0.977157	0.533311	-1.83225	0.0669146	1	0
ENSG00000163406	SLC15A2	51.3418	0.975701	0.532527	1.83221	0.0669201	1	0
ENSG00000163738	MTHFD2L	208.07	0.642507	0.350687	1.83214	0.0669305	1	0
ENSG00000115541	HSPE1	545.46	0.50735	0.276931	1.83204	0.0669452	1	0
ENSG00000243830	RP11-113C12.2	77.2252	0.807505	0.440786	1.83197	0.0669563	1	0
ENSG00000248780	ARL4AP2	25.529	1.41178	0.770817	1.83153	0.0670215	1	0
ENSG00000134815	DHX34	220.391	-0.571108	0.31194	-1.83083	0.0671266	1	0
ENSG00000163814	CDCP1	120.575	-0.810918	0.443307	-1.82925	0.0673622	1	0
ENSG00000138594	TMOD3	552.717	0.444559	0.243152	1.82832	0.067502	1	0
ENSG00000169877	AHSP	9.96525	2.41865	1.32366	1.82725	0.0676623	NA	NA
ENSG00000267170	CALM2P1	34.5332	1.24099	0.679612	1.82603	0.0678462	1	0
ENSG00000116883	RP11-268J15.5	18.6824	1.68983	0.925615	1.82563	0.0679062	NA	NA
ENSG00000215271	HOMEZ	112.631	0.791431	0.43367	1.82496	0.0680064	1	0
ENSG00000223825	DAZAP2P1	10.723	2.32533	1.27426	1.82484	0.0680252	NA	NA
ENSG00000175826	CTDNEP1	93.7144	-0.828447	0.453998	-1.82478	0.0680341	1	0
ENSG00000182087	TMEM259	324.732	-0.646895	0.354599	-1.8243	0.0681069	1	0
ENSG00000232699	BDH2P1	142.144	0.704812	0.386453	1.82379	0.0681831	1	0
ENSG00000136897	MRPL50	577.915	0.646417	0.354611	1.82289	0.0683197	1	0
ENSG00000133424	LARGE1	606.548	-0.481857	0.264491	-1.82182	0.0684815	1	0
ENSG00000134602	STK26	1697.35	0.463978	0.254749	1.82131	0.0685591	1	0
ENSG00000169856	ONECUT1	29.1545	1.31316	0.721079	1.82111	0.0685906	1	0
ENSG00000130193	THEM6	35.4518	-1.49718	0.822457	-1.82038	0.0687014	1	0
ENSG00000164292	RHOBTB3	270.103	0.748308	0.411156	1.82001	0.0687575	1	0
ENSG00000135912	TTLL4	381.81	-0.545893	0.299948	-1.81996	0.0687651	1	0
ENSG00000169174	PCSK9	89.7325	-0.812411	0.446443	-1.81974	0.0687982	1	0
ENSG00000196083	IL1RAP	48.8862	0.99556	0.547123	1.81963	0.0688155	1	0
ENSG00000239899	RN7SL674P	1028.35	-0.671983	0.369297	-1.81963	0.0688156	1	0
ENSG00000196693	ZNF33B	475.044	0.456597	0.250965	1.81937	0.0688556	1	0
ENSG00000146707	POMZP3	33.6653	1.18459	0.651253	1.81894	0.0689206	1	0
ENSG00000115339	GALNT3	97.194	-0.994397	0.546909	-1.81821	0.0690316	1	0
ENSG00000119698	PPP4R4	178.861	0.600932	0.330521	1.81813	0.0690438	1	0
ENSG00000197386	HTT	732.57	-0.50815	0.279514	-1.81798	0.0690679	1	0
ENSG00000166200	COPS2	740.471	0.522295	0.287307	1.8179	0.069079	1	0
ENSG00000196756	SNHG17	257.602	-0.567211	0.312044	-1.81773	0.0691061	1	0
ENSG00000151067	CACNA1C	19.8214	-1.29377	0.712219	-1.81653	0.0692884	NA	NA
ENSG00000103326	CAPN15	334.832	-0.670882	0.369335	-1.81646	0.0692997	1	0
ENSG00000227640	SOX21-AS1	20.328	-1.91673	1.05534	-1.81622	0.0693363	NA	NA
ENSG00000076826	CAMSAP3	79.6477	-0.780048	0.429512	-1.81613	0.0693507	1	0
ENSG00000103260	METRN	56.0874	-0.842628	0.46404	-1.81585	0.0693929	1	0
ENSG00000101265	RASSF2	250.958	0.565865	0.311702	1.8154	0.0694622	1	0
ENSG00000139826	ABHD13	198.697	0.715619	0.394268	1.81505	0.0695156	1	0
ENSG00000184232	OAF	9.16797	2.23386	1.23127	1.81427	0.0696354	NA	NA
ENSG00000139618	BRCA2	995.426	0.597553	0.329541	1.81329	0.0697869	1	0
ENSG00000150316	CWC15	356.4	0.61266	0.337967	1.81278	0.0698658	1	0
ENSG00000090905	TNRC6A	1104.69	-0.471826	0.260308	-1.81257	0.0698987	1	0
ENSG00000122678	POLM	75.6928	-0.751905	0.415326	-1.81039	0.0702347	1	0
ENSG00000162065	TBC1D24	84.516	-0.828193	0.45747	-1.81038	0.0702373	1	0
ENSG00000275325	PDCD6IPP1	43.3036	-1.06565	0.588666	-1.81029	0.0702512	1	0
ENSG00000279355	AGPAT4-IT1	33.3318	-1.21324	0.670483	-1.8095	0.0703728	1	0
ENSG00000055609	KMT2C	567.143	-0.620896	0.343158	-1.80936	0.0703948	1	0
ENSG00000116698	SMG7	283.609	-0.554799	0.306688	-1.809	0.0704503	1	0
ENSG00000119684	MLH3	274.677	0.50654	0.28003	1.80888	0.0704698	1	0
ENSG00000136144	RCBTB1	431.958	0.515848	0.285188	1.8088	0.0704822	1	0
ENSG00000148384	INPP5E	103.461	-0.656372	0.362945	-1.80846	0.0705348	1	0
ENSG00000079102	RUNX1T1	133.135	-0.753522	0.416679	-1.8084	0.070544	1	0
ENSG00000118257	NRP2	304.675	-0.881945	0.487806	-1.80798	0.0706091	1	0
ENSG00000131931	THAP1	115.79	0.677713	0.374901	1.80771	0.0706518	1	0
ENSG00000144381	HSPD1	6337.29	0.392087	0.216931	1.80742	0.0706964	1	0
ENSG00000196154	S100A4	41.3872	-1.05943	0.586197	-1.80729	0.070717	1	0
ENSG00000172493	AFF1	536.74	-0.64808	0.358629	-1.80711	0.0707456	1	0
ENSG00000118855	MFSD1	70.8584	-0.848965	0.469846	-1.8069	0.0707774	1	0
ENSG00000114554	PLXNA1	804.735	-0.644745	0.357028	-1.80587	0.0709389	1	0
ENSG00000032742	IFT88	75.4549	0.850409	0.471062	1.8053	0.0710273	1	0
ENSG00000167325	RRM1	1237.94	0.41684	0.230957	1.80484	0.0710994	1	0
ENSG00000246203	RP11-29H23.5	31.6099	-1.12652	0.624419	-1.80412	0.0712131	1	0
ENSG00000184100	BRD7P2	364.929	0.468283	0.259585	1.80397	0.0712364	1	0
ENSG00000241506	PSMC1P1	532.806	0.574764	0.318756	1.80315	0.0713651	1	0
ENSG00000214009	PCNAP3	128.303	0.634347	0.35198	1.80222	0.0715106	1	0
ENSG00000148411	NACC2	112.065	-0.664	0.368529	-1.80176	0.0715835	1	0
ENSG00000104870	FCGRT	75.6442	-0.828039	0.459614	-1.8016	0.071609	1	0
ENSG00000103024	NME3	170.128	-0.555354	0.308298	-1.80136	0.0716469	1	0
ENSG00000137267	TUBB2A	1184.3	-0.551251	0.306035	-1.80127	0.0716606	1	0
ENSG00000137285	TUBB2B	2048.09	-0.588833	0.327153	-1.79987	0.0718813	1	0
ENSG00000100206	DMC1	40.8606	1.14965	0.63878	1.79976	0.0718984	1	0
ENSG00000124802	EEF1E1	328.521	0.59907	0.332944	1.79931	0.0719697	1	0
ENSG00000233421	LINC01783	14.5509	-1.54907	0.860937	-1.79928	0.0719743	NA	NA
ENSG00000028277	POU2F2	25.2344	-1.26383	0.702521	-1.799	0.0720188	1	0
ENSG00000177380	PPFIA3	123.77	-0.660317	0.367048	-1.79899	0.07202	1	0
ENSG00000166793	YPEL4	185.734	-0.653301	0.363259	-1.79844	0.0721066	1	0
ENSG00000116791	CRYZ	312.1	0.611179	0.339929	1.79796	0.0721831	1	0
ENSG00000157657	ZNF618	252.871	-0.622528	0.346256	-1.79788	0.0721953	1	0
ENSG00000170631	ZNF16	119.98	0.704873	0.392124	1.79758	0.0722439	1	0
ENSG00000146006	LRRTM2	28.0577	-1.20868	0.672556	-1.79714	0.0723131	1	0
ENSG00000100632	ERH	1122.48	0.420136	0.233882	1.79636	0.0724374	1	0
ENSG00000236562	RP11-396M11.1	18.818	2.18413	1.21623	1.79581	0.072524	NA	NA
ENSG00000249516	PRELID3BP6	10.4084	1.9598	1.09163	1.7953	0.0726066	NA	NA
ENSG00000066135	KDM4A	494.111	-0.636825	0.354747	-1.79515	0.0726292	1	0
ENSG00000104853	CLPTM1	216.969	-0.651637	0.363134	-1.79448	0.0727369	1	0
ENSG00000083067	TRPM3	180.061	-0.736272	0.410342	-1.79429	0.0727667	1	0
ENSG00000116830	TTF2	833.469	-0.446173	0.24867	-1.79424	0.0727755	1	0
ENSG00000081059	TCF7	67.0205	-0.904156	0.503963	-1.79409	0.0727984	1	0
ENSG00000060982	BCAT1	8345.85	0.376171	0.209699	1.79386	0.0728353	1	0
ENSG00000138381	ASNSD1	526.477	0.535479	0.298509	1.79385	0.0728375	1	0
ENSG00000259010	RP11-973N13.2	54.3176	1.03123	0.574888	1.79379	0.0728461	1	0
ENSG00000223951	AL133244.1	13.8869	1.8201	1.01483	1.79351	0.0728913	NA	NA
ENSG00000231925	TAPBP	123.123	-0.968031	0.54	-1.79265	0.0730288	1	0
ENSG00000144596	GRIP2	26.7768	-1.07081	0.597536	-1.79205	0.0731248	1	0
ENSG00000083444	PLOD1	279.872	-0.530912	0.296395	-1.79123	0.0732558	1	0
ENSG00000177511	ST8SIA3	41.2682	-1.11252	0.621282	-1.79068	0.0733445	1	0
ENSG00000138750	NUP54	1003.36	0.483411	0.270008	1.79036	0.0733966	1	0
ENSG00000163870	TPRA1	103.409	-0.674571	0.376797	-1.79028	0.0734092	1	0
ENSG00000130304	SLC27A1	51.2785	-0.97803	0.54633	-1.79018	0.0734249	1	0
ENSG00000166340	TPP1	85.5246	-0.853697	0.4769	-1.79009	0.0734387	1	0
ENSG00000162105	SHANK2	369.278	-0.608615	0.339992	-1.79009	0.0734397	1	0
ENSG00000263571	CTC-304I17.5	15.3843	2.15086	1.20178	1.78974	0.0734961	NA	NA
ENSG00000175426	PCSK1	13.0763	-1.74696	0.976292	-1.78938	0.0735536	NA	NA
ENSG00000146094	DOK3	11.9447	-1.96817	1.10012	-1.78904	0.0736083	NA	NA
ENSG00000053371	AKR7A2	183.435	0.648074	0.362487	1.78786	0.0737992	1	0
ENSG00000104388	RAB2A	551.555	0.44629	0.249653	1.78764	0.0738333	1	0
ENSG00000107960	STN1	91.2911	0.758683	0.424487	1.78729	0.0738901	1	0
ENSG00000182923	CEP63	158.273	0.611476	0.342136	1.78723	0.0739004	1	0
ENSG00000121753	ADGRB2	93.4764	-0.816308	0.457014	-1.78618	0.0740709	1	0
ENSG00000245532	NEAT1	198.289	-0.887989	0.497342	-1.78547	0.0741851	1	0
ENSG00000267213	AC007773.2	11.1572	2.49721	1.39869	1.7854	0.0741966	NA	NA
ENSG00000204936	CD177	12.2557	-1.67891	0.940517	-1.78509	0.0742462	NA	NA
ENSG00000234841	RP11-119H12.4	42.8754	-0.984635	0.551737	-1.78461	0.0743245	1	0
ENSG00000183850	ZNF730	321.802	0.614208	0.344383	1.7835	0.0745044	1	0
ENSG00000152291	TGOLN2	412.144	-0.654623	0.367234	-1.78258	0.0746553	1	0
ENSG00000196739	COL27A1	113.576	-0.671168	0.376726	-1.78158	0.0748175	1	0
ENSG00000197620	CXorf40A	48.8392	0.958471	0.538051	1.78138	0.074851	1	0
ENSG00000101443	WFDC2	54.8802	0.914797	0.513591	1.78118	0.0748835	1	0
ENSG00000119414	PPP6C	705.092	0.439491	0.246865	1.78028	0.0750295	1	0
ENSG00000204469	PRRC2A	1149.34	-0.784918	0.44103	-1.77974	0.0751188	1	0
ENSG00000090989	EXOC1	280.142	0.524064	0.294586	1.77898	0.0752424	1	0
ENSG00000140263	SORD	499.581	0.464002	0.260886	1.77856	0.0753116	1	0
ENSG00000147419	CCDC25	414.312	0.452116	0.254246	1.77826	0.0753608	1	0
ENSG00000103657	HERC1	668.457	-0.403189	0.226804	-1.7777	0.0754528	1	0
ENSG00000065809	FAM107B	261.351	0.639309	0.35968	1.77744	0.075496	1	0
ENSG00000105821	DNAJC2	357.472	0.574279	0.323098	1.77741	0.0755001	1	0
ENSG00000179046	TRIML2	177.77	-0.827734	0.465752	-1.7772	0.0755354	1	0
ENSG00000137496	IL18BP	65.5862	-0.8077	0.454499	-1.77712	0.0755479	1	0
ENSG00000170759	KIF5B	1794.76	0.422022	0.237491	1.777	0.0755684	1	0
ENSG00000118058	KMT2A	1335.38	-0.657088	0.369867	-1.77655	0.0756416	1	0
ENSG00000130511	SSBP4	52.9911	-0.975369	0.549127	-1.77622	0.0756969	1	0
ENSG00000273841	TAF9	613.593	0.455882	0.256661	1.7762	0.0756994	1	0
ENSG00000198464	ZNF480	629.359	0.659128	0.371181	1.77576	0.0757729	1	0
ENSG00000082269	FAM135A	648.389	0.487654	0.274699	1.77523	0.0758597	1	0
ENSG00000183137	CEP57L1	131.398	0.644873	0.363343	1.77483	0.0759254	1	0
ENSG00000164970	FAM219A	73.1647	0.911526	0.513699	1.77444	0.0759911	1	0
ENSG00000163545	NUAK2	78.6469	-1.01042	0.56943	-1.77443	0.0759914	1	0
ENSG00000114346	ECT2	1492.89	0.431599	0.243361	1.77349	0.0761473	1	0
ENSG00000140319	SRP14	710.29	0.460878	0.259902	1.77328	0.0761827	1	0
ENSG00000173320	STOX2	440.004	0.966915	0.545288	1.77322	0.0761923	1	0
ENSG00000076108	BAZ2A	516.794	-0.697299	0.393259	-1.77313	0.0762071	1	0
ENSG00000100036	SLC35E4	34.6091	-0.960194	0.541718	-1.7725	0.0763121	1	0
ENSG00000239653	PSMD6-AS2	25.3865	-1.24039	0.699819	-1.77245	0.0763201	1	0
ENSG00000153404	PLEKHG4B	348.909	-0.508376	0.286897	-1.77198	0.0763981	1	0
ENSG00000235605	RP5-827C21.1	68.3534	-0.761787	0.429927	-1.7719	0.0764115	1	0
ENSG00000065548	ZC3H15	924.642	0.485361	0.273938	1.77179	0.076429	1	0
ENSG00000146587	RBAK	426.788	0.499717	0.282109	1.77136	0.0765006	1	0
ENSG00000173327	MAP3K11	310.249	-0.490904	0.277173	-1.77111	0.0765419	1	0
ENSG00000186106	ANKRD46	262.743	0.593658	0.335341	1.77031	0.0766752	1	0
ENSG00000163492	CCDC141	175.345	-0.826735	0.467049	-1.77012	0.0767064	1	0
ENSG00000183864	TOB2	389.878	-0.657413	0.371909	-1.76767	0.0771157	1	0
ENSG00000103266	STUB1	80.8703	-0.740936	0.419235	-1.76735	0.0771689	1	0
ENSG00000246922	UBAP1L	19.408	-1.50423	0.851235	-1.76711	0.0772098	NA	NA
ENSG00000107551	RASSF4	81.0326	-0.839799	0.475293	-1.76691	0.0772434	1	0
ENSG00000185338	SOCS1	50.9193	-0.956624	0.54143	-1.76685	0.0772537	1	0
ENSG00000198711	SSBP3-AS1	19.1876	-1.31906	0.746661	-1.76661	0.0772932	NA	NA
ENSG00000104064	GABPB1	578.236	0.483781	0.274031	1.76542	0.0774924	1	0
ENSG00000044574	HSPA5	895.197	-0.86499	0.490134	-1.7648	0.077597	1	0
ENSG00000170271	FAXDC2	85.9766	-0.779948	0.441985	-1.76465	0.0776231	1	0
ENSG00000119801	YPEL5	251.43	0.710213	0.402525	1.76439	0.0776656	1	0
ENSG00000130734	ATG4D	89.6098	-0.690865	0.39162	-1.76412	0.0777118	1	0
ENSG00000179796	LRRC3B	14.328	2.19347	1.24367	1.7637	0.0777825	NA	NA
ENSG00000133985	TTC9	526.759	0.530563	0.300848	1.76356	0.0778065	1	0
ENSG00000169126	ARMC4	66.2543	0.859352	0.487285	1.76355	0.0778076	1	0
ENSG00000063241	ISOC2	226.121	-0.556138	0.315515	-1.76264	0.0779613	1	0
ENSG00000137642	SORL1	1332.38	-0.651435	0.369889	-1.76116	0.0782106	1	0
ENSG00000145781	COMMD10	292.525	0.546698	0.310432	1.76109	0.0782233	1	0
ENSG00000167395	ZNF646	309.693	-0.480203	0.272705	-1.76089	0.0782572	1	0
ENSG00000229955	RP1-5O6.4	10.3401	-1.83023	1.0395	-1.76068	0.0782934	NA	NA
ENSG00000169918	OTUD7A	30.3822	-1.11331	0.632359	-1.76056	0.0783122	1	0
ENSG00000160285	LSS	749.158	-0.517702	0.294092	-1.76034	0.0783497	1	0
ENSG00000160877	NACC1	1163.47	-0.574325	0.32639	-1.75963	0.0784703	1	0
ENSG00000159247	TUBBP5	19.5545	-1.72865	0.982784	-1.75894	0.0785884	NA	NA
ENSG00000125266	EFNB2	118.963	0.803884	0.457032	1.75892	0.0785905	1	0
ENSG00000079432	CIC	176.762	-0.726486	0.413062	-1.75878	0.0786145	1	0
ENSG00000065308	TRAM2	259.855	-0.521666	0.296617	-1.75872	0.078625	1	0
ENSG00000181061	HIGD1A	403.836	0.545934	0.310468	1.75842	0.0786757	1	0
ENSG00000182093	WRB	197.801	0.637812	0.362758	1.75823	0.0787084	1	0
ENSG00000253507	CTD-2501M5.1	28.4406	-1.58823	0.903967	-1.75695	0.0789256	1	0
ENSG00000201901	RN7SKP48	33.6475	1.25172	0.712482	1.75684	0.0789446	1	0
ENSG00000271711	RP11-392O18.2	18.1958	1.61901	0.922175	1.75564	0.0791499	NA	NA
ENSG00000255200	PGAM1P8	118.15	0.64297	0.3663	1.75531	0.0792061	1	0
ENSG00000189043	NDUFA4	1055.94	0.390943	0.222792	1.75474	0.0793033	1	0
ENSG00000180228	PRKRA	428.116	0.528995	0.301626	1.75381	0.079463	1	0
ENSG00000204370	SDHD	424.883	0.506285	0.28872	1.75355	0.0795074	1	0
ENSG00000108946	PRKAR1A	1072.79	0.501387	0.285982	1.75321	0.0795663	1	0
ENSG00000152348	ATG10	128.442	0.715435	0.40863	1.75081	0.0799781	1	0
ENSG00000254934	LINC00678	746.361	-0.88591	0.506053	-1.75063	0.0800101	1	0
ENSG00000134369	NAV1	456.408	-0.74135	0.423517	-1.75046	0.0800385	1	0
ENSG00000104881	PPP1R13L	19.4303	-1.41411	0.807871	-1.75042	0.080046	NA	NA
ENSG00000189266	PNRC2	980.955	0.505015	0.288551	1.75018	0.0800879	1	0
ENSG00000117151	CTBS	34.5193	1.14806	0.655973	1.75016	0.0800912	1	0
ENSG00000129596	CDO1	94.5292	0.661487	0.37808	1.7496	0.0801882	1	0
ENSG00000126970	ZC4H2	294.375	0.566118	0.323666	1.74908	0.0802766	1	0
ENSG00000011422	PLAUR	59.7006	-0.848864	0.485402	-1.74879	0.0803281	1	0
ENSG00000230732	NA	13.5636	2.2461	1.28494	1.74802	0.0804597	NA	NA
ENSG00000179178	TMEM125	103.198	-0.913689	0.522698	-1.74802	0.08046	1	0
ENSG00000215114	UBXN2B	439.007	0.457777	0.261891	1.74797	0.0804698	1	0
ENSG00000111845	PAK1IP1	403.772	0.628948	0.359853	1.74779	0.0805004	1	0
ENSG00000149930	TAOK2	324.179	-0.534554	0.305912	-1.74741	0.0805656	1	0
ENSG00000136866	ZFP37	90.4372	0.744861	0.42628	1.74735	0.0805766	1	0
ENSG00000244257	PKD1P1	24.2719	-1.12889	0.646267	-1.74679	0.0806745	1	0
ENSG00000124092	CTCFL	41.1098	1.94259	1.11219	1.74663	0.0807007	1	0
ENSG00000124333	VAMP7	202.776	0.641436	0.367244	1.74662	0.0807026	1	0
ENSG00000120685	PROSER1	366.906	-0.672649	0.385132	-1.74654	0.0807173	1	0
ENSG00000261786	RP4-555D20.2	8.97463	-2.12958	1.21958	-1.74616	0.0807827	NA	NA
ENSG00000103148	NPRL3	48.8778	-0.854869	0.489884	-1.74504	0.0809774	1	0
ENSG00000267156	TPMTP1	57.1149	1.02073	0.585029	1.74476	0.0810271	1	0
ENSG00000106078	COBL	346.387	-0.88161	0.505331	-1.74462	0.0810514	1	0
ENSG00000126787	DLGAP5	1733.04	0.458998	0.263171	1.74411	0.0811405	1	0
ENSG00000244045	TMEM199	57.451	0.87823	0.503578	1.74398	0.0811625	1	0
ENSG00000083312	TNPO1	4178.16	0.380886	0.218508	1.74312	0.081312	1	0
ENSG00000078295	ADCY2	701.62	-0.843928	0.484194	-1.74295	0.0813416	1	0
ENSG00000230183	CNOT6LP1	10.4938	3.0777	1.76601	1.74274	0.0813788	NA	NA
ENSG00000131669	NINJ1	135.098	-0.589261	0.338217	-1.74226	0.0814633	1	0
ENSG00000135540	NHSL1	137.229	-0.685785	0.393739	-1.74172	0.0815566	1	0
ENSG00000154358	OBSCN	367.01	-0.546038	0.313618	-1.7411	0.0816669	1	0
ENSG00000187391	MAGI2	163.255	-0.677262	0.389012	-1.74098	0.0816869	1	0
ENSG00000050327	ARHGEF5	168.351	-0.928723	0.533513	-1.74077	0.081724	1	0
ENSG00000115648	MLPH	52.3916	-1.15009	0.660739	-1.74062	0.0817509	1	0
ENSG00000080854	IGSF9B	74.2722	-0.977551	0.561704	-1.74033	0.0818007	1	0
ENSG00000181026	AEN	1273.58	-0.373184	0.214472	-1.74002	0.081856	1	0
ENSG00000019485	PRDM11	92.7138	-0.812289	0.466847	-1.73995	0.0818683	1	0
ENSG00000267534	S1PR2	129.815	-0.747002	0.429408	-1.73961	0.0819278	1	0
ENSG00000266714	MYO15B	39.2843	-0.881642	0.506854	-1.73944	0.0819572	1	0
ENSG00000137364	TPMT	206.577	0.571564	0.328598	1.7394	0.081964	1	0
ENSG00000173898	SPTBN2	402.838	-0.612314	0.352048	-1.73929	0.0819835	1	0
ENSG00000172086	KRCC1	129.245	0.749871	0.431176	1.73913	0.0820118	1	0
ENSG00000109775	UFSP2	160.397	0.589888	0.339191	1.7391	0.0820169	1	0
ENSG00000116285	ERRFI1	321.467	0.551215	0.316962	1.73905	0.0820251	1	0
ENSG00000039068	CDH1	1463.01	-0.621381	0.357473	-1.73826	0.0821655	1	0
ENSG00000153767	GTF2E1	419.68	0.584642	0.336338	1.73826	0.0821655	1	0
ENSG00000168488	ATXN2L	279.607	-0.69562	0.4002	-1.73818	0.0821792	1	0
ENSG00000167740	CYB5D2	46.6576	1.12678	0.64836	1.73789	0.0822305	1	0
ENSG00000065613	SLK	619.513	0.409955	0.235928	1.73763	0.0822761	1	0
ENSG00000089876	DHX32	198.663	0.906488	0.521704	1.73755	0.0822898	1	0
ENSG00000185585	OLFML2A	72.6148	-0.803483	0.462631	-1.73677	0.0824278	1	0
ENSG00000070501	POLB	223.814	0.557656	0.32109	1.73676	0.0824292	1	0
ENSG00000112394	SLC16A10	82.8179	-0.888	0.511381	-1.73647	0.0824802	1	0
ENSG00000151746	BICD1	255.972	-0.563724	0.324666	-1.73632	0.0825075	1	0
ENSG00000119912	IDE	798.94	0.387274	0.223061	1.73618	0.0825322	1	0
ENSG00000138468	SENP7	116.289	0.750538	0.432724	1.73445	0.0828383	1	0
ENSG00000130751	NPAS1	18.3238	-1.33534	0.770112	-1.73395	0.0829262	NA	NA
ENSG00000237437	ASS1P12	31.2398	-1.06114	0.612069	-1.7337	0.0829721	1	0
ENSG00000166192	SENP8	47.0366	1.02267	0.589928	1.73356	0.0829966	1	0
ENSG00000248605	CTD-2306M5.1	135.717	0.97082	0.560035	1.7335	0.0830068	1	0
ENSG00000163257	DCAF16	838.644	0.496178	0.286424	1.73232	0.0832161	1	0
ENSG00000119326	CTNNAL1	732.193	0.54143	0.312551	1.73229	0.0832212	1	0
ENSG00000255248	MIR100HG	15.9149	1.81662	1.04894	1.73186	0.0832988	NA	NA
ENSG00000124097	HMGB1P1	286.79	0.584825	0.337729	1.73164	0.0833381	1	0
ENSG00000239731	RN7SL825P	159.777	-0.816404	0.471634	-1.73101	0.0834496	1	0
ENSG00000167625	ZNF526	130.093	-0.66769	0.385746	-1.73091	0.0834686	1	0
ENSG00000160233	LRRC3	45.9544	-0.91213	0.527001	-1.7308	0.0834882	1	0
ENSG00000255585	RP11-188C12.2	19.9006	-1.41246	0.816088	-1.73078	0.0834918	NA	NA
ENSG00000111676	ATN1	141.379	-0.907576	0.524703	-1.72969	0.0836848	1	0
ENSG00000163624	CDS1	282.242	0.56225	0.325064	1.72966	0.0836905	1	0
ENSG00000224078	SNHG14	8057.96	-0.611134	0.353364	-1.72948	0.0837238	1	0
ENSG00000226781	TBCAP1	170.271	0.621527	0.359494	1.7289	0.0838275	1	0
ENSG00000225022	UBE2D3P1	428.153	0.507083	0.293311	1.72882	0.0838407	1	0
ENSG00000135365	PHF21A	155.851	-0.66958	0.387333	-1.72869	0.0838638	1	0
ENSG00000012211	PRICKLE3	14.9682	-1.43861	0.832508	-1.72805	0.0839798	NA	NA
ENSG00000141446	ESCO1	859.524	0.548048	0.317184	1.72785	0.0840145	1	0
ENSG00000138663	COPS4	346.67	0.595728	0.34489	1.7273	0.0841143	1	0
ENSG00000181322	NME9	16.1686	-1.53463	0.888611	-1.727	0.0841683	NA	NA
ENSG00000137804	NUSAP1	1214.66	0.420479	0.24352	1.72668	0.0842258	1	0
ENSG00000258289	CHURC1	143.379	0.733465	0.424801	1.72661	0.0842383	1	0
ENSG00000185829	ARL17A	78.3658	-0.968725	0.561125	-1.7264	0.0842757	1	0
ENSG00000224717	RP11-576D8.4	25.0761	1.19871	0.694438	1.72616	0.084318	1	0
ENSG00000167549	CORO6	15.9704	-1.51425	0.877499	-1.72564	0.0844125	NA	NA
ENSG00000168056	LTBP3	20.8002	-1.21629	0.704892	-1.72549	0.0844384	NA	NA
ENSG00000182534	MXRA7	169.582	0.627039	0.363418	1.72539	0.084457	1	0
ENSG00000142698	C1orf94	58.0832	-0.871332	0.505062	-1.7252	0.0844919	1	0
ENSG00000183530	PRR14L	1123.85	-0.409484	0.237417	-1.72474	0.0845737	1	0
ENSG00000164054	SHISA5	650.745	-0.499236	0.289457	-1.72473	0.0845756	1	0
ENSG00000182132	KCNIP1	17.4918	1.46838	0.851372	1.72472	0.0845777	NA	NA
ENSG00000226160	LA16c-17H1.3	13.7373	1.69351	0.982128	1.72433	0.0846487	NA	NA
ENSG00000250903	GMDS-AS1	34.071	-0.977422	0.566896	-1.72417	0.084678	1	0
ENSG00000162434	JAK1	437.297	0.514449	0.29839	1.72408	0.0846925	1	0
ENSG00000008300	CELSR3	256.81	-0.850898	0.493596	-1.72388	0.0847301	1	0
ENSG00000116151	MORN1	57.7739	-0.90909	0.527354	-1.72387	0.0847309	1	0
ENSG00000258090	RP11-734E19.1	67.5259	0.773502	0.448724	1.72378	0.084747	1	0
ENSG00000011201	ANOS1	1320.65	0.473145	0.274499	1.72366	0.0847684	1	0
ENSG00000143951	WDPCP	148.543	-0.60565	0.351392	-1.72358	0.0847844	1	0
ENSG00000219487	RP11-365H23.1	148.997	0.59251	0.343793	1.72345	0.0848074	1	0
ENSG00000233937	CTC-338M12.4	17.2361	-1.36073	0.790076	-1.72228	0.085019	NA	NA
ENSG00000127863	TNFRSF19	11.1071	-1.72981	1.00446	-1.72213	0.0850454	NA	NA
ENSG00000258357	RP11-778J16.2	25.9673	1.2795	0.743048	1.72196	0.0850771	1	0
ENSG00000255666	RP11-867G2.6	41.3525	-1.09313	0.634858	-1.72185	0.0850969	1	0
ENSG00000107438	PDLIM1	241.297	-0.87781	0.509851	-1.7217	0.0851242	1	0
ENSG00000100234	TIMP3	88.345	-0.920808	0.534914	-1.72141	0.0851758	1	0
ENSG00000076716	GPC4	716.18	-0.916071	0.532471	-1.72042	0.0853569	1	0
ENSG00000159496	RGL4	19.8758	-1.37765	0.800985	-1.71994	0.0854425	NA	NA
ENSG00000158246	FAM46B	721.075	-0.651969	0.379075	-1.71989	0.0854521	1	0
ENSG00000168263	KCNV2	18.6979	-1.32957	0.77316	-1.71965	0.0854959	NA	NA
ENSG00000238142	RP11-108M9.4	23.9087	1.30355	0.758064	1.71958	0.0855096	1	0
ENSG00000165861	ZFYVE1	78.3842	-0.767737	0.446537	-1.71931	0.0855576	1	0
ENSG00000044459	CNTLN	277.215	0.532584	0.309787	1.71919	0.0855791	1	0
ENSG00000005339	CREBBP	319.811	-0.769624	0.447717	-1.719	0.0856151	1	0
ENSG00000111554	MDM1	132.109	0.618018	0.359547	1.71888	0.0856363	1	0
ENSG00000134463	ECHDC3	141.564	0.655509	0.38148	1.71833	0.0857366	1	0
ENSG00000163528	CHCHD4	145.123	0.71389	0.415543	1.71797	0.0858027	1	0
ENSG00000100726	TELO2	231.621	-0.642796	0.37418	-1.71788	0.0858189	1	0
ENSG00000160360	GPSM1	122.683	-0.662638	0.385738	-1.71785	0.0858249	1	0
ENSG00000161011	SQSTM1	354.358	-0.492244	0.28656	-1.71777	0.0858393	1	0
ENSG00000100647	SUSD6	27.1488	-1.19109	0.693434	-1.71767	0.0858564	1	0
ENSG00000269800	PLEKHA3P1	28.5221	-1.04444	0.608149	-1.71741	0.0859043	1	0
ENSG00000142892	PIGK	305.547	0.521764	0.303884	1.71698	0.085982	1	0
ENSG00000146067	FAM193B	268.389	-0.524765	0.305654	-1.71686	0.0860045	1	0
ENSG00000162174	ASRGL1	80.7927	-0.833864	0.485807	-1.71645	0.0860796	1	0
ENSG00000138621	PPCDC	90.4547	0.763304	0.444797	1.71607	0.0861485	1	0
ENSG00000099246	RAB18	474.472	0.464818	0.270876	1.71598	0.0861651	1	0
ENSG00000196663	TECPR2	124.682	-0.70707	0.412071	-1.7159	0.0861809	1	0
ENSG00000179922	ZNF784	40.9203	-0.946122	0.551546	-1.7154	0.0862721	1	0
ENSG00000167862	MRPL58	135.811	0.691917	0.403366	1.71536	0.08628	1	0
ENSG00000172534	HCFC1	728.25	-0.734794	0.428399	-1.71521	0.0863071	1	0
ENSG00000146701	MDH2	840.659	0.487874	0.284491	1.7149	0.0863631	1	0
ENSG00000197299	BLM	887.139	0.589951	0.344029	1.71483	0.0863762	1	0
ENSG00000115271	GCA	287.357	0.575315	0.335568	1.71445	0.0864458	1	0
ENSG00000251062	CTD-2218G20.1	154.764	0.773962	0.451696	1.71346	0.0866286	1	0
ENSG00000129667	RHBDF2	72.398	-0.838666	0.489523	-1.71323	0.0866702	1	0
ENSG00000233594	BTF3P5	78.3136	0.718548	0.41956	1.71262	0.0867819	1	0
ENSG00000274012	RN7SL2	145311	-0.507159	0.296158	-1.71246	0.0868121	1	0
ENSG00000143970	ASXL2	495.948	-0.489969	0.286244	-1.71172	0.0869489	1	0
ENSG00000143614	GATAD2B	171.391	-0.622838	0.363876	-1.71168	0.0869557	1	0
ENSG00000111361	EIF2B1	319.507	0.510818	0.298467	1.71147	0.0869944	1	0
ENSG00000049245	VAMP3	391.263	0.449391	0.262588	1.71139	0.0870091	1	0
ENSG00000135698	MPHOSPH6	199.222	0.665639	0.38896	1.71133	0.08702	1	0
ENSG00000116120	FARSB	463.707	0.503248	0.294124	1.711	0.0870803	1	0
ENSG00000257851	HNRNPA3P10	40.1844	1.36884	0.800074	1.71089	0.0871021	1	0
ENSG00000117650	NEK2	274.869	0.57022	0.333335	1.71065	0.0871459	1	0
ENSG00000178074	C2orf69	521.311	0.478422	0.279862	1.70949	0.0873593	1	0
ENSG00000253738	OTUD6B-AS1	232.682	0.600946	0.351607	1.70914	0.0874248	1	0
ENSG00000163435	ELF3	38.9894	-1.01755	0.595363	-1.70913	0.0874275	1	0
ENSG00000122873	CISD1	165.261	0.557283	0.32607	1.70909	0.0874342	1	0
ENSG00000177383	MAGEF1	439.043	0.499842	0.292566	1.70847	0.0875483	1	0
ENSG00000148943	LIN7C	959.879	0.527459	0.308758	1.70832	0.0875765	1	0
ENSG00000165943	MOAP1	253.017	0.540054	0.316133	1.70832	0.0875778	1	0
ENSG00000127399	LRRC61	100.133	-0.899241	0.526467	-1.70807	0.0876239	1	0
ENSG00000145782	ATG12	532.55	0.426964	0.250026	1.70768	0.0876967	1	0
ENSG00000254556	AF131215.4	25.8225	-1.47112	0.861497	-1.70764	0.0877037	1	0
ENSG00000181619	GPR135	17.1323	-1.56563	0.916887	-1.70755	0.0877205	NA	NA
ENSG00000069956	MAPK6	1930.54	0.373152	0.218577	1.70718	0.0877883	1	0
ENSG00000204316	MRPL38	21.433	-1.25797	0.737093	-1.70667	0.0878836	NA	NA
ENSG00000177932	ZNF354C	178.736	0.615019	0.360383	1.70657	0.0879017	1	0
ENSG00000199347	RNU5E-1	359.797	0.978766	0.573599	1.70636	0.0879412	1	0
ENSG00000111875	ASF1A	407.113	0.457119	0.267902	1.70629	0.0879539	1	0
ENSG00000184677	ZBTB40	313.459	-0.538549	0.315651	-1.70616	0.0879792	1	0
ENSG00000165879	FRAT1	23.1273	-1.18591	0.69553	-1.70505	0.088186	1	0
ENSG00000248113	RP11-791G16.4	74.9931	0.853251	0.500482	1.70486	0.0882206	1	0
ENSG00000087258	GNAO1	53.59	-1.11186	0.652505	-1.70399	0.0883833	1	0
ENSG00000275395	FCGBP	15.7585	-1.39726	0.820034	-1.70391	0.088398	NA	NA
ENSG00000104131	EIF3J	435.049	0.533386	0.313084	1.70365	0.088446	1	0
ENSG00000162783	IER5	137.604	-0.628113	0.368731	-1.70345	0.0884843	1	0
ENSG00000140534	TICRR	395.884	-0.572234	0.336096	-1.70259	0.0886443	1	0
ENSG00000117036	ETV3	258.494	-0.510009	0.299594	-1.70233	0.0886929	1	0
ENSG00000276672	RP11-142E9.1	95.425	-0.772414	0.454037	-1.70121	0.0889029	1	0
ENSG00000008083	JARID2	2110.97	-0.370427	0.217806	-1.70072	0.0889948	1	0
ENSG00000236552	RPL13AP5	3466.23	-0.321894	0.189295	-1.70049	0.0890394	1	0
ENSG00000176887	SOX11	872.565	-0.438747	0.258166	-1.69947	0.0892298	1	0
ENSG00000279050	PWAR1	72.3542	-1.00023	0.588672	-1.69913	0.0892952	1	0
ENSG00000167695	FAM57A	206.668	0.664245	0.390991	1.69887	0.0893427	1	0
ENSG00000119203	CPSF3	1000.8	0.402119	0.236712	1.69877	0.0893626	1	0
ENSG00000164163	ABCE1	1497.04	0.433654	0.25534	1.69834	0.0894434	1	0
ENSG00000279873	LINC01126	19.9553	-1.24424	0.732659	-1.69825	0.0894597	NA	NA
ENSG00000160932	LY6E	287.405	-0.788072	0.464386	-1.69702	0.0896928	1	0
ENSG00000235555	SUMO1P4	145.634	0.769988	0.453739	1.69698	0.0896996	1	0
ENSG00000100567	PSMA3	597.345	0.399754	0.235656	1.69635	0.0898204	1	0
ENSG00000121454	LHX4	43.6853	-0.899531	0.530331	-1.69617	0.0898538	1	0
ENSG00000103257	SLC7A5	1185.19	-0.616081	0.363255	-1.696	0.0898857	1	0
ENSG00000131389	SLC6A6	1017.06	-0.494079	0.291338	-1.6959	0.0899052	1	0
ENSG00000091157	WDR7	186.807	-0.587469	0.346441	-1.69572	0.0899381	1	0
ENSG00000156650	KAT6B	252.029	-0.54702	0.322594	-1.69569	0.0899444	1	0
ENSG00000148450	MSRB2	65.6887	0.753045	0.444184	1.69534	0.0900101	1	0
ENSG00000104331	IMPAD1	704.965	0.439452	0.259238	1.69517	0.0900441	1	0
ENSG00000198612	COPS8	488.963	0.478488	0.282281	1.69507	0.0900612	1	0
ENSG00000233947	RP11-336N8.2	19.7537	-1.41376	0.834709	-1.69371	0.0903203	NA	NA
ENSG00000128708	HAT1	541.436	0.55925	0.330263	1.69335	0.0903898	1	0
ENSG00000165322	ARHGAP12	878.324	0.471631	0.278617	1.69276	0.0905014	1	0
ENSG00000167680	SEMA6B	255.739	-0.541481	0.319888	-1.69272	0.0905085	1	0
ENSG00000233393	AP000688.29	49.2397	-1.2553	0.741665	-1.69254	0.0905423	1	0
ENSG00000121716	PILRB	50.3765	-0.941259	0.55613	-1.69252	0.0905473	1	0
ENSG00000122778	KIAA1549	182.206	-0.791545	0.467774	-1.69215	0.0906167	1	0
ENSG00000166226	CCT2	3597.22	0.390105	0.230576	1.69187	0.0906707	1	0
ENSG00000151500	THYN1	394.714	0.466801	0.275937	1.69169	0.0907044	1	0
ENSG00000165480	SKA3	443.284	0.61246	0.362095	1.69144	0.0907533	1	0
ENSG00000162591	MEGF6	106.83	-0.663648	0.392373	-1.69137	0.090766	1	0
ENSG00000146243	IRAK1BP1	212.966	0.663572	0.392464	1.69078	0.0908781	1	0
ENSG00000125844	RRBP1	1072.25	-0.400304	0.236812	-1.69039	0.0909539	1	0
ENSG00000083857	FAT1	4243.65	-0.391511	0.231735	-1.68948	0.091128	1	0
ENSG00000237883	DGUOK-AS1	7.51599	-2.23153	1.32109	-1.68916	0.0911887	NA	NA
ENSG00000235015	GEMIN2P1	13.992	1.73297	1.02615	1.68881	0.0912565	NA	NA
ENSG00000106341	PPP1R17	40.5862	-1.51928	0.899645	-1.68875	0.0912671	1	0
ENSG00000064703	DDX20	455.325	0.436163	0.258281	1.68871	0.0912742	1	0
ENSG00000162344	FGF19	46.7293	-1.01558	0.601447	-1.68857	0.0913024	1	0
ENSG00000148516	ZEB1	40.1596	2.01464	1.19328	1.68831	0.091351	1	0
ENSG00000174669	SLC29A2	173.035	-0.527209	0.312336	-1.68795	0.09142	1	0
ENSG00000070614	NDST1	609.828	-0.584742	0.346455	-1.68779	0.0914524	1	0
ENSG00000123119	NECAB1	140.067	-0.627613	0.371924	-1.68748	0.091512	1	0
ENSG00000117480	FAAH	33.9953	-0.972763	0.576582	-1.68712	0.0915806	1	0
ENSG00000242687	AC004893.11	18.2866	-1.37814	0.816907	-1.68702	0.0915991	NA	NA
ENSG00000162639	HENMT1	59.4214	0.866089	0.513584	1.68636	0.0917261	1	0
ENSG00000163605	PPP4R2	1203.8	0.39539	0.23479	1.68401	0.0921792	1	0
ENSG00000213626	LBH	140.522	-0.661335	0.392793	-1.68367	0.092245	1	0
ENSG00000148835	TAF5	208.41	0.544375	0.323335	1.68362	0.0922543	1	0
ENSG00000259358	RP11-456J20.1	99.3531	0.613504	0.364467	1.68329	0.0923186	1	0
ENSG00000106028	SSBP1	793.309	0.396156	0.235392	1.68297	0.0923817	1	0
ENSG00000282936	CTC-281F24.5	19.3602	-1.91076	1.13621	-1.6817	0.0926273	NA	NA
ENSG00000181885	CLDN7	392.469	-0.636137	0.378299	-1.68157	0.0926515	1	0
ENSG00000227403	LINC01806	22.2009	1.52067	0.904364	1.68148	0.0926705	NA	NA
ENSG00000160949	TONSL	319.692	-0.451699	0.268694	-1.68109	0.0927447	1	0
ENSG00000164332	UBLCP1	387.105	0.519174	0.308852	1.68098	0.0927669	1	0
ENSG00000141232	TOB1	91.6756	-0.838803	0.499016	-1.68092	0.0927794	1	0
ENSG00000186395	KRT10	39.0514	1.23664	0.735923	1.68039	0.0928813	1	0
ENSG00000156735	BAG4	725.542	0.444495	0.26458	1.68	0.092957	1	0
ENSG00000216368	RP3-486D24.1	25.087	-1.05912	0.630661	-1.67939	0.0930766	1	0
ENSG00000156256	USP16	435.836	0.493552	0.293968	1.67893	0.0931656	1	0
ENSG00000183018	SPNS2	14.1299	-1.67834	0.999675	-1.67888	0.0931745	NA	NA
ENSG00000021762	OSBPL5	37.7053	-0.915126	0.545264	-1.67832	0.0932851	1	0
ENSG00000184319	RPL23AP82	35.9902	1.04064	0.620148	1.67805	0.093338	1	0
ENSG00000175066	GK5	217.046	0.535727	0.31926	1.67803	0.0933421	1	0
ENSG00000184465	WDR27	295.961	-0.440885	0.262791	-1.6777	0.0934057	1	0
ENSG00000205707	ETFRF1	36.0403	0.973293	0.580138	1.67769	0.0934068	1	0
ENSG00000128989	ARPP19	2631.06	0.366653	0.218578	1.67745	0.0934555	1	0
ENSG00000164236	ANKRD33B	92.3233	-0.794823	0.473881	-1.67726	0.0934907	1	0
ENSG00000110013	SIAE	20.0329	1.47759	0.880983	1.6772	0.0935026	NA	NA
ENSG00000106615	RHEB	351.238	0.435593	0.2599	1.676	0.0937376	1	0
ENSG00000218991	CCNG1P1	63.7415	-0.786094	0.469119	-1.67568	0.0938008	1	0
ENSG00000228506	RP11-98I9.4	47.3146	0.86636	0.517021	1.67568	0.0938013	1	0
ENSG00000276449	AC004076.5	27.0355	-1.23902	0.739555	-1.67535	0.0938651	1	0
ENSG00000189369	GSPT2	357.639	0.539642	0.322178	1.67498	0.0939381	1	0
ENSG00000108960	MMD	403.095	0.535111	0.319518	1.67475	0.0939839	1	0
ENSG00000149016	TUT1	56.0584	-0.816915	0.487851	-1.67452	0.0940293	1	0
ENSG00000207001	SNORD116-2	24.6867	-1.32121	0.789446	-1.67359	0.0942119	1	0
ENSG00000182134	TDRKH	156.778	0.608909	0.363892	1.67332	0.0942637	1	0
ENSG00000146197	SCUBE3	49.8572	-0.936627	0.559921	-1.67278	0.0943697	1	0
ENSG00000164296	TIGD6	25.3717	1.24527	0.744687	1.6722	0.0944851	1	0
ENSG00000134291	TMEM106C	270.235	0.627763	0.375471	1.67193	0.0945372	1	0
ENSG00000244627	RP3-449O17.1	65.1916	-0.86899	0.520081	-1.67087	0.0947467	1	0
ENSG00000145349	CAMK2D	175.507	0.734167	0.439463	1.6706	0.0948006	1	0
ENSG00000227361	RPS24P7	65.0237	0.8226	0.492562	1.67004	0.0949107	1	0
ENSG00000225302	RP11-539I5.1	34.1436	-1.02703	0.615006	-1.66995	0.094929	1	0
ENSG00000179403	VWA1	219.467	-0.60531	0.362495	-1.66985	0.09495	1	0
ENSG00000228717	AF013593.1	32.3344	1.1545	0.69141	1.66977	0.0949651	1	0
ENSG00000241697	TMEFF1	25.5963	-1.22422	0.73319	-1.66971	0.0949763	1	0
ENSG00000125430	HS3ST3B1	54.3097	-0.816134	0.488838	-1.66954	0.0950107	1	0
ENSG00000162298	SYVN1	56.4659	-0.965749	0.57849	-1.66943	0.0950321	1	0
ENSG00000130147	SH3BP4	559.472	-0.403287	0.241584	-1.66934	0.0950492	1	0
ENSG00000130175	PRKCSH	444.531	-0.882735	0.528806	-1.6693	0.0950582	1	0
ENSG00000186523	FAM86B1	64.6683	0.81041	0.485596	1.6689	0.0951377	1	0
ENSG00000228834	RP11-249L21.4	152.044	0.548174	0.328468	1.66888	0.0951407	1	0
ENSG00000214176	PLEKHM1P1	34.8464	-0.925439	0.554606	-1.66864	0.0951883	1	0
ENSG00000145391	SETD7	77.0808	0.685548	0.410894	1.66843	0.09523	1	0
ENSG00000186469	GNG2	142.089	0.624857	0.374657	1.66781	0.0953532	1	0
ENSG00000099849	RASSF7	91.0545	-0.733789	0.439985	-1.66776	0.0953636	1	0
ENSG00000108468	CBX1	1067.87	0.374962	0.224838	1.66769	0.0953765	1	0
ENSG00000236762	RPL19P16	137.41	0.672349	0.403298	1.66713	0.095489	1	0
ENSG00000080189	SLC35C2	257.453	-0.489971	0.293913	-1.66706	0.0955025	1	0
ENSG00000253506	NACA2	976.718	0.394733	0.236788	1.66703	0.0955078	1	0
ENSG00000005801	ZNF195	887.265	0.504036	0.302411	1.66673	0.0955687	1	0
ENSG00000143375	CGN	486.416	-0.69328	0.416052	-1.66633	0.0956474	1	0
ENSG00000184988	TMEM106A	15.7546	-1.35763	0.814819	-1.66618	0.0956777	NA	NA
ENSG00000175110	MRPS22	284.851	0.482997	0.289934	1.66588	0.0957366	1	0
ENSG00000116661	FBXO2	108.306	-0.658429	0.39532	-1.66556	0.0958012	1	0
ENSG00000162999	DUSP19	31.9825	1.27618	0.766334	1.6653	0.0958523	1	0
ENSG00000078549	ADCYAP1R1	232.835	-0.671185	0.403111	-1.66501	0.0959108	1	0
ENSG00000243181	RP11-734J24.1	144.315	0.59289	0.356239	1.66431	0.0960514	1	0
ENSG00000109445	ZNF330	327.238	0.582792	0.350259	1.66389	0.0961345	1	0
ENSG00000155897	ADCY8	19.0486	-1.41268	0.849535	-1.66289	0.0963349	NA	NA
ENSG00000137221	TJAP1	162.904	-0.549387	0.330436	-1.66261	0.09639	1	0
ENSG00000183186	C2CD4C	29.2416	-0.971117	0.584206	-1.66229	0.0964555	1	0
ENSG00000105793	GTPBP10	184.07	0.543529	0.327032	1.66201	0.0965113	1	0
ENSG00000136699	SMPD4	486.253	-0.508492	0.305975	-1.66187	0.0965382	1	0
ENSG00000140575	IQGAP1	1858.11	-0.405858	0.244245	-1.66168	0.0965761	1	0
ENSG00000111674	ENO2	278.89	-0.581227	0.349782	-1.66168	0.0965765	1	0
ENSG00000257086	RP11-783K16.13	14.249	-1.62429	0.977583	-1.66154	0.0966054	NA	NA
ENSG00000105135	ILVBL	254.897	-0.473983	0.285395	-1.6608	0.0967546	1	0
ENSG00000213226	RP11-337C18.4	17.4741	1.38872	0.836196	1.66076	0.0967621	NA	NA
ENSG00000204394	VARS	438.727	-0.669525	0.403157	-1.66071	0.0967726	1	0
ENSG00000136169	SETDB2	117.632	0.625736	0.376982	1.65986	0.0969432	1	0
ENSG00000106524	ANKMY2	152.13	0.583817	0.351757	1.65972	0.0969713	1	0
ENSG00000224281	SLC25A5-AS1	14.1318	1.48224	0.893325	1.65923	0.0970685	NA	NA
ENSG00000155368	DBI	716.264	0.519413	0.313056	1.65917	0.0970815	1	0
ENSG00000186787	SPIN2B	48.3395	0.897878	0.541444	1.6583	0.0972563	1	0
ENSG00000109180	OCIAD1	907.197	0.389516	0.234916	1.65811	0.0972954	1	0
ENSG00000131650	KREMEN2	17.3875	-1.2433	0.749949	-1.65785	0.0973487	NA	NA
ENSG00000182307	C8orf33	423.574	0.43763	0.263989	1.65776	0.0973661	1	0
ENSG00000138031	ADCY3	168.941	-0.55687	0.335989	-1.6574	0.0974381	1	0
ENSG00000163655	GMPS	1614.45	0.360649	0.217638	1.65711	0.097498	1	0
ENSG00000072518	MARK2	226.674	-0.675472	0.407817	-1.65631	0.0976585	1	0
ENSG00000134030	CTIF	65.4299	-0.762048	0.460115	-1.65621	0.0976793	1	0
ENSG00000242802	AP5Z1	102.207	-0.68353	0.412711	-1.65619	0.0976826	1	0
ENSG00000173511	VEGFB	22.2179	-1.21246	0.732129	-1.65607	0.0977072	NA	NA
ENSG00000174915	PTDSS2	187.903	-0.564246	0.340743	-1.65593	0.0977367	1	0
ENSG00000170604	IRF2BP1	177.506	-0.5967	0.360387	-1.65572	0.0977792	1	0
ENSG00000214063	TSPAN4	201.652	-0.523176	0.316097	-1.65511	0.0979017	1	0
ENSG00000167635	ZNF146	2102.48	0.454246	0.274492	1.65486	0.0979519	1	0
ENSG00000164611	PTTG1	805.399	0.398112	0.24063	1.65446	0.0980343	1	0
ENSG00000213335	CLNS1AP1	59.9948	0.962564	0.582099	1.65361	0.0982071	1	0
ENSG00000146476	ARMT1	628.452	0.435036	0.263353	1.65191	0.0985522	1	0
ENSG00000223864	NPM1P19	243.618	0.480351	0.290862	1.65147	0.098642	1	0
ENSG00000280156	AC006548.28	10.8927	-1.66796	1.01003	-1.6514	0.0986576	NA	NA
ENSG00000054793	ATP9A	141.452	-0.774436	0.468997	-1.65126	0.0986857	1	0
ENSG00000117632	STMN1	2554.4	0.513681	0.311133	1.651	0.0987382	1	0
ENSG00000102802	MEDAG	31.9364	1.00569	0.609213	1.6508	0.098779	1	0
ENSG00000172340	SUCLG2	462.539	0.488644	0.296071	1.65043	0.098856	1	0
ENSG00000064933	PMS1	536.78	0.476031	0.288474	1.65017	0.0989081	1	0
ENSG00000174233	ADCY6	78.517	-0.773552	0.468888	-1.64976	0.0989921	1	0
ENSG00000254551	RP11-727A23.7	11.2801	-1.67274	1.01398	-1.64968	0.0990081	NA	NA
ENSG00000250461	RP11-631M6.2	62.2273	1.03891	0.629985	1.64911	0.099126	1	0
ENSG00000215769	ARHGAP27P1-BPTFP1-KPNA2P3	180.395	0.541867	0.32869	1.64857	0.0992365	1	0
ENSG00000102924	CBLN1	16.5793	-1.31626	0.798561	-1.64828	0.0992943	NA	NA
ENSG00000163141	BNIPL	25.5854	-1.08349	0.657529	-1.64783	0.0993886	1	0
ENSG00000130479	MAP1S	139.56	-0.791252	0.480257	-1.64756	0.099443	1	0
ENSG00000232400	RAD17P1	71.0012	0.956262	0.580447	1.64746	0.0994638	1	0
ENSG00000009307	CSDE1	6714.47	0.317059	0.192457	1.64743	0.0994699	1	0
ENSG00000132718	SYT11	188.874	-0.605534	0.367577	-1.64737	0.0994825	1	0
ENSG00000268295	POLR3GP1	83.804	0.884655	0.537016	1.64735	0.0994856	1	0
ENSG00000171530	TBCA	279.885	0.570276	0.346215	1.64718	0.0995221	1	0
ENSG00000188725	SMIM15	416.154	0.488173	0.296566	1.64609	0.0997461	1	0
ENSG00000035499	DEPDC1B	657.947	0.421964	0.256391	1.64578	0.0998083	1	0
ENSG00000268798	CTB-25B13.5	15.0251	-1.42673	0.867142	-1.64532	0.099903	NA	NA
ENSG00000110042	DTX4	195.319	-0.623839	0.379188	-1.64519	0.0999297	1	0
ENSG00000104833	TUBB4A	118.473	-0.637493	0.387584	-1.64479	0.100013	1	0
ENSG00000216439	DUTP5	43.2923	1.04137	0.633156	1.64474	0.100024	1	0
ENSG00000170903	MSANTD4	296.96	0.483655	0.294125	1.64438	0.100097	1	0
ENSG00000163684	RPP14	208.101	0.502633	0.305704	1.64418	0.100139	1	0
ENSG00000230721	RP4-612B15.2	109.37	0.691909	0.42088	1.64396	0.100185	1	0
ENSG00000171425	ZNF581	193.226	-0.569466	0.346459	-1.64367	0.100244	1	0
ENSG00000072071	ADGRL1	618.581	-0.602141	0.366365	-1.64356	0.100268	1	0
ENSG00000130294	KIF1A	1779.65	-0.621252	0.37802	-1.64344	0.100292	1	0
ENSG00000120526	NUDCD1	733.346	0.484359	0.294754	1.64327	0.100328	1	0
ENSG00000151778	SERP2	10.6618	2.18216	1.32798	1.64322	0.100338	NA	NA
ENSG00000174405	LIG4	74.5965	0.726777	0.442646	1.64189	0.100612	1	0
ENSG00000125454	SLC25A19	41.7396	-0.89127	0.542833	-1.64189	0.100614	1	0
ENSG00000154548	SRSF12	87.7707	0.703252	0.428351	1.64177	0.100638	1	0
ENSG00000102271	KLHL4	327.372	0.636554	0.387746	1.64168	0.100657	1	0
ENSG00000199691	RN7SKP173	13.5651	1.8397	1.12103	1.64107	0.100783	NA	NA
ENSG00000275400	RP4-756H11.5	136.18	0.592544	0.361078	1.64104	0.100789	1	0
ENSG00000167526	RPL13	3193.14	-0.326893	0.199219	-1.64087	0.100824	1	0
ENSG00000140836	ZFHX3	59.8554	-0.771688	0.470398	-1.6405	0.100902	1	0
ENSG00000107816	LZTS2	556.352	-0.418236	0.254966	-1.64036	0.10093	1	0
ENSG00000243592	RPL17P22	57.861	0.957272	0.583582	1.64034	0.100935	1	0
ENSG00000116729	WLS	44.0876	1.15121	0.701929	1.64007	0.100991	1	0
ENSG00000229251	HNRNPA1P8	335.658	0.513156	0.312909	1.63995	0.101015	1	0
ENSG00000154309	DISP1	123.22	-0.682894	0.416423	-1.63991	0.101025	1	0
ENSG00000077254	USP33	820.637	0.383303	0.233749	1.63981	0.101045	1	0
ENSG00000197858	GPAA1	174.535	-0.621105	0.3788	-1.63966	0.101075	1	0
ENSG00000184281	TSSC4	217.049	-0.539306	0.328935	-1.63955	0.101098	1	0
ENSG00000147255	IGSF1	333.516	-0.536248	0.327085	-1.63948	0.101114	1	0
ENSG00000158715	SLC45A3	105.252	-0.595967	0.363517	-1.63945	0.10112	1	0
ENSG00000258649	CTD-2142D14.1	14.9977	-1.43644	0.876282	-1.63924	0.101163	NA	NA
ENSG00000168566	SNRNP48	351.246	0.442484	0.269936	1.63922	0.101168	1	0
ENSG00000155980	KIF5A	124.425	-0.591095	0.360596	-1.63922	0.101168	1	0
ENSG00000226677	IGBP1P1	40.479	0.917074	0.559551	1.63894	0.101225	1	0
ENSG00000234890	HNRNPDLP2	30.2427	1.0489	0.640007	1.63889	0.101236	1	0
ENSG00000227738	AC092646.2	98.7994	0.702275	0.428614	1.63848	0.101322	1	0
ENSG00000213672	NCKIPSD	188.413	-0.63096	0.385212	-1.63795	0.101431	1	0
ENSG00000171295	ZNF440	107.545	0.734432	0.448457	1.63769	0.101487	1	0
ENSG00000165097	KDM1B	81.9492	0.796395	0.486307	1.63764	0.101497	1	0
ENSG00000147003	TMEM27	15.006	1.6485	1.00678	1.6374	0.101547	NA	NA
ENSG00000111670	GNPTAB	431.598	-0.629353	0.384429	-1.63711	0.101607	1	0
ENSG00000064601	CTSA	112.915	-0.633602	0.387047	-1.63702	0.101627	1	0
ENSG00000280222	RP11-174G17.3	23.0761	-1.19377	0.729296	-1.63688	0.101656	1	0
ENSG00000095564	BTAF1	1384.74	0.438521	0.26795	1.63658	0.101718	1	0
ENSG00000222489	SNORA79	288.947	-0.680687	0.415948	-1.63647	0.101741	1	0
ENSG00000123159	GIPC1	338.768	-0.48692	0.297632	-1.63598	0.101844	1	0
ENSG00000126261	UBA2	1854.32	0.390202	0.238545	1.63576	0.101889	1	0
ENSG00000159593	NAE1	1173.44	0.436078	0.266651	1.63539	0.101968	1	0
ENSG00000250251	PKD1P6	97.7317	-0.73592	0.450011	-1.63534	0.101978	1	0
ENSG00000116685	KIAA2013	283.196	-0.498043	0.304577	-1.63519	0.102009	1	0
ENSG00000166479	TMX3	418.452	0.416812	0.254902	1.63518	0.10201	1	0
ENSG00000248671	ALG1L9P	10.7516	2.80459	1.71553	1.63483	0.102085	NA	NA
ENSG00000188295	ZNF669	137.748	0.715384	0.437999	1.6333	0.102406	1	0
ENSG00000087088	BAX	322.478	-0.580293	0.355459	-1.63252	0.102571	1	0
ENSG00000069275	NUCKS1	9701.99	0.340643	0.208678	1.63239	0.102597	1	0
ENSG00000142552	RCN3	52.6823	-0.922025	0.564917	-1.63214	0.10265	1	0
ENSG00000114670	NEK11	18.9951	1.37691	0.843628	1.63213	0.102653	NA	NA
ENSG00000007080	CCDC124	131.196	0.855612	0.52425	1.63207	0.102665	1	0
ENSG00000147202	DIAPH2	308.698	-0.469341	0.287598	-1.63194	0.102693	1	0
ENSG00000146828	SLC12A9	195.839	-0.505012	0.309558	-1.63139	0.102807	1	0
ENSG00000133065	SLC41A1	233.339	-0.702169	0.430532	-1.63093	0.102904	1	0
ENSG00000149418	ST14	157.054	-0.707274	0.433855	-1.63021	0.103057	1	0
ENSG00000165304	MELK	512.357	0.49398	0.303043	1.63007	0.103087	1	0
ENSG00000181027	FKRP	123.992	-0.890704	0.546668	-1.62933	0.103243	1	0
ENSG00000228981	RP11-364L4.1	398.298	-0.489519	0.300445	-1.62931	0.103247	1	0
ENSG00000165886	UBTD1	91.8963	-0.678802	0.416828	-1.6285	0.10342	1	0
ENSG00000141540	TTYH2	23.7673	-1.28312	0.787934	-1.62846	0.103427	1	0
ENSG00000196338	NLGN3	85.67	-1.04708	0.643285	-1.62771	0.103586	1	0
ENSG00000073169	SELENOO	72.5976	-0.662313	0.406934	-1.62757	0.103616	1	0
ENSG00000258051	RP11-474C8.3	18.6283	1.48449	0.912256	1.62728	0.103678	NA	NA
ENSG00000115866	DARS	985.379	0.439329	0.27003	1.62696	0.103745	1	0
ENSG00000270246	NA	192.808	-0.718881	0.44199	-1.62647	0.103851	1	0
ENSG00000153879	CEBPG	613.565	0.57127	0.351249	1.6264	0.103866	1	0
ENSG00000268942	CKS1BP3	121.448	0.601388	0.369768	1.62639	0.103866	1	0
ENSG00000090612	ZNF268	611.231	0.536365	0.329891	1.62588	0.103975	1	0
ENSG00000253226	HAUS1P3	15.0076	1.60466	0.987037	1.62573	0.104007	NA	NA
ENSG00000104880	ARHGEF18	28.4384	1.14078	0.701712	1.62571	0.104012	1	0
ENSG00000197358	BNIP3P1	97.7656	1.13918	0.700878	1.62537	0.104084	1	0
ENSG00000135972	MRPS9	432.786	0.423925	0.260829	1.6253	0.104099	1	0
ENSG00000178947	SMIM10L2A	59.7029	-1.02828	0.632681	-1.62528	0.104104	1	0
ENSG00000105738	SIPA1L3	283.971	-0.592589	0.364706	-1.62484	0.104197	1	0
ENSG00000150776	C11orf57	367.727	0.47145	0.290178	1.6247	0.104228	1	0
ENSG00000087116	ADAMTS2	27.0631	-1.04451	0.642936	-1.6246	0.104248	1	0
ENSG00000140326	CDAN1	81.2431	-0.819115	0.504206	-1.62456	0.104256	1	0
ENSG00000157388	CACNA1D	21.1528	-1.24309	0.765387	-1.62413	0.104349	NA	NA
ENSG00000133393	FOPNL	457.299	0.467912	0.288238	1.62335	0.104514	1	0
ENSG00000112029	FBXO5	529.329	0.494987	0.304916	1.62335	0.104514	1	0
ENSG00000181135	ZNF707	40.7921	-1.01791	0.627224	-1.62288	0.104615	1	0
ENSG00000215283	HMGB3P24	51.6906	0.900853	0.555224	1.6225	0.104696	1	0
ENSG00000142449	FBN3	232.552	-0.637346	0.392886	-1.62222	0.104757	1	0
ENSG00000134108	ARL8B	373.556	0.485032	0.299281	1.62066	0.105092	1	0
ENSG00000236768	RP11-1029M24.1	127.999	0.858066	0.52954	1.6204	0.105146	1	0
ENSG00000072756	TRNT1	210.613	0.497856	0.307272	1.62025	0.105179	1	0
ENSG00000188994	ZNF292	826.611	-0.403455	0.249032	-1.62009	0.105212	1	0
ENSG00000198498	TMA16	403.407	0.53089	0.327711	1.62	0.105233	1	0
ENSG00000279782	PPIAL4F	12.1096	-1.62068	1.00045	-1.61995	0.105242	NA	NA
ENSG00000270427	NA	12.5096	-1.57879	0.974998	-1.61927	0.105388	NA	NA
ENSG00000066557	LRRC40	506.59	0.428642	0.264722	1.61922	0.1054	1	0
ENSG00000173064	HECTD4	245.517	-0.718927	0.444073	-1.61894	0.105461	1	0
ENSG00000143382	ADAMTSL4	17.9973	-1.38396	0.85489	-1.61887	0.105475	NA	NA
ENSG00000217716	RPS10P3	397.429	0.58052	0.358598	1.61886	0.105477	1	0
ENSG00000164187	LMBRD2	149.439	0.683563	0.422355	1.61846	0.105564	1	0
ENSG00000253910	PCDHGB2	13.1171	2.27762	1.40762	1.61807	0.105648	NA	NA
ENSG00000167195	GOLGA6C	11.4855	1.7588	1.08702	1.61801	0.105661	NA	NA
ENSG00000137801	THBS1	457.326	-0.538529	0.332854	-1.61791	0.105681	1	0
ENSG00000147533	GOLGA7	299.706	0.503368	0.311137	1.61783	0.105699	1	0
ENSG00000204959	ARHGEF34P	148.833	-0.930614	0.575225	-1.61783	0.1057	1	0
ENSG00000147059	SPIN2A	41.4984	0.984957	0.608855	1.61772	0.105723	1	0
ENSG00000167644	C19orf33	10.5527	-1.70432	1.05356	-1.61768	0.105733	NA	NA
ENSG00000136044	APPL2	237.319	0.522426	0.322958	1.61763	0.105742	1	0
ENSG00000071967	CYBRD1	116.031	0.652284	0.403255	1.61755	0.10576	1	0
ENSG00000174842	GLMN	282.253	0.4739	0.292974	1.61755	0.10576	1	0
ENSG00000237005	HIGD1AP15	21.7954	1.45907	0.902041	1.61752	0.105767	NA	NA
ENSG00000170231	FABP6	20.1561	1.3196	0.815889	1.61737	0.105798	NA	NA
ENSG00000187741	FANCA	234.963	-0.480257	0.296988	-1.61709	0.105858	1	0
ENSG00000265727	RN7SL648P	14.421	-1.69975	1.05128	-1.61683	0.105915	NA	NA
ENSG00000216854	RPL17P26	62.2681	0.979408	0.605759	1.61683	0.105915	1	0
ENSG00000198466	ZNF587	264.937	0.49958	0.309017	1.61668	0.105948	1	0
ENSG00000104973	MED25	94.6341	-0.909756	0.562751	-1.61662	0.10596	1	0
ENSG00000198722	UNC13B	738.678	-0.401281	0.248226	-1.6166	0.105966	1	0
ENSG00000179361	ARID3B	696.31	-0.391171	0.242013	-1.61632	0.106025	1	0
ENSG00000126524	SBDS	136.353	0.66128	0.409197	1.61604	0.106085	1	0
ENSG00000187231	SESTD1	373.795	0.462535	0.286373	1.61515	0.106279	1	0
ENSG00000214465	SMARCE1P6	36.0133	1.05786	0.654978	1.61511	0.106287	1	0
ENSG00000174720	LARP7	1141.71	-0.510475	0.316139	-1.61472	0.106372	1	0
ENSG00000228224	NACAP1	421.808	0.441332	0.273351	1.61452	0.106414	1	0
ENSG00000196562	SULF2	100.758	-0.762915	0.472702	-1.61395	0.106539	1	0
ENSG00000138035	PNPT1	431.694	0.442386	0.274102	1.61394	0.10654	1	0
ENSG00000170561	IRX2	95.7768	-2.80039	1.73534	-1.61374	0.106584	1	0
ENSG00000250337	LINC01021	140.865	-0.984291	0.610045	-1.61347	0.106642	1	0
ENSG00000048707	VPS13D	610.149	-0.474664	0.294232	-1.61323	0.106695	1	0
ENSG00000104660	LEPROTL1	386.512	0.434298	0.269285	1.61278	0.106792	1	0
ENSG00000131171	SH3BGRL	523.645	0.481486	0.298549	1.61275	0.106799	1	0
ENSG00000178409	BEND3	370.621	-0.622634	0.386151	-1.61241	0.106873	1	0
ENSG00000141424	SLC39A6	681.652	0.412216	0.255689	1.61218	0.106924	1	0
ENSG00000110046	ATG2A	110.774	-0.814375	0.505251	-1.61182	0.107001	1	0
ENSG00000157741	UBN2	608.452	-0.436562	0.270947	-1.61124	0.107127	1	0
ENSG00000091127	PUS7	828.098	0.457333	0.283861	1.61112	0.107154	1	0
ENSG00000181045	SLC26A11	56.9922	-0.805985	0.500275	-1.61108	0.107161	1	0
ENSG00000167106	FAM102A	154.868	-0.547812	0.340058	-1.61094	0.107193	1	0
ENSG00000255964	HSPD1P12	68.5576	0.752421	0.46708	1.61091	0.1072	1	0
ENSG00000114541	FRMD4B	54.9802	0.846987	0.52594	1.61043	0.107305	1	0
ENSG00000230562	FAM133DP	53.6738	0.94049	0.584002	1.61042	0.107306	1	0
ENSG00000164252	AGGF1	389.059	0.413927	0.257056	1.61026	0.107341	1	0
ENSG00000196247	ZNF107	774.861	0.583042	0.362165	1.60988	0.107424	1	0
ENSG00000240882	RP11-174O3.1	42.555	-0.969073	0.601964	-1.60985	0.10743	1	0
ENSG00000234518	PTGES3P1	370.108	0.576349	0.358015	1.60985	0.107431	1	0
ENSG00000108176	DNAJC12	10.369	1.82343	1.13267	1.60984	0.107432	NA	NA
ENSG00000162944	RFTN2	45.9114	0.85903	0.533732	1.60948	0.107512	1	0
ENSG00000083812	ZNF324	60.9456	-0.898348	0.55845	-1.60864	0.107694	1	0
ENSG00000166444	ST5	96.135	-0.69601	0.432713	-1.60848	0.10773	1	0
ENSG00000267152	CTD-2528L19.6	26.4996	-1.1244	0.699105	-1.60834	0.10776	1	0
ENSG00000214298	MRPS21P6	20.6529	1.29823	0.807398	1.60792	0.107853	NA	NA
ENSG00000221539	SNORD99	10.1285	-1.99535	1.24096	-1.60792	0.107854	NA	NA
ENSG00000103502	CDIPT	210.457	-0.541902	0.337034	-1.60786	0.107867	1	0
ENSG00000168397	ATG4B	270.687	-0.486241	0.302434	-1.60776	0.107888	1	0
ENSG00000177410	ZFAS1	399.523	-0.439651	0.273495	-1.60753	0.107939	1	0
ENSG00000161642	ZNF385A	19.0141	-1.31474	0.818149	-1.60697	0.10806	NA	NA
ENSG00000070413	DGCR2	505.863	-0.459039	0.285663	-1.60693	0.108071	1	0
ENSG00000156535	CD109	68.7876	-0.831674	0.517602	-1.60678	0.108102	1	0
ENSG00000170871	KIAA0232	628.758	0.378006	0.235351	1.60614	0.108244	1	0
ENSG00000177822	AC108142.1	59.0468	-0.819672	0.510351	-1.60609	0.108253	1	0
ENSG00000215833	QRSL1P1	32.2665	1.06225	0.661428	1.606	0.108273	1	0
ENSG00000156875	MFSD14A	605.701	0.424182	0.264127	1.60598	0.108278	1	0
ENSG00000272610	MAGI1-IT1	12.2511	-1.73289	1.07931	-1.60555	0.108373	NA	NA
ENSG00000183628	DGCR6	56.9675	-0.785206	0.489169	-1.60519	0.108453	1	0
ENSG00000066923	STAG3	65.2985	-0.692949	0.431696	-1.60518	0.108454	1	0
ENSG00000130254	SAFB2	290.923	-0.597942	0.372651	-1.60456	0.10859	1	0
ENSG00000260007	RP11-315D16.2	43.4864	-0.870302	0.542425	-1.60447	0.108611	1	0
ENSG00000058272	PPP1R12A	1287.01	0.396864	0.247462	1.60374	0.108771	1	0
ENSG00000107281	NPDC1	48.1508	-0.816537	0.509225	-1.60349	0.108827	1	0
ENSG00000005513	SOX8	29.2206	-0.930015	0.580013	-1.60344	0.108838	1	0
ENSG00000162607	USP1	998.556	0.424435	0.264722	1.60333	0.108862	1	0
ENSG00000145431	PDGFC	24.0236	1.18178	0.737116	1.60324	0.108881	1	0
ENSG00000165209	STRBP	1187.63	0.339544	0.211792	1.6032	0.108891	1	0
ENSG00000127870	RNF6	315.227	0.526986	0.328722	1.60314	0.108904	1	0
ENSG00000182795	C1orf116	25.1013	-1.22157	0.761992	-1.60313	0.108906	1	0
ENSG00000135821	GLUL	2231.11	-0.320108	0.199699	-1.60295	0.108946	1	0
ENSG00000226040	AC005740.3	48.6226	0.844535	0.526946	1.6027	0.109002	1	0
ENSG00000176371	ZSCAN2	219.22	0.493213	0.30776	1.60259	0.109025	1	0
ENSG00000089159	PXN	229.914	-0.605585	0.377935	-1.60235	0.109077	1	0
ENSG00000244196	PPIAP15	43.5706	0.9724	0.607049	1.60185	0.10919	1	0
ENSG00000099889	ARVCF	302.096	-0.558944	0.349028	-1.60143	0.109281	1	0
ENSG00000225091	SNORA71A	151.512	-0.778142	0.486222	-1.60038	0.109513	1	0
ENSG00000103067	ESRP2	253.118	-0.838897	0.524256	-1.60017	0.109562	1	0
ENSG00000138286	FAM149B1	272.034	0.463687	0.289793	1.60006	0.109585	1	0
ENSG00000141556	TBCD	397.761	-0.502392	0.314093	-1.5995	0.10971	1	0
ENSG00000043143	JADE2	254.42	-0.562372	0.351652	-1.59923	0.10977	1	0
ENSG00000006047	YBX2	95.662	-0.799668	0.50008	-1.59908	0.109803	1	0
ENSG00000178950	GAK	277.186	-0.48732	0.304791	-1.59886	0.109851	1	0
ENSG00000112742	TTK	1038.36	0.424466	0.265556	1.59841	0.109952	1	0
ENSG00000128908	INO80	347.354	-0.457042	0.28602	-1.59794	0.110057	1	0
ENSG00000151090	THRB	10.5434	-2.04994	1.28306	-1.5977	0.11011	NA	NA
ENSG00000198551	ZNF627	295.472	0.470896	0.294877	1.59692	0.110283	1	0
ENSG00000207927	MIR302A	29.8719	-1.24305	0.778448	-1.59684	0.110302	1	0
ENSG00000099204	ABLIM1	662.203	0.367155	0.229956	1.59663	0.110347	1	0
ENSG00000269937	RP11-20I23.8	25.0209	-1.17033	0.733059	-1.5965	0.110377	1	0
ENSG00000277203	F8A1	16.3708	1.58914	0.995443	1.59641	0.110397	NA	NA
ENSG00000165730	STOX1	58.0343	0.933993	0.585221	1.59597	0.110496	1	0
ENSG00000169100	SLC25A6	1914.67	-0.482948	0.302614	-1.59592	0.110506	1	0
ENSG00000144043	TEX261	132.609	-0.567615	0.35578	-1.59541	0.11062	1	0
ENSG00000226539	AC012512.1	17.4645	-1.573	0.986098	-1.59518	0.110672	NA	NA
ENSG00000207205	RNVU1-15	50.8459	1.03963	0.651762	1.59511	0.110687	1	0
ENSG00000105088	OLFM2	167.501	-0.638062	0.400076	-1.59485	0.110746	1	0
ENSG00000165678	GHITM	1029.75	0.360444	0.226071	1.59439	0.11085	1	0
ENSG00000266707	PSMD7P1	126.552	0.73171	0.458996	1.59415	0.110902	1	0
ENSG00000148773	MKI67	1854.95	-0.543619	0.341009	-1.59415	0.110903	1	0
ENSG00000151692	RNF144A	236.654	0.53158	0.333479	1.59404	0.110926	1	0
ENSG00000250046	RP11-148B6.2	24.1303	-1.14157	0.716242	-1.59384	0.110973	1	0
ENSG00000143858	SYT2	117.395	-0.688865	0.432253	-1.59366	0.111012	1	0
ENSG00000077274	CAPN6	38.8713	-1.0412	0.653388	-1.59355	0.111037	1	0
ENSG00000125730	C3	70.7363	0.955161	0.59947	1.59334	0.111083	1	0
ENSG00000065135	GNAI3	1211.28	0.395059	0.247997	1.593	0.11116	1	0
ENSG00000249271	HNRNPA1P44	23.1998	1.48867	0.934747	1.59259	0.111253	1	0
ENSG00000171552	BCL2L1	240.078	-0.576568	0.362038	-1.59256	0.111258	1	0
ENSG00000148459	PDSS1	87.2478	0.798075	0.501186	1.59237	0.111301	1	0
ENSG00000185238	PRMT3	372.308	0.437817	0.275001	1.59206	0.111372	1	0
ENSG00000102531	FNDC3A	693.441	0.436422	0.274187	1.59169	0.111453	1	0
ENSG00000115414	FN1	497.154	-0.677119	0.425456	-1.59151	0.111494	1	0
ENSG00000108830	RND2	523.665	-0.431392	0.271085	-1.59135	0.11153	1	0
ENSG00000025156	HSF2	217.513	0.470479	0.295653	1.59132	0.111537	1	0
ENSG00000078304	PPP2R5C	653.1	0.357476	0.224667	1.59114	0.111578	1	0
ENSG00000160226	C21orf2	25.5111	-1.02845	0.646396	-1.59105	0.111598	1	0
ENSG00000237517	DGCR5	20.2719	-1.11233	0.69923	-1.59079	0.111657	NA	NA
ENSG00000187772	LIN28B	1995.99	0.348589	0.219144	1.59069	0.11168	1	0
ENSG00000264585	MIR4449	14.7357	-1.66751	1.04882	-1.58989	0.111859	NA	NA
ENSG00000008323	PLEKHG6	104.281	-0.567099	0.356805	-1.58938	0.111975	1	0
ENSG00000240775	NA	10.3135	-1.70171	1.0707	-1.58933	0.111985	NA	NA
ENSG00000271936	RP11-443B20.1	20.7919	1.42602	0.897272	1.58929	0.111995	NA	NA
ENSG00000088325	TPX2	1550.82	0.370358	0.23309	1.58891	0.112081	1	0
ENSG00000234297	RP11-54D18.4	706.286	0.537796	0.338478	1.58887	0.112091	1	0
ENSG00000146950	SHROOM2	138.571	-0.676275	0.425743	-1.58846	0.112182	1	0
ENSG00000280798	LINC00294	67.6709	-0.725557	0.45684	-1.58821	0.112239	1	0
ENSG00000227018	IL6STP1	14.0383	1.63989	1.03288	1.58768	0.112359	NA	NA
ENSG00000153721	CNKSR3	94.0855	-0.638625	0.402331	-1.58731	0.112442	1	0
ENSG00000197579	TOPORS	686.626	0.536559	0.338052	1.58721	0.112466	1	0
ENSG00000108406	DHX40	586.551	0.442049	0.278526	1.5871	0.11249	1	0
ENSG00000160716	CHRNB2	55.6405	-0.903283	0.569194	-1.58695	0.112524	1	0
ENSG00000250076	RP11-141P6.1	36.5162	1.02034	0.642971	1.58692	0.112531	1	0
ENSG00000112078	KCTD20	829.693	0.378899	0.238812	1.58659	0.112605	1	0
ENSG00000233921	RPS15AP40	182.226	0.790972	0.49872	1.58601	0.112738	1	0
ENSG00000180616	SSTR2	64.2628	-0.836044	0.527216	-1.58577	0.112791	1	0
ENSG00000235016	SEMA3F-AS1	13.0657	1.75867	1.10912	1.58566	0.112818	NA	NA
ENSG00000166377	ATP9B	198.633	-0.478316	0.301664	-1.58559	0.112832	1	0
ENSG00000233913	RPL10P9	1203.69	-0.395294	0.249343	-1.58534	0.112888	1	0
ENSG00000179104	TMTC2	69.8039	-0.654064	0.412595	-1.58525	0.112911	1	0
ENSG00000060656	PTPRU	305.75	-0.581368	0.366784	-1.58504	0.112957	1	0
ENSG00000145362	ANK2	882.812	-0.680498	0.429516	-1.58434	0.113117	1	0
ENSG00000130182	ZSCAN10	1058.1	-0.500964	0.316216	-1.58425	0.113138	1	0
ENSG00000127220	ABHD8	56.0167	-0.782179	0.493984	-1.58341	0.113328	1	0
ENSG00000232230	TPM4P1	11.2607	-1.88428	1.19007	-1.58333	0.113346	NA	NA
ENSG00000233786	CDC27P1	16.154	1.39037	0.878248	1.58312	0.113394	NA	NA
ENSG00000167487	KLHL26	54.9512	-0.846283	0.534608	-1.583	0.113422	1	0
ENSG00000183514	TDGF1P2	14.4753	-1.68246	1.06284	-1.58299	0.113425	NA	NA
ENSG00000133740	E2F5	305.743	0.446799	0.282367	1.58233	0.113574	1	0
ENSG00000196372	ASB13	138.826	0.608242	0.38442	1.58223	0.113596	1	0
ENSG00000184068	RP5-821D11.7	39.5045	-1.1197	0.707751	-1.58205	0.113638	1	0
ENSG00000152117	AC093838.4	209.805	-0.685384	0.433277	-1.58186	0.113682	1	0
ENSG00000196502	SULT1A1	52.8843	-0.831869	0.525966	-1.5816	0.11374	1	0
ENSG00000196670	ZFP62	442.952	0.381396	0.241148	1.58159	0.113743	1	0
ENSG00000111790	FGFR1OP2	352.525	0.477378	0.301863	1.58144	0.113778	1	0
ENSG00000168505	GBX2	53.9565	2.92256	1.84865	1.58091	0.113898	1	0
ENSG00000074696	HACD3	2491.68	0.336857	0.213089	1.58083	0.113917	1	0
ENSG00000242457	RBBP4P2	248.297	0.468382	0.29637	1.58039	0.114017	1	0
ENSG00000250033	SLC7A11-AS1	31.5201	1.082	0.684687	1.58029	0.114041	1	0
ENSG00000102996	MMP15	286.693	-0.673151	0.42598	-1.58024	0.114052	1	0
ENSG00000275538	RNVU1-19	32.8991	1.43457	0.907975	1.57997	0.114114	1	0
ENSG00000166477	LEO1	267.138	0.532467	0.337135	1.57939	0.114247	1	0
ENSG00000102879	CORO1A	36.6006	-0.935915	0.592633	-1.57925	0.114279	1	0
ENSG00000138399	FASTKD1	439.651	0.433059	0.274306	1.57874	0.114396	1	0
ENSG00000172586	CHCHD1	271.077	0.467807	0.29644	1.57808	0.114546	1	0
ENSG00000131778	CHD1L	498.791	0.434103	0.275098	1.578	0.114567	1	0
ENSG00000207187	SNORA64	26.9102	-1.30927	0.829751	-1.5779	0.114588	1	0
ENSG00000115368	WDR75	967.445	0.375796	0.238198	1.57767	0.114643	1	0
ENSG00000251562	MALAT1	7613.86	-0.546325	0.346313	-1.57755	0.114669	1	0
ENSG00000165997	ARL5B	1981.82	0.447596	0.283729	1.57755	0.114669	1	0
ENSG00000177303	CASKIN2	112.105	-0.684468	0.433904	-1.57746	0.114689	1	0
ENSG00000213160	KLHL23	1035.19	0.376546	0.238751	1.57715	0.114761	1	0
ENSG00000282988	HIST1H3D	7.4068	-1.85384	1.17571	-1.57679	0.114845	NA	NA
ENSG00000187678	SPRY4	1329.94	0.50794	0.322189	1.57653	0.114904	1	0
ENSG00000185710	SMG1P4	348.096	-0.477248	0.30284	-1.57591	0.115047	1	0
ENSG00000131188	PRR7	26.146	-1.03332	0.655716	-1.57586	0.115059	1	0
ENSG00000234645	YWHAEP5	294.818	0.470751	0.298786	1.57554	0.115131	1	0
ENSG00000214552	COPS8P2	102.284	0.608763	0.386417	1.5754	0.115163	1	0
ENSG00000014123	UFL1	300.993	0.524515	0.33297	1.57526	0.115196	1	0
ENSG00000111911	HINT3	149.405	0.615863	0.39098	1.57518	0.115216	1	0
ENSG00000086570	FAT2	32.5045	-1.21357	0.770611	-1.57481	0.1153	1	0
ENSG00000215908	CROCCP2	107.423	-0.618074	0.392492	-1.57474	0.115316	1	0
ENSG00000117010	ZNF684	65.5187	0.750183	0.476538	1.57424	0.115433	1	0
ENSG00000117643	MAN1C1	38.1766	-1.02383	0.650546	-1.5738	0.115534	1	0
ENSG00000145087	STXBP5L	139.334	0.545477	0.346602	1.57379	0.115537	1	0
ENSG00000235884	LINC00941	14.2076	-1.6039	1.01942	-1.57335	0.115639	NA	NA
ENSG00000237296	SMG1P1	309.627	-0.446804	0.284169	-1.57232	0.115876	1	0
ENSG00000213585	VDAC1	1549.14	0.367152	0.233536	1.57215	0.115917	1	0
ENSG00000171206	TRIM8	122.326	-0.668386	0.425148	-1.57213	0.115921	1	0
ENSG00000178252	WDR6	1079.2	-0.453947	0.288782	-1.57194	0.115966	1	0
ENSG00000146083	RNF44	311.179	-0.669767	0.42608	-1.57193	0.115967	1	0
ENSG00000116138	DNAJC16	251.892	-0.523051	0.332852	-1.57142	0.116085	1	0
ENSG00000111319	SCNN1A	499.327	-0.710403	0.452303	-1.57064	0.116267	1	0
ENSG00000137216	TMEM63B	159.979	-0.590156	0.375807	-1.57037	0.11633	1	0
ENSG00000143702	CEP170	848.714	0.424056	0.270039	1.57035	0.116333	1	0
ENSG00000132967	HMGB1P5	1184.95	0.431229	0.274778	1.56937	0.116562	1	0
ENSG00000126215	XRCC3	171.748	-0.562778	0.358603	-1.56936	0.116564	1	0
ENSG00000159079	C21orf59	178.705	0.537545	0.342553	1.56923	0.116593	1	0
ENSG00000266412	NCOA4	1079.87	0.354054	0.225628	1.5692	0.116602	1	0
ENSG00000205302	SNX2	481.486	0.4773	0.304389	1.56806	0.116867	1	0
ENSG00000160194	NDUFV3	380.453	0.411402	0.262375	1.56799	0.116883	1	0
ENSG00000189057	FAM111B	343.869	0.735681	0.469268	1.56772	0.116947	1	0
ENSG00000116030	SUMO1	1149.06	0.403312	0.257371	1.56705	0.117104	1	0
ENSG00000162066	AMDHD2	72.8171	-0.685767	0.437965	-1.5658	0.117394	1	0
ENSG00000032444	PNPLA6	226.906	-0.588956	0.376173	-1.56565	0.11743	1	0
ENSG00000008086	CDKL5	294.38	-0.495865	0.316757	-1.56544	0.117479	1	0
ENSG00000231841	FAM192BP	81.5736	0.697984	0.445892	1.56537	0.117497	1	0
ENSG00000178464	RPL10P16	1136.64	-0.378266	0.241723	-1.56488	0.117612	1	0
ENSG00000224280	AC005014.5	44.1102	-0.844461	0.539683	-1.56473	0.117645	1	0
ENSG00000137806	NDUFAF1	106.069	-0.592421	0.378653	-1.56455	0.117688	1	0
ENSG00000128699	ORMDL1	396.247	0.455655	0.291269	1.56438	0.117729	1	0
ENSG00000101882	NKAP	123.148	0.603682	0.385912	1.5643	0.117747	1	0
ENSG00000231822	AC019097.7	145.818	0.539423	0.344843	1.56426	0.117757	1	0
ENSG00000176658	MYO1D	353.858	0.438742	0.28051	1.56409	0.117798	1	0
ENSG00000115170	ACVR1	57.7616	-0.788315	0.504251	-1.56334	0.117973	1	0
ENSG00000196456	ZNF775	128.544	-0.570572	0.36502	-1.56313	0.118023	1	0
ENSG00000185885	IFITM1	175.039	0.85021	0.543933	1.56308	0.118034	1	0
ENSG00000254170	CTD-2073O6.1	54.2889	0.858565	0.549339	1.56291	0.118074	1	0
ENSG00000102096	PIM2	896.001	-0.348068	0.222714	-1.56285	0.118088	1	0
ENSG00000205534	SMG1P2	258.049	-0.498301	0.31885	-1.56281	0.118098	1	0
ENSG00000197136	PCNX3	250.642	-0.688003	0.440283	-1.56264	0.118138	1	0
ENSG00000070159	PTPN3	40.32	-0.960762	0.614842	-1.56262	0.118143	1	0
ENSG00000133895	MEN1	152.671	-0.675321	0.432213	-1.56247	0.118177	1	0
ENSG00000151287	TEX30	64.5284	0.74579	0.477354	1.56234	0.118208	1	0
ENSG00000213236	YWHAZP2	253.242	0.473267	0.302932	1.56229	0.11822	1	0
ENSG00000254387	MYL12AP1	95.2415	0.663247	0.424791	1.56135	0.118441	1	0
ENSG00000175727	MLXIP	149.231	-0.628713	0.402828	-1.56075	0.118583	1	0
ENSG00000256968	SNRPEP2	160.36	0.561968	0.360097	1.5606	0.118618	1	0
ENSG00000196810	CTBP1-AS2	65.2957	-0.694506	0.445048	-1.56052	0.118637	1	0
ENSG00000154839	SKA1	200.708	0.520128	0.333342	1.56034	0.118679	1	0
ENSG00000078269	SYNJ2	231.01	0.566283	0.362977	1.56011	0.118735	1	0
ENSG00000152256	PDK1	255.657	0.634981	0.407134	1.55963	0.118846	1	0
ENSG00000124098	FAM210B	137.359	0.661377	0.424095	1.5595	0.118878	1	0
ENSG00000263781	RP11-321A17.3	215.288	0.571675	0.366616	1.55933	0.118918	1	0
ENSG00000104112	SCG3	712.558	0.476709	0.305728	1.55926	0.118935	1	0
ENSG00000171566	PLRG1	636.798	0.402701	0.258311	1.55897	0.119002	1	0
ENSG00000127580	WDR24	48.6099	-0.828305	0.531392	-1.55874	0.119057	1	0
ENSG00000263513	FAM72C	100.033	0.752286	0.482664	1.55861	0.119088	1	0
ENSG00000196866	HIST1H2AD	49.4284	0.83626	0.536669	1.55824	0.119176	1	0
ENSG00000136108	CKAP2	809.467	0.369931	0.237416	1.55816	0.119196	1	0
ENSG00000095906	NUBP2	241.205	-0.472258	0.303127	-1.55796	0.119244	1	0
ENSG00000279765	RP11-437B10.1	61.8351	-0.744755	0.478132	-1.55763	0.11932	1	0
ENSG00000228305	AC016734.2	239.881	0.483366	0.310344	1.55752	0.119348	1	0
ENSG00000069020	MAST4	57.656	-0.740499	0.475448	-1.55747	0.119358	1	0
ENSG00000235863	B3GALT4	27.3991	1.04809	0.673145	1.55701	0.119469	1	0
ENSG00000207088	SNORA7B	35.2551	-1.03432	0.664304	-1.557	0.11947	1	0
ENSG00000140992	PDPK1	172.869	-0.504027	0.323727	-1.55695	0.119483	1	0
ENSG00000174482	LINGO2	29.2847	0.943944	0.606591	1.55615	0.119673	1	0
ENSG00000185800	DMWD	138.396	-0.543365	0.349213	-1.55597	0.119715	1	0
ENSG00000143924	EML4	1868.05	0.314513	0.202136	1.55595	0.11972	1	0
ENSG00000228168	HNRNPA1P21	40.8669	1.10026	0.707191	1.55581	0.119753	1	0
ENSG00000113441	LNPEP	109.442	-0.554545	0.356504	-1.55551	0.119825	1	0
ENSG00000177042	TMEM80	56.3754	-1.01131	0.650547	-1.55455	0.120053	1	0
ENSG00000124608	AARS2	234.369	-0.492013	0.316686	-1.55363	0.120272	1	0
ENSG00000088298	EDEM2	101.245	-0.723479	0.465712	-1.55349	0.120307	1	0
ENSG00000184675	AMER1	337.587	0.513849	0.330794	1.55338	0.120332	1	0
ENSG00000230989	HSBP1	1193.04	0.381007	0.245365	1.55282	0.120467	1	0
ENSG00000106290	TAF6	144.652	-0.725371	0.467155	-1.55274	0.120484	1	0
ENSG00000148400	NOTCH1	361.485	-0.685273	0.441366	-1.55262	0.120514	1	0
ENSG00000169122	FAM110B	31.0319	-0.925639	0.5962	-1.55257	0.120527	1	0
ENSG00000101367	MAPRE1	1201.74	0.36324	0.233963	1.55255	0.120531	1	0
ENSG00000123096	SSPN	14.5799	1.51488	0.975891	1.55231	0.120589	NA	NA
ENSG00000136522	MRPL47	441.642	0.517372	0.333434	1.55165	0.120746	1	0
ENSG00000130545	CRB3	56.433	-0.897198	0.578259	-1.55155	0.12077	1	0
ENSG00000033100	CHPF2	217.085	-0.485015	0.312636	-1.55138	0.120812	1	0
ENSG00000218891	ZNF579	67.5968	-0.71419	0.460387	-1.55128	0.120834	1	0
ENSG00000249373	RP11-650J17.2	13.6272	-1.45163	0.935811	-1.5512	0.120853	NA	NA
ENSG00000261461	UBE2MP1	96.1625	0.610915	0.393848	1.55114	0.120867	1	0
ENSG00000266648	SETP3	180.591	0.563343	0.36319	1.5511	0.120878	1	0
ENSG00000158106	RHPN1	106.633	-0.764293	0.492824	-1.55084	0.120939	1	0
ENSG00000133641	C12orf29	177.423	0.720397	0.46459	1.55061	0.120995	1	0
ENSG00000164483	SAMD3	19.8409	1.51254	0.975462	1.55059	0.121	NA	NA
ENSG00000048140	TSPAN17	382.934	-0.433752	0.279754	-1.55047	0.121028	1	0
ENSG00000267253	RP11-209M4.1	48.4318	0.78868	0.508799	1.55008	0.121122	1	0
ENSG00000135144	DTX1	38.9972	-0.881409	0.568869	-1.54941	0.121284	1	0
ENSG00000262904	TMPOP2	181.522	0.743136	0.479686	1.54922	0.12133	1	0
ENSG00000257773	ST13P3	77.4454	0.709531	0.457995	1.54921	0.121331	1	0
ENSG00000118046	STK11	471.221	-0.428995	0.27695	-1.549	0.121382	1	0
ENSG00000110651	CD81	487.28	-0.457242	0.295266	-1.54857	0.121484	1	0
ENSG00000151846	PABPC3	479.696	-0.55352	0.357805	-1.54699	0.121866	1	0
ENSG00000214147	RP11-332P22.2	123.103	0.552506	0.357171	1.5469	0.121889	1	0
ENSG00000175785	PRIMA1	13.5751	-1.43197	0.925764	-1.5468	0.121911	NA	NA
ENSG00000047410	TPR	2586.49	0.360813	0.233275	1.54673	0.121928	1	0
ENSG00000273007	RP11-170N16.3	28.8091	-1.13463	0.733668	-1.54652	0.121979	1	0
ENSG00000154719	MRPL39	243.533	0.591871	0.382768	1.54629	0.122034	1	0
ENSG00000133818	RRAS2	1004.56	0.397049	0.256862	1.54577	0.122161	1	0
ENSG00000058091	CDK14	463.197	0.378833	0.24513	1.54544	0.12224	1	0
ENSG00000229043	AC091729.9	21.2397	1.25228	0.810576	1.54493	0.122363	NA	NA
ENSG00000131711	MAP1B	1520.87	-0.530421	0.343415	-1.54455	0.122456	1	0
ENSG00000134198	TSPAN2	139.805	0.611627	0.396089	1.54417	0.122548	1	0
ENSG00000151474	FRMD4A	159.777	-0.545847	0.353582	-1.54376	0.122646	1	0
ENSG00000248971	KRT8P46	20.772	-1.43143	0.927277	-1.54369	0.122663	NA	NA
ENSG00000164830	OXR1	263.297	0.454971	0.294748	1.54359	0.122688	1	0
ENSG00000196437	ZNF569	227.092	0.506511	0.328174	1.54342	0.122728	1	0
ENSG00000158156	XKR8	95.0645	-0.680153	0.440852	-1.54282	0.122875	1	0
ENSG00000174483	BBS1	15.5632	-1.27448	0.826085	-1.5428	0.122879	NA	NA
ENSG00000122545	2007-09-01	916.769	0.394153	0.255528	1.54251	0.122951	1	0
ENSG00000269904	MAP2K4P1	65.4438	0.8296	0.537827	1.5425	0.122951	1	0
ENSG00000152952	PLOD2	235.515	0.567581	0.368003	1.54233	0.122994	1	0
ENSG00000127507	ADGRE2	19.4581	-1.18699	0.769717	-1.54211	0.123048	NA	NA
ENSG00000165025	SYK	37.1657	-1.25653	0.814876	-1.54199	0.123075	1	0
ENSG00000132912	DCTN4	533.809	0.442712	0.287105	1.54199	0.123077	1	0
ENSG00000171603	CLSTN1	406.762	-0.600239	0.389344	-1.54167	0.123154	1	0
ENSG00000242125	SNHG3	1070.03	-0.36757	0.238441	-1.54156	0.123181	1	0
ENSG00000023171	GRAMD1B	178.098	-0.561067	0.363973	-1.54151	0.123193	1	0
ENSG00000279673	RP11-185E8.2	32.0601	1.00505	0.652034	1.54141	0.123218	1	0
ENSG00000224701	MED28P4	18.4837	1.51465	0.98293	1.54095	0.123329	NA	NA
ENSG00000091622	PITPNM3	45.4754	-0.83789	0.543995	-1.54025	0.123499	1	0
ENSG00000131446	MGAT1	535.292	-0.418118	0.271492	-1.54008	0.123542	1	0
ENSG00000155792	DEPTOR	17.7495	-1.37368	0.892291	-1.5395	0.123683	NA	NA
ENSG00000006704	GTF2IRD1	146.511	-0.568917	0.369672	-1.53898	0.12381	1	0
ENSG00000220494	YAP1P1	40.7904	0.963852	0.62646	1.53857	0.123909	1	0
ENSG00000133247	KMT5C	101.501	-0.726228	0.47204	-1.53849	0.123929	1	0
ENSG00000003249	DBNDD1	227.792	-0.606656	0.394345	-1.53839	0.123953	1	0
ENSG00000160410	SHKBP1	115.113	-0.660233	0.429301	-1.53792	0.124067	1	0
ENSG00000032389	TSSC1	177.144	0.520269	0.338313	1.53783	0.12409	1	0
ENSG00000104805	NUCB1	457.831	-0.500532	0.325643	-1.53706	0.124279	1	0
ENSG00000125652	ALKBH7	156.976	-0.532345	0.346438	-1.53662	0.124386	1	0
ENSG00000074660	SCARF1	10.8495	-1.5605	1.01565	-1.53645	0.124427	NA	NA
ENSG00000164134	NAA15	1817.02	0.382912	0.249229	1.53638	0.124444	1	0
ENSG00000001036	FUCA2	338.681	-0.440269	0.286562	-1.53638	0.124445	1	0
ENSG00000279598	RP11-65L3.3	20.669	-1.11475	0.725636	-1.53624	0.124478	NA	NA
ENSG00000149658	YTHDF1	483.628	-0.468194	0.304891	-1.53561	0.124633	1	0
ENSG00000104689	TNFRSF10A	77.1156	-0.648974	0.422686	-1.53536	0.124696	1	0
ENSG00000258725	PRC1-AS1	10.1166	-1.6058	1.04592	-1.5353	0.12471	NA	NA
ENSG00000124019	FAM124B	26.6681	-1.23152	0.802209	-1.53516	0.124745	1	0
ENSG00000242612	DECR2	44.6286	-0.786164	0.512125	-1.5351	0.124759	1	0
ENSG00000143933	CALM2	3073.2	0.371522	0.242107	1.53454	0.124897	1	0
ENSG00000230311	TOMM20P4	142.442	0.610221	0.397666	1.5345	0.124906	1	0
ENSG00000124422	USP22	2105.72	-0.492369	0.320944	-1.53413	0.124998	1	0
ENSG00000181404	WASHC1	62.0566	-0.664743	0.433415	-1.53373	0.125096	1	0
ENSG00000085871	MGST2	38.9752	1.0041	0.654686	1.53372	0.125098	1	0
ENSG00000136940	PDCL	249.067	0.448857	0.292851	1.53272	0.125346	1	0
ENSG00000165389	SPTSSA	210.791	0.534581	0.348811	1.53258	0.12538	1	0
ENSG00000197077	KIAA1671	356.019	-0.613883	0.400616	-1.53235	0.125436	1	0
[truncated: 16,416 more rows]
