# Supplementary material for: Cortical interneuron development is affected in 4H leukodystrophy
Source: Brain. 2023 Feb 2;146(7):2846–60. doi: 10.1093/brain/awad017 (PMC10316783; doi:10.1093/brain/awad017)
Supplement: awad017_Supplementary_Data [file awad017_supplementary_data.zip › brain-2022-01019-File013.xlsx]

## Sheet: DEG cerebellar cells 4H vs CTRL
Model matrix =~ batch+gender+patient+clone+product+condition log2FoldChange: if >0, the gene is highly expressed in patients compared to control, if <0, vise versa padj: Bonferroni corrected P-value sig: 1 if the gene has Pbon < 0.05 and abs(log2Foldchange)>1, 0 otherwise
ensg	symbol	baseMean	log2FoldChange	lfcSE	stat	pvalue	padj	sig
ENSG00000282826	FRG1CP	39.9104	4.26471	0.59424	7.17676	7.13836e-13	1.41696e-08	1
ENSG00000216368	RP3-486D24.1	16.8265	-2.50643	0.355984	-7.04086	1.91058e-12	3.7925e-08	1
ENSG00000198105	ZNF248	305.905	1.86654	0.276963	6.73931	1.59138e-11	3.15889e-07	1
ENSG00000239830	RPS4XP22	56.1149	3.58862	0.654998	5.47883	4.28152e-08	0.000849881	1
ENSG00000090857	PDPR	332.873	1.05029	0.192047	5.46891	4.52811e-08	0.00089883	1
ENSG00000145476	CYP4V2	73.6906	-1.79568	0.332508	-5.40041	6.6489e-08	0.00131981	1
ENSG00000254253	RP11-343B22.2	8.97938	7.09837	1.31827	5.38462	7.25988e-08	0.00144109	1
ENSG00000149531	FRG1BP	31.233	2.00973	0.382753	5.25073	1.51494e-07	0.00300716	1
ENSG00000181751	MACIR	272.102	-1.45921	0.287441	-5.07655	3.8435e-07	0.00762934	1
ENSG00000102924	CBLN1	122.06	2.81292	0.569854	4.9362	7.96589e-07	0.0158123	1
ENSG00000137809	ITGA11	116.675	2.99038	0.6081	4.91758	8.76225e-07	0.0173931	1
ENSG00000205663	RP11-706O15.5	80.6712	-1.84737	0.376809	-4.90268	9.45391e-07	0.018766	1
ENSG00000112773	FAM46A	218.101	2.80029	0.580518	4.82377	1.4087e-06	0.0279626	1
ENSG00000147883	CDKN2B	62.3531	5.39513	1.13599	4.74929	2.04132e-06	0.0405202	1
ENSG00000004848	ARX	59.8067	-3.66531	0.776301	-4.72151	2.34102e-06	0.0464692	1
ENSG00000157554	ERG	98.8558	6.21223	1.31871	4.71085	2.46684e-06	0.0489668	1
ENSG00000148153	INIP	255.272	-0.74794	0.161376	-4.63476	3.5736e-06	0.0709359	0
ENSG00000109911	ELP4	111.214	-0.955217	0.207124	-4.61181	3.99178e-06	0.0792368	0
ENSG00000170089	RP11-423H2.1	156.373	-1.01313	0.220603	-4.59255	4.37856e-06	0.0869144	0
ENSG00000259660	DNM1P47	69.7904	1.71513	0.376174	4.55941	5.1298e-06	0.101827	0
ENSG00000170248	PDCD6IP	832.898	-0.450288	0.0998973	-4.50751	6.5592e-06	0.1302	0
ENSG00000137331	IER3	94.3866	3.33081	0.739017	4.50709	6.57231e-06	0.13046	0
ENSG00000279561	RP11-4L24.4	50.5189	-1.68109	0.37709	-4.45805	8.27072e-06	0.164174	0
ENSG00000113361	CDH6	1100.58	2.78525	0.625866	4.45024	8.57738e-06	0.170261	0
ENSG00000128510	CPA4	18.4033	3.71521	0.838895	4.4287	9.48024e-06	0.188183	0
ENSG00000134245	WNT2B	249.67	1.89656	0.42841	4.42698	9.55608e-06	0.189688	0
ENSG00000163453	IGFBP7	122.899	4.14876	0.938033	4.42283	9.74167e-06	0.193372	0
ENSG00000134531	EMP1	329.376	4.07494	0.924503	4.4077	1.04472e-05	0.207377	0
ENSG00000145623	OSMR	38.0368	2.61563	0.594876	4.39694	1.09787e-05	0.217927	0
ENSG00000104093	DMXL2	1030.77	-0.680977	0.154948	-4.39487	1.10838e-05	0.220013	0
ENSG00000112333	NR2E1	107.444	-4.4521	1.01672	-4.37891	1.19277e-05	0.236764	0
ENSG00000113805	CNTN3	94.3087	2.70102	0.616885	4.37849	1.19506e-05	0.237219	0
ENSG00000158055	NA	9.60049	3.03941	0.695843	4.36795	1.2542e-05	0.248959	0
ENSG00000051596	THOC3	169.236	-0.810949	0.186579	-4.34642	1.38375e-05	0.274674	0
ENSG00000255374	NA	16.2005	-1.61291	0.371931	-4.33658	1.44717e-05	0.287263	0
ENSG00000144596	GRIP2	166.763	-2.34131	0.542317	-4.31724	1.57992e-05	0.313615	0
ENSG00000222041	CYTOR	18.4421	4.06991	0.943328	4.31442	1.60025e-05	0.317651	0
ENSG00000214087	ARL16	115.018	0.980649	0.228321	4.29504	1.74658e-05	0.346696	0
ENSG00000168255	POLR2J3	146.281	-0.83466	0.194395	-4.29363	1.75773e-05	0.34891	0
ENSG00000099204	ABLIM1	834.801	1.68705	0.393744	4.28464	1.83038e-05	0.36333	0
ENSG00000137801	THBS1	1193.41	3.57606	0.837925	4.26776	1.97446e-05	0.391931	0
ENSG00000136943	CTSV	65.3137	2.19074	0.51561	4.24883	2.1489e-05	0.426557	0
ENSG00000175575	PAAF1	115.119	-0.902144	0.212763	-4.24014	2.23381e-05	0.443411	0
ENSG00000257501	RP11-1016B18.1	32.8803	3.1776	0.753038	4.21971	2.44618e-05	0.485567	0
ENSG00000234449	RP11-706O15.3	106.387	-2.11103	0.500799	-4.21533	2.49413e-05	0.495084	0
ENSG00000164574	GALNT10	329.384	1.83647	0.436406	4.20818	2.57441e-05	0.511021	0
ENSG00000176022	B3GALT6	194.111	0.899002	0.21444	4.19232	2.76113e-05	0.548084	0
ENSG00000167191	GPRC5B	480.078	-1.07819	0.257878	-4.18101	2.90212e-05	0.576071	0
ENSG00000228495	LINC01013	12.2142	3.51341	0.843222	4.16665	3.09106e-05	0.613576	0
ENSG00000197019	SERTAD1	32.8242	1.51822	0.36441	4.16625	3.09652e-05	0.614659	0
ENSG00000105376	ICAM5	11.257	2.74282	0.658875	4.16289	3.14251e-05	0.623788	0
ENSG00000196549	MME	131.145	4.28711	1.03026	4.1612	3.16578e-05	0.628407	0
ENSG00000152556	PFKM	634.546	-0.497038	0.119451	-4.16103	3.16819e-05	0.628885	0
ENSG00000205662	RP11-706O15.7	23.1331	-3.06344	0.736527	-4.1593	3.19224e-05	0.633659	0
ENSG00000134533	RERG	66.3515	3.36685	0.810406	4.15453	3.25959e-05	0.647028	0
ENSG00000197415	VEPH1	177.046	-1.71939	0.414302	-4.15009	3.32349e-05	0.659712	0
ENSG00000107099	DOCK8	34.1348	5.24624	1.26786	4.13786	3.50555e-05	0.695851	0
ENSG00000111262	KCNA1	24.4177	3.45101	0.83408	4.1375	3.51104e-05	0.696941	0
ENSG00000155011	DKK2	324.231	3.88623	0.948392	4.09771	4.17255e-05	0.828251	0
ENSG00000111341	MGP	176.498	4.12982	1.0083	4.09583	4.20665e-05	0.835019	0
ENSG00000196562	SULF2	536.227	1.5504	0.378822	4.0927	4.26384e-05	0.846373	0
ENSG00000256274	TAS2R64P	28.2201	-2.40028	0.586601	-4.09184	4.27961e-05	0.849503	0
ENSG00000135842	FAM129A	66.5507	1.87248	0.458574	4.08326	4.44082e-05	0.881504	0
ENSG00000185359	HGS	257.718	0.656276	0.160767	4.08216	4.462e-05	0.885707	0
ENSG00000130635	COL5A1	564.865	2.27589	0.558597	4.07431	4.61515e-05	0.916108	0
ENSG00000135269	TES	167.775	2.30704	0.566516	4.07234	4.65437e-05	0.923893	0
ENSG00000181378	NA	9.77257	2.81598	0.692431	4.06681	4.7662e-05	0.946091	0
ENSG00000166446	CDYL2	94.0786	2.05434	0.505279	4.06575	4.78777e-05	0.950372	0
ENSG00000260075	NSFP1	91.3461	-0.796324	0.195952	-4.06388	4.82642e-05	0.958044	0
ENSG00000123342	MMP19	8.60333	2.80459	0.690271	4.06303	4.84398e-05	0.961531	0
ENSG00000173698	ADGRG2	46.4497	2.84204	0.699818	4.06111	4.884e-05	0.969473	0
ENSG00000168765	GSTM4	40.0244	-1.37016	0.338106	-4.05245	5.06835e-05	1	0
ENSG00000099860	GADD45B	71.4224	2.41243	0.595589	4.05049	5.11112e-05	1	0
ENSG00000182858	ALG12	67.9841	0.968445	0.239169	4.04922	5.13894e-05	1	0
ENSG00000112378	PERP	78.3523	1.68542	0.416611	4.04556	5.21988e-05	1	0
ENSG00000107984	DKK1	17.7982	3.25249	0.804478	4.04298	5.27765e-05	1	0
ENSG00000000005	TNMD	64.0984	5.26409	1.30555	4.0321	5.5281e-05	1	0
ENSG00000276107	CTD-2033D15.2	11.7641	3.29268	0.817494	4.02777	5.6308e-05	1	0
ENSG00000155093	PTPRN2	193.321	-2.45642	0.61168	-4.01586	5.92282e-05	1	0
ENSG00000144810	COL8A1	237.165	4.0055	1.00408	3.98921	6.62944e-05	1	0
ENSG00000115109	EPB41L5	674.045	-1.05974	0.265808	-3.98687	6.69503e-05	1	0
ENSG00000185201	IFITM2	84.8705	1.57701	0.395722	3.98515	6.74381e-05	1	0
ENSG00000135074	ADAM19	250.835	1.77715	0.446554	3.9797	6.90024e-05	1	0
ENSG00000160963	COL26A1	480.976	2.36126	0.594007	3.97514	7.03376e-05	1	0
ENSG00000126803	HSPA2	33.6912	2.60895	0.656419	3.97452	7.05203e-05	1	0
ENSG00000170430	MGMT	33.3507	1.20716	0.305084	3.95683	7.59516e-05	1	0
ENSG00000168140	VASN	60.7167	2.77414	0.701235	3.95608	7.61903e-05	1	0
ENSG00000235129	FABP7P2	9.88552	-2.92294	0.739361	-3.95334	7.7069e-05	1	0
ENSG00000184731	FAM110C	13.381	3.72514	0.942997	3.95033	7.80447e-05	1	0
ENSG00000244879	GABPB1-AS1	799.652	-1.17152	0.297122	-3.9429	8.05006e-05	1	0
ENSG00000115252	PDE1A	113.791	2.6197	0.665712	3.93518	8.31347e-05	1	0
ENSG00000173715	C11orf80	77.9657	-1.06796	0.271476	-3.93391	8.35737e-05	1	0
ENSG00000007372	PAX6	1129.59	-1.79769	0.45789	-3.92603	8.63596e-05	1	0
ENSG00000235776	AC000089.3	308.632	-0.753843	0.192264	-3.92088	8.82255e-05	1	0
ENSG00000129250	KIF1C	439.587	0.92068	0.235643	3.90709	9.34128e-05	1	0
ENSG00000180229	HERC2P3	210.04	0.931133	0.238818	3.89892	9.66224e-05	1	0
ENSG00000144655	CSRNP1	52.1884	2.18536	0.561794	3.88996	0.000100259	1	0
ENSG00000065485	PDIA5	86.6577	1.26273	0.325503	3.87931	0.000104755	1	0
ENSG00000232593	KANTR	32.6663	-1.14224	0.294767	-3.87506	0.0001066	1	0
ENSG00000167220	HDHD2	201.967	-0.669838	0.172967	-3.87263	0.000107666	1	0
ENSG00000198759	EGFL6	262.408	5.04667	1.30597	3.86431	0.000111405	1	0
ENSG00000135336	ORC3	229.263	0.634452	0.16439	3.85942	0.000113655	1	0
ENSG00000187634	SAMD11	61.7606	2.67769	0.694305	3.85665	0.00011495	1	0
ENSG00000168461	RAB31	309.179	1.45532	0.378498	3.845	0.000120553	1	0
ENSG00000114541	FRMD4B	385.805	-1.39463	0.363447	-3.83722	0.000124436	1	0
ENSG00000180914	OXTR	33.5323	1.92887	0.50281	3.83619	0.000124957	1	0
ENSG00000164220	F2RL2	56.133	3.07171	0.802071	3.82972	0.000128289	1	0
ENSG00000196950	SLC39A10	1035.14	-0.474127	0.12397	-3.82453	0.000131021	1	0
ENSG00000108821	COL1A1	1610.13	3.98921	1.04329	3.82369	0.000131468	1	0
ENSG00000072110	ACTN1	746.978	1.66596	0.435944	3.8215	0.000132642	1	0
ENSG00000162267	ITIH3	12.2857	4.10119	1.07335	3.82094	0.000132946	1	0
ENSG00000128165	ADM2	23.4922	1.97529	0.517606	3.8162	0.000135521	1	0
ENSG00000132031	MATN3	29.2244	2.82031	0.739039	3.81618	0.000135531	1	0
ENSG00000175040	CHST2	119.089	1.33957	0.351264	3.81357	0.000136975	1	0
ENSG00000150938	CRIM1	419.921	1.17739	0.308916	3.81136	0.000138203	1	0
ENSG00000164761	TNFRSF11B	29.731	3.39938	0.893197	3.80586	0.000141313	1	0
ENSG00000184986	TMEM121	23.9297	1.58442	0.416821	3.80121	0.000143991	1	0
ENSG00000171502	COL24A1	166.366	3.19817	0.842235	3.79724	0.000146315	1	0
ENSG00000163017	ACTG2	252.491	3.87193	1.01973	3.797	0.000146455	1	0
ENSG00000164488	DACT2	42.5292	3.84004	1.01369	3.78818	0.000151758	1	0
ENSG00000122641	INHBA	130.085	4.24372	1.1203	3.78801	0.000151857	1	0
ENSG00000152580	IGSF10	66.9088	3.51184	0.927237	3.78742	0.000152218	1	0
ENSG00000224892	RPS4XP16	82.3818	-0.687415	0.182198	-3.7729	0.000161363	1	0
ENSG00000060718	COL11A1	1735.96	2.37338	0.629387	3.77095	0.00016263	1	0
ENSG00000122779	TRIM24	1169.89	-0.573117	0.15204	-3.7695	0.000163574	1	0
ENSG00000148120	C9orf3	194.029	1.11322	0.295857	3.76269	0.000168093	1	0
ENSG00000133816	MICAL2	36.1039	2.88256	0.766309	3.76162	0.000168819	1	0
ENSG00000013288	MAN2B2	127.548	1.07378	0.285642	3.75919	0.000170467	1	0
ENSG00000093072	CECR1	50.5056	1.93424	0.51472	3.75786	0.000171375	1	0
ENSG00000137573	SULF1	1043.24	3.30726	0.88035	3.75675	0.000172133	1	0
ENSG00000058262	SEC61A1	1171.75	0.895943	0.23855	3.75579	0.000172793	1	0
ENSG00000173950	XXYLT1	282.404	0.627953	0.167489	3.74921	0.000177391	1	0
ENSG00000164434	FABP7	755.19	-2.28399	0.609411	-3.74787	0.000178342	1	0
ENSG00000185164	NOMO2	375.397	0.73547	0.196243	3.74775	0.000178427	1	0
ENSG00000172809	RPL38	707.87	-0.728185	0.195554	-3.72371	0.000196313	1	0
ENSG00000174332	GLIS1	9.98988	3.81335	1.02539	3.71893	0.000200065	1	0
ENSG00000185896	LAMP1	459.483	0.952858	0.2564	3.7163	0.000202163	1	0
ENSG00000095739	BAMBI	109.445	1.93465	0.520682	3.71561	0.000202712	1	0
ENSG00000258021	RP11-1100L3.4	15.1146	2.29382	0.620347	3.69764	0.00021761	1	0
ENSG00000140092	FBLN5	238.861	3.55299	0.96091	3.69753	0.000217711	1	0
ENSG00000234004	RP11-543B16.1	179.156	-0.605265	0.16371	-3.69717	0.000218013	1	0
ENSG00000121039	RDH10	275.876	2.13081	0.576813	3.6941	0.000220664	1	0
ENSG00000170989	S1PR1	154.108	-1.16418	0.315233	-3.69308	0.000221552	1	0
ENSG00000267586	NA	11.4269	1.79296	0.486853	3.68276	0.000230726	1	0
ENSG00000105223	PLD3	990.231	0.981786	0.267481	3.67049	0.000242084	1	0
ENSG00000173706	HEG1	450.975	1.746	0.476728	3.66245	0.000249811	1	0
ENSG00000124813	RUNX2	70.21	2.81371	0.768525	3.66118	0.000251058	1	0
ENSG00000163702	IL17RC	26.2983	1.61321	0.440636	3.6611	0.000251131	1	0
ENSG00000106853	PTGR1	39.6115	1.02148	0.279423	3.65569	0.000256495	1	0
ENSG00000227939	RPL3P2	661.408	-0.753602	0.206277	-3.65335	0.000258845	1	0
ENSG00000204262	COL5A2	3237.55	1.35434	0.370974	3.65076	0.000261464	1	0
ENSG00000183935	HTR7P1	35.719	1.86348	0.510627	3.6494	0.000262851	1	0
ENSG00000122786	CALD1	1714.01	2.10719	0.577612	3.6481	0.000264187	1	0
ENSG00000171812	COL8A2	229.023	3.86555	1.06071	3.64431	0.000268108	1	0
ENSG00000177182	CLVS1	95.8946	-1.35583	0.372547	-3.63936	0.000273319	1	0
ENSG00000137076	TLN1	925.511	1.3667	0.376495	3.63007	0.000283346	1	0
ENSG00000164542	KIAA0895	211.535	-0.583515	0.160768	-3.62954	0.000283923	1	0
ENSG00000148926	ADM	37.0111	3.09777	0.853863	3.62794	0.000285691	1	0
ENSG00000248905	FMN1	32.5611	2.17458	0.600177	3.62323	0.000290946	1	0
ENSG00000105808	RASA4	59.801	-1.04085	0.287394	-3.62168	0.000292694	1	0
ENSG00000143515	ATP8B2	286.656	0.731703	0.202369	3.61569	0.000299554	1	0
ENSG00000140416	TPM1	1971.71	2.21179	0.612837	3.60911	0.000307253	1	0
ENSG00000049089	COL9A2	68.3989	2.3318	0.646567	3.60644	0.000310431	1	0
ENSG00000115486	GGCX	292.841	0.537947	0.149174	3.60617	0.000310747	1	0
ENSG00000103966	EHD4	127.605	1.30233	0.361209	3.60548	0.000311571	1	0
ENSG00000160691	SHC1	306.245	1.52276	0.422595	3.60335	0.000314138	1	0
ENSG00000146674	IGFBP3	321.572	3.71668	1.03189	3.6018	0.000316023	1	0
ENSG00000162174	ASRGL1	117.003	-1.07271	0.297984	-3.59991	0.000318332	1	0
ENSG00000113494	PRLR	23.9301	2.70975	0.753602	3.59574	0.000323476	1	0
ENSG00000006377	DLX6	45.1012	-4.38411	1.21964	-3.5946	0.000324893	1	0
ENSG00000243918	EIF4BP8	45.2922	-0.853602	0.237512	-3.59393	0.000325731	1	0
ENSG00000235609	AF127936.9	52.1612	-1.07931	0.300389	-3.59305	0.000326831	1	0
ENSG00000161618	ALDH16A1	77.1411	-1.02908	0.286616	-3.59044	0.000330126	1	0
ENSG00000108691	CCL2	65.0494	2.6277	0.732277	3.5884	0.00033272	1	0
ENSG00000157734	SNX22	61.72	-0.78215	0.218023	-3.58746	0.00033392	1	0
ENSG00000135750	KCNK1	18.1266	1.93	0.538007	3.58732	0.0003341	1	0
ENSG00000074590	NUAK1	523.214	1.45841	0.406934	3.58389	0.000338518	1	0
ENSG00000164649	CDCA7L	243.566	-0.9371	0.26155	-3.58287	0.000339838	1	0
ENSG00000218739	CEBPZOS	163.687	-0.652674	0.182752	-3.57137	0.000355125	1	0
ENSG00000225093	RPL3P7	461.417	-0.727851	0.203847	-3.57057	0.000356204	1	0
ENSG00000129925	TMEM8A	193.234	0.785616	0.220143	3.56866	0.000358809	1	0
ENSG00000197050	ZNF420	140.719	-0.607479	0.170457	-3.56382	0.000365492	1	0
ENSG00000162669	HFM1	137.776	-0.819007	0.229955	-3.5616	0.000368597	1	0
ENSG00000254471	RP11-885L14.1	32.4016	1.09654	0.307887	3.56149	0.000368754	1	0
ENSG00000159216	RUNX1	52.349	3.66998	1.03233	3.55505	0.000377901	1	0
ENSG00000143248	RGS5	377.026	3.09963	0.872252	3.5536	0.000379997	1	0
ENSG00000196586	MYO6	535.28	-0.886329	0.249786	-3.54835	0.000387647	1	0
ENSG00000240286	MEAF6P1	20.8605	-1.04687	0.29504	-3.54821	0.000387853	1	0
ENSG00000103196	CRISPLD2	85.0949	3.07862	0.867817	3.54755	0.000388831	1	0
ENSG00000132274	TRIM22	71.4829	2.3965	0.675641	3.547	0.000389648	1	0
ENSG00000107796	ACTA2	440.311	3.08278	0.869849	3.54404	0.00039405	1	0
ENSG00000136205	TNS3	506.344	1.7966	0.507351	3.54113	0.000398419	1	0
ENSG00000134376	CRB1	94.4983	-1.78559	0.504651	-3.53826	0.00040277	1	0
ENSG00000173705	SUSD5	18.7423	2.55144	0.721806	3.5348	0.000408079	1	0
ENSG00000106333	PCOLCE	160.142	2.04339	0.578115	3.53458	0.00040843	1	0
ENSG00000142173	COL6A2	542.884	1.70976	0.484563	3.52846	0.000417982	1	0
ENSG00000176857	GJA1P1	94.884	1.86896	0.530419	3.52356	0.000425794	1	0
ENSG00000104213	PDGFRL	47.1244	2.9977	0.851324	3.52123	0.000429555	1	0
ENSG00000164142	FAM160A1	19.6677	2.894	0.82509	3.5075	0.000452336	1	0
ENSG00000213383	AC104297.1	138.972	-0.78723	0.224467	-3.50711	0.000453005	1	0
ENSG00000180891	CUEDC1	261.545	0.789758	0.225239	3.50632	0.00045435	1	0
ENSG00000185624	P4HB	1074.14	1.02941	0.293601	3.50615	0.000454646	1	0
ENSG00000106278	PTPRZ1	2792.78	-1.20248	0.342999	-3.50579	0.000455263	1	0
ENSG00000279672	CMB9-55F22.1	26.3867	-1.03099	0.294845	-3.49673	0.000470999	1	0
ENSG00000167157	PRRX2	47.9024	4.2034	1.20533	3.48735	0.000487834	1	0
ENSG00000102755	FLT1	38.7756	3.78631	1.0871	3.48295	0.000495923	1	0
ENSG00000101751	POLI	386.261	-0.645495	0.185368	-3.48224	0.000497241	1	0
ENSG00000128965	CHAC1	79.5207	1.69684	0.487466	3.48093	0.000499675	1	0
ENSG00000174099	MSRB3	178.42	1.74223	0.500796	3.47892	0.000503435	1	0
ENSG00000101255	TRIB3	117.555	1.58982	0.457126	3.47786	0.00050544	1	0
ENSG00000160216	AGPAT3	244.279	0.920651	0.264969	3.47457	0.000511681	1	0
ENSG00000154330	PGM5	48.0581	-2.17969	0.627509	-3.47356	0.000513601	1	0
ENSG00000186567	CEACAM19	18.9452	1.48537	0.428286	3.46818	0.000523999	1	0
ENSG00000144802	NFKBIZ	61.2586	1.41493	0.408064	3.46743	0.000525468	1	0
ENSG00000256977	LIMS3	18.3459	1.18972	0.343117	3.46738	0.000525563	1	0
ENSG00000065357	DGKA	56.3858	1.83566	0.529496	3.4668	0.000526684	1	0
ENSG00000163378	EOGT	58.502	1.84275	0.531727	3.46559	0.000529064	1	0
ENSG00000138829	FBN2	2881.57	1.97617	0.570246	3.46547	0.000529307	1	0
ENSG00000257027	RP11-705C15.3	79.1886	-0.991564	0.286194	-3.46466	0.000530909	1	0
ENSG00000130402	ACTN4	584.657	0.849209	0.245466	3.45958	0.000541023	1	0
ENSG00000103335	PIEZO1	55.056	1.8925	0.547033	3.45957	0.000541039	1	0
ENSG00000229119	CTB-63M22.1	989.477	-0.695578	0.201095	-3.45895	0.000542277	1	0
ENSG00000184697	CLDN6	23.2633	3.09301	0.895103	3.45548	0.00054931	1	0
ENSG00000214331	RP11-252A24.2	89.7047	0.735467	0.213202	3.44962	0.00056138	1	0
ENSG00000100292	HMOX1	13.5745	2.09786	0.609664	3.441	0.000579562	1	0
ENSG00000164707	SLC13A4	47.6234	1.74346	0.506741	3.44054	0.000580553	1	0
ENSG00000092068	SLC7A8	66.3784	2.38991	0.694671	3.44034	0.000580975	1	0
ENSG00000164651	SP8	97.5536	-2.36818	0.688469	-3.43977	0.0005822	1	0
ENSG00000184347	SLIT3	184.276	1.50557	0.437904	3.43813	0.000585742	1	0
ENSG00000259370	RP11-1069G10.1	25.5642	2.05576	0.598078	3.43728	0.000587584	1	0
ENSG00000154065	ANKRD29	32.5212	2.24074	0.65232	3.43504	0.000592473	1	0
ENSG00000181195	PENK	74.5191	3.53419	1.03087	3.42837	0.00060722	1	0
ENSG00000136108	CKAP2	788.897	-0.867905	0.253289	-3.42654	0.000611316	1	0
ENSG00000112562	SMOC2	156.287	2.88769	0.84278	3.42639	0.000611672	1	0
ENSG00000111328	CDK2AP1	282.454	0.860749	0.252191	3.41308	0.000642335	1	0
ENSG00000227827	RP11-958N24.2	249.199	0.739055	0.21657	3.41254	0.000643594	1	0
ENSG00000102172	SMS	434.528	-0.935569	0.274224	-3.4117	0.000645596	1	0
ENSG00000163132	MSX1	160.766	2.37455	0.696071	3.41137	0.000646381	1	0
ENSG00000112175	BMP5	63.463	2.65803	0.779401	3.41035	0.000648789	1	0
ENSG00000065054	SLC9A3R2	37.3836	1.58617	0.465231	3.40942	0.000651009	1	0
ENSG00000204516	MICB	11.111	-1.85966	0.545964	-3.40619	0.000658756	1	0
ENSG00000231991	ANXA2P2	653.406	1.90185	0.558488	3.40537	0.000660755	1	0
ENSG00000147676	MAL2	43.3711	1.84724	0.54265	3.40411	0.000663805	1	0
ENSG00000187792	ZNF70	184.187	0.700276	0.205765	3.40328	0.000665814	1	0
ENSG00000114861	FOXP1	444.394	1.2034	0.353729	3.40204	0.000668848	1	0
ENSG00000182718	ANXA2	794.94	1.83973	0.540965	3.40082	0.00067183	1	0
ENSG00000146066	HIGD2A	123.7	-0.548666	0.161577	-3.39569	0.000684552	1	0
ENSG00000091986	CCDC80	480.245	1.94129	0.572248	3.39239	0.000692867	1	0
ENSG00000135631	RAB11FIP5	121.076	1.0255	0.30231	3.39223	0.000693268	1	0
ENSG00000030582	GRN	211.341	1.24745	0.367808	3.39159	0.000694881	1	0
ENSG00000226017	PRICKLE2-AS3	7.97426	1.93751	0.571437	3.3906	0.000697394	1	0
ENSG00000006468	ETV1	422.444	-0.755364	0.222796	-3.39038	0.000697952	1	0
ENSG00000186687	LYRM7	158.773	-0.684846	0.202078	-3.38901	0.000701445	1	0
ENSG00000112473	SLC39A7	652.451	0.660185	0.194947	3.38649	0.000707933	1	0
ENSG00000117385	P3H1	361.262	1.12612	0.332776	3.38401	0.000714361	1	0
ENSG00000259943	RP1-39G22.7	81.7127	-0.643445	0.190369	-3.37999	0.000724885	1	0
ENSG00000183474	GTF2H2C	162.642	-0.546721	0.161797	-3.37905	0.000727364	1	0
ENSG00000073008	PVR	122.985	0.959665	0.284077	3.37818	0.000729669	1	0
ENSG00000196604	POTEF	136.895	1.31944	0.390661	3.37746	0.000731584	1	0
ENSG00000066405	CLDN18	24.2892	1.4538	0.430593	3.37628	0.00073474	1	0
ENSG00000135677	GNS	794.342	0.876577	0.259683	3.37557	0.000736627	1	0
ENSG00000068323	TFE3	148.363	0.721046	0.213793	3.37263	0.000744538	1	0
ENSG00000198300	PEG3	618.932	7.4885	2.22229	3.36972	0.000752451	1	0
ENSG00000140740	UQCRC2	698.661	-0.428043	0.127048	-3.36914	0.000754037	1	0
ENSG00000184557	SOCS3	188.616	2.13333	0.633232	3.36895	0.000754553	1	0
ENSG00000156239	N6AMT1	152.462	-0.660625	0.196105	-3.36873	0.000755159	1	0
ENSG00000110811	P3H3	193.843	0.99946	0.296766	3.36784	0.000757603	1	0
ENSG00000125844	RRBP1	585.962	1.48832	0.442136	3.3662	0.00076211	1	0
ENSG00000011275	RNF216	466.378	0.417161	0.124022	3.36361	0.000769304	1	0
ENSG00000082781	ITGB5	376.423	1.33633	0.397308	3.36345	0.000769739	1	0
ENSG00000149591	TAGLN	732.761	3.32334	0.988468	3.36211	0.000773491	1	0
ENSG00000223509	RP11-632K20.7	28.6596	1.48607	0.442242	3.36031	0.000778559	1	0
ENSG00000139645	ANKRD52	288.305	1.07317	0.319445	3.35947	0.000780909	1	0
ENSG00000173530	TNFRSF10D	92.456	1.56036	0.464548	3.35888	0.000782595	1	0
ENSG00000078401	EDN1	26.8972	3.00167	0.894044	3.35741	0.000786757	1	0
ENSG00000158023	WDR66	50.4832	1.65851	0.494276	3.35543	0.000792409	1	0
ENSG00000168487	BMP1	159.173	1.27385	0.379649	3.35533	0.000792712	1	0
ENSG00000196418	ZNF124	656.54	-0.903452	0.269288	-3.35497	0.000793749	1	0
ENSG00000240583	AQP1	58.6392	2.4489	0.729982	3.35474	0.000794382	1	0
ENSG00000197324	LRP10	200.601	1.21953	0.363739	3.35276	0.000800089	1	0
ENSG00000160712	IL6R	15.349	2.62252	0.782251	3.35253	0.000800756	1	0
ENSG00000206149	HERC2P9	336.451	0.721341	0.215346	3.34969	0.000809027	1	0
ENSG00000225192	NA	9.28739	2.79638	0.834967	3.34909	0.000810784	1	0
ENSG00000147408	CSGALNACT1	23.8565	1.87764	0.56115	3.34605	0.000819724	1	0
ENSG00000244161	FLNB-AS1	15.9319	1.74408	0.521412	3.34491	0.000823087	1	0
ENSG00000165113	GKAP1	85.5987	-1.03069	0.308235	-3.34385	0.00082623	1	0
ENSG00000197969	VPS13A	790.897	-0.595993	0.178253	-3.34352	0.000827225	1	0
ENSG00000111799	COL12A1	3329.81	3.78884	1.13322	3.34343	0.000827489	1	0
ENSG00000169213	RAB3B	435.481	1.30991	0.391841	3.34297	0.000828868	1	0
ENSG00000254285	KRT8P3	39.3381	2.95361	0.883584	3.34276	0.000829496	1	0
ENSG00000065308	TRAM2	270.785	1.2599	0.37691	3.3427	0.000829662	1	0
ENSG00000149257	SERPINH1	1085.8	1.60635	0.480947	3.33997	0.000837877	1	0
ENSG00000160789	LMNA	426.977	1.56442	0.468393	3.33996	0.000837901	1	0
ENSG00000170421	KRT8	210.338	3.07388	0.920905	3.33789	0.000844164	1	0
ENSG00000100316	RPL3	3664.71	-0.65712	0.19691	-3.33715	0.00084641	1	0
ENSG00000176971	FIBIN	185.697	3.69442	1.10744	3.33601	0.000849898	1	0
ENSG00000267136	RP11-53B2.3	14.8399	3.19153	0.957964	3.33157	0.00086357	1	0
ENSG00000186340	THBS2	384.075	2.74928	0.825547	3.33025	0.000867668	1	0
ENSG00000130147	SH3BP4	777.309	0.894499	0.268811	3.32761	0.000875931	1	0
ENSG00000106366	SERPINE1	72.6686	3.85881	1.15985	3.327	0.000877851	1	0
ENSG00000109944	C11orf63	33.6169	1.53531	0.462048	3.32283	0.00089108	1	0
ENSG00000136542	GALNT5	29.3888	3.77859	1.13792	3.3206	0.000898233	1	0
ENSG00000120149	MSX2	112.089	2.88836	0.869878	3.32042	0.000898807	1	0
ENSG00000160401	CFAP157	12.8027	2.13771	0.64448	3.31696	0.000910041	1	0
ENSG00000178573	MAF	373.211	1.77913	0.537134	3.31226	0.000925456	1	0
ENSG00000143878	RHOB	554.082	0.714041	0.215635	3.31134	0.00092849	1	0
ENSG00000155324	GRAMD3	39.2357	2.43942	0.736749	3.31106	0.000929426	1	0
ENSG00000135916	ITM2C	982.633	1.22468	0.370464	3.30581	0.000947028	1	0
ENSG00000242715	CCDC169	25.3933	-2.30151	0.696254	-3.30556	0.000947853	1	0
ENSG00000174652	ZNF266	253.688	-0.662991	0.200651	-3.30419	0.000952507	1	0
ENSG00000096696	DSP	112.43	2.75172	0.833183	3.30266	0.000957708	1	0
ENSG00000162849	KIF26B	338.925	1.94241	0.588324	3.30161	0.00096133	1	0
ENSG00000177951	BET1L	109.057	0.771017	0.233578	3.30089	0.000963785	1	0
ENSG00000126858	RHOT1	349.927	-0.469942	0.142376	-3.30071	0.000964418	1	0
ENSG00000255495	AC145124.2	24.8339	1.20655	0.36588	3.29768	0.000974875	1	0
ENSG00000234444	ZNF736	155.119	-2.63383	0.799372	-3.29488	0.000984646	1	0
ENSG00000120725	SIL1	86.1968	0.809302	0.245629	3.29481	0.000984867	1	0
ENSG00000188219	POTEE	210.047	0.909663	0.276316	3.29211	0.000994384	1	0
ENSG00000145681	HAPLN1	50.5848	4.69697	1.4277	3.28988	0.00100229	1	0
ENSG00000159720	ATP6V0D1	252.925	0.991268	0.301364	3.28927	0.00100448	1	0
ENSG00000166311	SMPD1	71.7322	1.1919	0.362397	3.28895	0.00100564	1	0
ENSG00000120820	GLT8D2	89.7989	2.13538	0.649475	3.28786	0.00100951	1	0
ENSG00000260521	CTD-2576F9.1	117.77	-0.859145	0.261367	-3.28712	0.00101219	1	0
ENSG00000279267	RP11-395L14.18	20.1452	1.04118	0.316793	3.28661	0.00101401	1	0
ENSG00000075035	WSCD2	45.3405	2.10487	0.640462	3.28648	0.00101446	1	0
ENSG00000175556	NA	9.06712	2.09033	0.636091	3.28621	0.00101544	1	0
ENSG00000174165	ZDHHC24	63.7374	0.786745	0.239419	3.28606	0.00101601	1	0
ENSG00000265179	RP11-672L10.2	10.173	1.88608	0.574108	3.28523	0.00101899	1	0
ENSG00000140859	KIFC3	138.706	1.41763	0.431614	3.28448	0.0010217	1	0
ENSG00000165124	SVEP1	267.48	3.1355	0.955082	3.28297	0.00102721	1	0
ENSG00000106733	NMRK1	16.5955	1.47583	0.449647	3.2822	0.00103001	1	0
ENSG00000172819	RARG	98.7603	2.96554	0.904282	3.27944	0.00104012	1	0
ENSG00000123700	KCNJ2	162.692	2.84403	0.867524	3.27833	0.00104424	1	0
ENSG00000156218	ADAMTSL3	42.8319	3.77782	1.15274	3.27725	0.00104824	1	0
ENSG00000213609	RPL7AP50	328.511	-0.621708	0.189832	-3.27505	0.00105645	1	0
ENSG00000182919	C11orf54	194.312	-0.675544	0.206297	-3.27462	0.00105805	1	0
ENSG00000241852	C8orf58	81.7307	0.793401	0.24239	3.27325	0.0010632	1	0
ENSG00000277067	CH507-254M2.1	102.454	-0.94576	0.288982	-3.27273	0.00106516	1	0
ENSG00000172965	MIR4435-2HG	35.3299	2.76192	0.844799	3.26932	0.00107808	1	0
ENSG00000100258	LMF2	160.785	0.788334	0.241238	3.26787	0.0010836	1	0
ENSG00000136897	MRPL50	267.112	-0.557701	0.17081	-3.26503	0.00109451	1	0
ENSG00000152953	STK32B	32.3762	2.32971	0.71363	3.26459	0.00109621	1	0
ENSG00000154342	WNT3A	46.5088	2.59345	0.794473	3.26437	0.00109707	1	0
ENSG00000128346	C22orf23	11.0878	1.62662	0.498328	3.26415	0.00109792	1	0
ENSG00000119699	TGFB3	220.499	2.04494	0.626681	3.26312	0.00110192	1	0
ENSG00000040341	STAU2	575.992	-0.554296	0.169932	-3.26188	0.00110677	1	0
ENSG00000248222	CTB-174D11.1	17.4995	2.58072	0.791392	3.26098	0.00111027	1	0
ENSG00000124225	PMEPA1	263.37	1.65221	0.50674	3.26047	0.00111229	1	0
ENSG00000153071	DAB2	216.571	2.01138	0.617311	3.25829	0.00112088	1	0
ENSG00000153406	NMRAL1	31.7649	1.55792	0.478147	3.25825	0.00112103	1	0
ENSG00000146648	EGFR	310.382	2.01243	0.618308	3.25473	0.001135	1	0
ENSG00000164741	DLC1	227.248	2.08733	0.641388	3.25439	0.00113635	1	0
ENSG00000280143	AP000892.6	21.3149	2.91621	0.896654	3.25233	0.00114464	1	0
ENSG00000275964	RP11-61K9.3	16.5557	1.33847	0.411897	3.24952	0.00115601	1	0
ENSG00000110917	MLEC	1109.72	0.508505	0.156497	3.24929	0.00115691	1	0
ENSG00000100077	GRK3	494.296	-1.06884	0.328947	-3.24927	0.00115703	1	0
ENSG00000136026	CKAP4	888.771	0.854854	0.263131	3.24877	0.00115903	1	0
ENSG00000139269	INHBE	20.6307	1.99372	0.614246	3.24579	0.00117124	1	0
ENSG00000184254	ALDH1A3	20.7088	-2.86391	0.882462	-3.24536	0.00117301	1	0
ENSG00000064666	CNN2	735.91	1.02343	0.315373	3.24512	0.00117399	1	0
ENSG00000087245	MMP2	484.108	1.98668	0.612272	3.24477	0.00117546	1	0
ENSG00000205927	NA	14.5103	-3.09769	0.954796	-3.24435	0.0011772	1	0
ENSG00000166923	GREM1	161.268	3.3132	1.02125	3.24427	0.00117754	1	0
ENSG00000161912	ADCY10P1	34.28	-1.0156	0.313241	-3.24222	0.00118603	1	0
ENSG00000213080	RP11-312J18.5	205.262	-0.865159	0.26692	-3.24127	0.00119	1	0
ENSG00000117834	NA	16.7836	1.97811	0.610734	3.23891	0.00119987	1	0
ENSG00000163807	KIAA1143	396.37	-0.495095	0.152981	-3.23632	0.00121083	1	0
ENSG00000082497	SERTAD4	269.275	2.57989	0.797955	3.23313	0.00122443	1	0
ENSG00000101938	CHRDL1	215.324	-1.6248	0.502691	-3.23221	0.00122838	1	0
ENSG00000149380	P4HA3	34.0223	3.41399	1.05638	3.23179	0.00123019	1	0
ENSG00000041982	TNC	1257.43	2.51114	0.777087	3.23147	0.00123154	1	0
ENSG00000075539	FRYL	1031.03	-0.364086	0.112669	-3.23146	0.00123158	1	0
ENSG00000166482	MFAP4	196.704	2.69898	0.836185	3.22774	0.00124773	1	0
ENSG00000081803	CADPS2	175.112	2.07891	0.644205	3.2271	0.00125052	1	0
ENSG00000129682	FGF13	278.308	-0.679865	0.210871	-3.22408	0.00126376	1	0
ENSG00000124155	PIGT	245.822	0.598143	0.185588	3.22296	0.00126872	1	0
ENSG00000106080	FKBP14	229.466	1.16538	0.361671	3.22221	0.00127208	1	0
ENSG00000115041	KCNIP3	19.3406	1.44934	0.450181	3.21947	0.00128426	1	0
ENSG00000137834	SMAD6	155.114	1.3234	0.411166	3.21864	0.001288	1	0
ENSG00000254851	RP11-109L13.1	22.679	1.2725	0.395667	3.21608	0.00129953	1	0
ENSG00000178031	ADAMTSL1	139.39	1.60077	0.498281	3.21259	0.00131544	1	0
ENSG00000233927	RPS28	256.02	-0.510162	0.159011	-3.20835	0.00133498	1	0
ENSG00000079101	CLUL1	18.8817	1.54846	0.482676	3.20807	0.00133627	1	0
ENSG00000240540	RPL3P9	237.186	-0.856391	0.26699	-3.20757	0.00133859	1	0
ENSG00000167384	ZNF180	162.318	-0.517015	0.161227	-3.20676	0.00134238	1	0
ENSG00000103064	SLC7A6	148.923	1.147	0.357775	3.20592	0.00134634	1	0
ENSG00000130707	ASS1	134.779	1.86798	0.58269	3.20579	0.00134692	1	0
ENSG00000082641	NFE2L1	1008.88	0.6047	0.188643	3.20553	0.00134813	1	0
ENSG00000081138	CDH7	126.2	-1.53303	0.478278	-3.20532	0.00134913	1	0
ENSG00000105866	SP4	435.732	-0.539208	0.168503	-3.19998	0.00137437	1	0
ENSG00000114698	PLSCR4	44.068	2.32996	0.728525	3.19819	0.00138293	1	0
ENSG00000154764	WNT7A	180.373	-2.15437	0.675385	-3.18984	0.00142352	1	0
ENSG00000103257	SLC7A5	281.511	1.26157	0.395855	3.18695	0.00143781	1	0
ENSG00000113140	SPARC	4528.49	1.81107	0.568412	3.1862	0.00144156	1	0
ENSG00000133055	NA	37.0943	-5.05742	1.5875	-3.18579	0.00144362	1	0
ENSG00000267702	RP11-53B2.2	12.9236	2.97604	0.934196	3.18567	0.00144419	1	0
ENSG00000124942	AHNAK	3763.8	1.74605	0.548275	3.18463	0.00144938	1	0
ENSG00000119771	KLHL29	163.513	1.18486	0.372105	3.18422	0.00145146	1	0
ENSG00000229887	HNRNPA1P6	38.315	-1.28321	0.403016	-3.18403	0.00145241	1	0
ENSG00000108018	SORCS1	175.438	-1.49043	0.468161	-3.18358	0.00145466	1	0
ENSG00000175220	ARHGAP1	145.19	1.00419	0.315626	3.18156	0.00146482	1	0
ENSG00000170893	TRH	69.7982	-1.89506	0.595791	-3.18075	0.00146897	1	0
ENSG00000165915	SLC39A13	152.077	0.872481	0.274308	3.18067	0.00146937	1	0
ENSG00000101955	SRPX	46.0651	2.2043	0.693445	3.17877	0.00147903	1	0
ENSG00000197150	ABCB8	139.258	0.626892	0.197265	3.17792	0.00148334	1	0
ENSG00000136068	FLNB	1054.19	1.31936	0.415176	3.17783	0.00148383	1	0
ENSG00000266946	NA	8.64382	2.10759	0.663403	3.17694	0.0014884	1	0
ENSG00000260860	RP11-615I2.3	39.3397	1.24209	0.391021	3.17654	0.00149044	1	0
ENSG00000113810	SMC4	1053.33	-0.738986	0.232867	-3.17342	0.00150655	1	0
ENSG00000228903	RASA4CP	33.1593	-1.12397	0.354302	-3.17235	0.00151208	1	0
ENSG00000275457	RP1-198K11.5	8.07846	1.99495	0.629008	3.17159	0.00151609	1	0
ENSG00000279500	RP11-21K12.2	25.7148	1.06497	0.335788	3.17157	0.00151616	1	0
ENSG00000138190	EXOC6	227.503	-0.666728	0.210232	-3.17139	0.00151714	1	0
ENSG00000107819	SFXN3	135.781	1.7826	0.562524	3.16894	0.00152995	1	0
ENSG00000138095	LRPPRC	1181.97	-0.498613	0.157345	-3.16893	0.00153003	1	0
ENSG00000103226	NOMO3	267.592	0.664547	0.209784	3.16777	0.00153616	1	0
ENSG00000259867	NA	14.2037	2.77863	0.877494	3.16655	0.00154259	1	0
ENSG00000185760	KCNQ5	33.1348	2.95574	0.933519	3.16624	0.00154425	1	0
ENSG00000130165	ELOF1	145.346	0.422956	0.133605	3.16571	0.00154707	1	0
ENSG00000145012	LPP	1002.86	1.23954	0.391588	3.16541	0.00154864	1	0
ENSG00000183741	CBX6	586.847	0.620478	0.196063	3.16469	0.00155246	1	0
ENSG00000105699	LSR	57.9323	1.27443	0.40284	3.1636	0.00155829	1	0
ENSG00000164442	CITED2	375.908	0.810646	0.256288	3.16303	0.00156137	1	0
ENSG00000129566	TEP1	115.962	0.874885	0.276661	3.1623	0.00156527	1	0
ENSG00000072840	EVC	183.276	0.950338	0.300727	3.16013	0.00157697	1	0
ENSG00000185697	MYBL1	58.873	-0.892476	0.282483	-3.15939	0.00158099	1	0
ENSG00000136999	NOV	26.2834	2.29167	0.725411	3.15913	0.0015824	1	0
ENSG00000198796	ALPK2	138.732	3.60253	1.14087	3.15771	0.00159011	1	0
ENSG00000118257	NRP2	810.074	2.02686	0.642122	3.15651	0.0015967	1	0
ENSG00000181450	ZNF678	540.193	-0.497676	0.157671	-3.15642	0.00159718	1	0
ENSG00000176720	BOK	69.4012	1.87061	0.592655	3.15631	0.00159778	1	0
ENSG00000158815	FGF17	36.5574	2.58891	0.821182	3.15267	0.00161786	1	0
ENSG00000141753	IGFBP4	291.449	1.63568	0.519118	3.15088	0.00162779	1	0
ENSG00000076928	ARHGEF1	94.5899	0.989935	0.314418	3.14847	0.00164127	1	0
ENSG00000163947	ARHGEF3	73.1382	1.24003	0.393861	3.14839	0.00164174	1	0
ENSG00000176697	BDNF	53.9904	1.87497	0.595945	3.14621	0.00165402	1	0
ENSG00000172987	HPSE2	34.6257	4.62748	1.47086	3.14611	0.00165459	1	0
ENSG00000177469	PTRF	399.19	2.91685	0.928252	3.14231	0.00167621	1	0
ENSG00000157613	CREB3L1	32.3673	2.539	0.80843	3.14065	0.00168573	1	0
ENSG00000152661	GJA1	2138.75	2.03272	0.647839	3.1377	0.0017028	1	0
ENSG00000231764	DLX6-AS1	759.361	-4.10888	1.30997	-3.13663	0.00170902	1	0
ENSG00000136830	FAM129B	223.17	1.10504	0.352393	3.13583	0.0017137	1	0
ENSG00000127329	PTPRB	15.8361	1.69287	0.539945	3.13526	0.001717	1	0
ENSG00000170581	STAT2	314.878	0.681602	0.217463	3.13433	0.00172245	1	0
ENSG00000143537	ADAM15	135.516	0.780287	0.249125	3.13211	0.00173555	1	0
ENSG00000048540	LMO3	488.812	-1.44863	0.462565	-3.13174	0.00173776	1	0
ENSG00000166436	TRIM66	93.896	0.809698	0.258631	3.13071	0.00174386	1	0
ENSG00000113389	NPR3	187.403	3.18011	1.01605	3.12988	0.0017488	1	0
ENSG00000146242	TPBG	897.67	1.65606	0.529313	3.12869	0.00175586	1	0
ENSG00000129654	FOXJ1	98.3969	1.22271	0.391086	3.12645	0.00176933	1	0
ENSG00000116191	RALGPS2	648.872	-0.616757	0.197299	-3.12601	0.00177198	1	0
ENSG00000120549	KIAA1217	212.884	1.59915	0.511576	3.12592	0.00177247	1	0
ENSG00000162576	MXRA8	115.328	1.58624	0.507595	3.12501	0.00177797	1	0
ENSG00000090615	GOLGA3	389.726	0.845296	0.270548	3.12438	0.00178179	1	0
ENSG00000237853	NFIA-AS1	24.4298	2.44977	0.785248	3.11974	0.0018101	1	0
ENSG00000122877	EGR2	9.50421	2.16954	0.69546	3.11958	0.00181108	1	0
ENSG00000176809	LRRC37A3	144.981	0.777289	0.249254	3.11847	0.00181795	1	0
ENSG00000008441	NFIX	49.3573	3.28629	1.05404	3.11781	0.00182203	1	0
ENSG00000177483	RBM44	14.1984	-1.21972	0.391441	-3.11597	0.00183338	1	0
ENSG00000135862	LAMC1	1018.23	1.25371	0.402494	3.11485	0.0018404	1	0
ENSG00000128342	LIF	31.0926	1.83468	0.589278	3.11343	0.00184926	1	0
ENSG00000164692	COL1A2	4777.43	2.9678	0.953327	3.1131	0.00185134	1	0
ENSG00000025293	PHF20	495.738	-0.452515	0.145456	-3.11101	0.0018645	1	0
ENSG00000139132	FGD4	563.673	-0.805252	0.258884	-3.11047	0.00186788	1	0
ENSG00000213694	S1PR3	174.716	1.58047	0.508279	3.10945	0.00187435	1	0
ENSG00000181625	SLX1B	15.0896	-1.20918	0.38891	-3.10914	0.00187634	1	0
ENSG00000270441	RP11-694I15.7	19.6621	-1.26116	0.405874	-3.10726	0.00188831	1	0
ENSG00000213559	HNRNPA1P64	11.8009	-1.25796	0.405285	-3.10388	0.00191	1	0
ENSG00000117569	PTBP2	1075.35	-0.78937	0.254368	-3.10327	0.00191397	1	0
ENSG00000075420	FNDC3B	712.545	1.02995	0.332065	3.10166	0.00192439	1	0
ENSG00000213406	ANXA2P1	87.7625	1.60041	0.516106	3.10093	0.00192911	1	0
ENSG00000139116	KIF21A	1234.08	-0.811838	0.261962	-3.09907	0.00194131	1	0
ENSG00000279029	NA	14.1012	2.13816	0.690157	3.09808	0.00194777	1	0
ENSG00000232742	RHOQP2	22.5202	0.957882	0.309236	3.09758	0.0019511	1	0
ENSG00000157326	DHRS4	17.0393	1.23126	0.397503	3.0975	0.00195163	1	0
ENSG00000175198	PCCA	205.875	-0.527491	0.170356	-3.09641	0.0019588	1	0
ENSG00000166165	CKB	1758.86	-1.31087	0.423411	-3.09598	0.00196161	1	0
ENSG00000109686	SH3D19	190.969	1.14334	0.369426	3.09491	0.00196871	1	0
ENSG00000006327	TNFRSF12A	68.6554	2.35372	0.760599	3.09456	0.00197106	1	0
ENSG00000051108	HERPUD1	277.386	0.923685	0.298498	3.09444	0.00197185	1	0
ENSG00000100219	XBP1	516.492	0.883839	0.285864	3.09182	0.00198933	1	0
ENSG00000211584	SLC48A1	84.7339	0.823922	0.266603	3.09045	0.00199856	1	0
ENSG00000176928	GCNT4	61.183	2.15182	0.696466	3.08962	0.00200411	1	0
ENSG00000141696	P3H4	210.891	0.809632	0.262317	3.08646	0.00202553	1	0
ENSG00000100196	KDELR3	87.4501	1.26079	0.408564	3.0859	0.0020294	1	0
ENSG00000261188	CTA-445C9.14	53.2431	-0.828866	0.268681	-3.08494	0.0020359	1	0
ENSG00000139370	SLC15A4	132.858	0.651763	0.211361	3.08365	0.00204479	1	0
ENSG00000224520	KRT8P45	12.6093	2.54944	0.826802	3.08349	0.00204588	1	0
ENSG00000163430	FSTL1	4053.84	1.56713	0.508427	3.08232	0.00205394	1	0
ENSG00000157227	MMP14	365.976	1.84864	0.599808	3.08205	0.00205579	1	0
ENSG00000164591	MYOZ3	22.0015	1.44846	0.470129	3.08099	0.00206316	1	0
ENSG00000101198	NKAIN4	161.822	-0.974803	0.316457	-3.08036	0.00206749	1	0
ENSG00000196517	SLC6A9	89.1169	1.05015	0.340949	3.08008	0.00206944	1	0
ENSG00000101290	CDS2	1075.12	-0.474679	0.154113	-3.08007	0.00206955	1	0
ENSG00000135390	ATP5G2	847.307	-0.719993	0.233796	-3.07958	0.00207294	1	0
ENSG00000136010	ALDH1L2	114.845	1.52973	0.496992	3.07797	0.00208415	1	0
ENSG00000074621	SLC24A1	53.2933	1.01942	0.331216	3.07782	0.00208521	1	0
ENSG00000166033	HTRA1	454.295	2.47178	0.80339	3.07668	0.00209316	1	0
ENSG00000136944	LMX1B	68.5115	1.82497	0.59382	3.07327	0.0021173	1	0
ENSG00000157637	SLC38A10	191.861	0.848167	0.276047	3.07254	0.00212242	1	0
ENSG00000166986	MARS	799.942	0.536255	0.174562	3.072	0.00212629	1	0
ENSG00000102271	KLHL4	28.6529	2.19731	0.715464	3.07118	0.00213218	1	0
ENSG00000186468	RPS23	1466.37	-0.575236	0.187518	-3.06763	0.00215767	1	0
ENSG00000116132	PRRX1	918.865	3.19682	1.043	3.06502	0.00217658	1	0
ENSG00000248334	WHAMMP2	14.305	1.89662	0.619171	3.06315	0.00219018	1	0
ENSG00000167657	DAPK3	214.31	0.631719	0.206238	3.06305	0.00219091	1	0
ENSG00000006283	CACNA1G	141.545	1.99445	0.651187	3.06279	0.00219281	1	0
ENSG00000204381	LAYN	33.6259	2.35401	0.768654	3.06251	0.00219487	1	0
ENSG00000139211	AMIGO2	44.2197	2.00466	0.654637	3.06224	0.00219686	1	0
ENSG00000170017	ALCAM	1078.62	1.92808	0.629648	3.06216	0.00219747	1	0
ENSG00000253771	TPTE2P1	7.47582	1.7894	0.584522	3.0613	0.0022038	1	0
ENSG00000185610	NA	27.2918	-4.28494	1.39973	-3.06126	0.00220405	1	0
ENSG00000233237	LINC00472	163.197	1.19845	0.391548	3.06081	0.00220742	1	0
ENSG00000167797	CDK2AP2	84.3826	0.751396	0.245549	3.06006	0.00221292	1	0
ENSG00000167004	PDIA3	865.676	0.706534	0.231095	3.05733	0.00223319	1	0
ENSG00000218336	TENM3	2070.02	0.758006	0.248005	3.05641	0.00224001	1	0
ENSG00000074842	MYDGF	115.468	1.00222	0.327944	3.05608	0.00224252	1	0
ENSG00000145687	SSBP2	667.924	-0.737919	0.241478	-3.05585	0.00224424	1	0
ENSG00000204103	MAFB	56.683	1.75066	0.572988	3.05532	0.00224817	1	0
ENSG00000107537	PHYH	62.7143	-0.67046	0.219486	-3.05468	0.00225304	1	0
ENSG00000075426	FOSL2	194.808	2.14225	0.701352	3.05446	0.00225466	1	0
ENSG00000169908	TM4SF1	81.1714	3.49528	1.14434	3.0544	0.00225515	1	0
ENSG00000091136	LAMB1	780.487	1.62199	0.531108	3.05397	0.00225832	1	0
ENSG00000086062	B4GALT1	73.5852	1.55356	0.509535	3.04898	0.00229617	1	0
ENSG00000158201	ABHD3	98.6935	-1.49972	0.492024	-3.04807	0.00230317	1	0
ENSG00000138050	THUMPD2	107.349	-0.642702	0.211136	-3.04402	0.00233442	1	0
ENSG00000020577	SAMD4A	267.395	2.01929	0.664159	3.04037	0.00236291	1	0
ENSG00000143549	TPM3	769.487	0.485402	0.159886	3.03593	0.00239796	1	0
ENSG00000076650	GPATCH1	81.0167	-0.644277	0.212255	-3.0354	0.00240218	1	0
ENSG00000117543	DPH5	185.1	-0.642887	0.211958	-3.03308	0.00242068	1	0
ENSG00000132207	SLX1A	13.1705	-1.26007	0.415559	-3.03223	0.00242756	1	0
ENSG00000111266	DUSP16	410.845	-0.690458	0.227737	-3.03183	0.00243079	1	0
ENSG00000064419	TNPO3	698.184	-0.459565	0.151618	-3.03108	0.00243683	1	0
ENSG00000138172	CALHM2	17.5279	1.46835	0.484483	3.03076	0.00243936	1	0
ENSG00000023191	RNH1	272.253	0.637971	0.210509	3.03061	0.00244064	1	0
ENSG00000167941	SOST	72.5908	3.13162	1.03337	3.03049	0.00244154	1	0
ENSG00000131016	AKAP12	2775.79	0.952136	0.314341	3.02899	0.00245375	1	0
ENSG00000105974	CAV1	62.5524	2.82808	0.933826	3.02849	0.00245781	1	0
ENSG00000142186	SCYL1	265.134	0.522028	0.172455	3.02704	0.00246963	1	0
ENSG00000170525	PFKFB3	362.833	1.11479	0.368279	3.02703	0.00246972	1	0
ENSG00000138175	ARL3	308.772	-0.470125	0.155352	-3.02618	0.00247663	1	0
ENSG00000213949	ITGA1	87.1285	2.07557	0.68601	3.02557	0.00248162	1	0
ENSG00000154309	DISP1	113.793	1.00518	0.332552	3.02262	0.00250598	1	0
ENSG00000166794	PPIB	249.837	0.931033	0.308138	3.02148	0.00251541	1	0
ENSG00000277639	RP11-467J12.4	17.5112	2.77669	0.919116	3.02105	0.00251901	1	0
ENSG00000251273	RP11-549K20.1	16.9876	1.278	0.42305	3.02092	0.00252005	1	0
ENSG00000042980	ADAM28	13.9623	1.43179	0.474139	3.01978	0.0025296	1	0
ENSG00000007944	MYLIP	114.384	1.27051	0.420857	3.01887	0.00253716	1	0
ENSG00000148175	STOM	47.3591	1.74683	0.578737	3.01835	0.00254156	1	0
ENSG00000139722	VPS37B	159.504	-0.765663	0.253672	-3.01832	0.00254183	1	0
ENSG00000240854	RP11-64K7.1	75.619	0.861272	0.285422	3.01754	0.00254835	1	0
ENSG00000257060	RP11-266O8.1	61.6895	-1.02048	0.338375	-3.01582	0.00256289	1	0
ENSG00000150637	CD226	13.2273	1.78969	0.593736	3.01428	0.0025759	1	0
ENSG00000253948	RP11-410L14.2	8.58537	-1.44303	0.479041	-3.01233	0.00259248	1	0
ENSG00000144161	ZC3H8	149.413	-0.47345	0.157249	-3.01084	0.00260526	1	0
ENSG00000166147	FBN1	896.648	1.71941	0.57113	3.01055	0.00260778	1	0
ENSG00000196923	PDLIM7	332.183	0.988886	0.328529	3.01004	0.00261214	1	0
ENSG00000103319	EEF2K	187.548	0.538066	0.178793	3.00943	0.00261737	1	0
ENSG00000172986	GXYLT2	139.363	2.50981	0.834025	3.00928	0.00261869	1	0
ENSG00000090530	P3H2	41.0412	2.05761	0.68412	3.00768	0.00263249	1	0
ENSG00000144821	MYH15	13.8973	1.82222	0.606015	3.00689	0.00263938	1	0
ENSG00000197748	CFAP43	37.516	1.70411	0.566988	3.00555	0.00265102	1	0
ENSG00000231107	LINC01508	10.0304	1.77872	0.591977	3.00471	0.0026583	1	0
ENSG00000106105	GARS	817.34	0.654891	0.217962	3.00461	0.00265919	1	0
ENSG00000026508	CD44	107.123	3.25995	1.08643	3.00061	0.00269444	1	0
ENSG00000140545	MFGE8	256.589	0.840091	0.280179	2.99841	0.00271396	1	0
ENSG00000118523	CTGF	699.044	2.60578	0.869403	2.99721	0.00272466	1	0
ENSG00000024422	EHD2	26.6291	2.69009	0.897706	2.99663	0.0027298	1	0
ENSG00000123989	CHPF	182.84	1.31321	0.438276	2.99631	0.00273273	1	0
ENSG00000174403	NA	12.7655	-2.33839	0.780912	-2.99443	0.00274957	1	0
ENSG00000228065	LINC01515	95.3095	1.23864	0.413679	2.9942	0.00275165	1	0
ENSG00000223703	AC027612.4	18.993	1.26426	0.422831	2.98998	0.00278993	1	0
ENSG00000160991	ORAI2	342.896	0.511097	0.171034	2.98828	0.00280549	1	0
ENSG00000189050	RNFT1	37.6881	0.757103	0.253476	2.98688	0.00281839	1	0
ENSG00000172345	STARD5	42.0131	1.54083	0.515974	2.98625	0.00282426	1	0
ENSG00000204248	COL11A2	49.3055	2.47609	0.829225	2.98603	0.00282628	1	0
ENSG00000130176	CNN1	46.0625	2.11641	0.709033	2.98493	0.00283647	1	0
ENSG00000064933	PMS1	255.947	-0.458596	0.153644	-2.9848	0.00283764	1	0
ENSG00000267724	RP11-49K24.8	19.8868	-1.09961	0.368847	-2.9812	0.00287118	1	0
ENSG00000162520	SYNC	20.9601	2.48097	0.832245	2.98106	0.00287256	1	0
ENSG00000239213	NCK1-AS1	12.6352	-1.57134	0.527326	-2.97983	0.00288406	1	0
ENSG00000188483	IER5L	71.0312	0.833641	0.27988	2.97857	0.00289601	1	0
ENSG00000107614	TRDMT1	291.816	-0.606571	0.203656	-2.97841	0.00289745	1	0
ENSG00000180318	ALX1	138.096	3.76233	1.26454	2.97527	0.00292733	1	0
ENSG00000159176	CSRP1	155.235	1.98409	0.667431	2.97273	0.0029516	1	0
ENSG00000119669	IRF2BPL	505.941	0.852315	0.286732	2.97251	0.00295374	1	0
ENSG00000232284	GNG12-AS1	66.9355	1.72531	0.580468	2.97227	0.00295607	1	0
ENSG00000185641	CTD-2287O16.1	856.887	-0.524202	0.17642	-2.97134	0.00296506	1	0
ENSG00000164048	ZNF589	242.369	-0.911735	0.30691	-2.97069	0.00297127	1	0
ENSG00000100596	SPTLC2	432.224	0.379294	0.127691	2.9704	0.00297416	1	0
ENSG00000182197	EXT1	514.24	0.894491	0.301196	2.9698	0.00297994	1	0
ENSG00000196834	POTEI	209.085	0.82474	0.277772	2.96912	0.00298652	1	0
ENSG00000168003	SLC3A2	523.877	0.725304	0.244313	2.96875	0.0029901	1	0
ENSG00000124762	CDKN1A	570.324	1.04883	0.353349	2.96824	0.00299508	1	0
ENSG00000228149	RPL3P1	51.5548	-0.862026	0.290523	-2.96716	0.00300569	1	0
ENSG00000230498	NA	9.6138	-1.54067	0.519511	-2.96561	0.0030208	1	0
ENSG00000139174	PRICKLE1	114.962	2.13037	0.718648	2.96441	0.00303262	1	0
ENSG00000118407	FILIP1	109.193	-1.33078	0.449064	-2.96345	0.00304214	1	0
ENSG00000101144	BMP7	414.969	1.3181	0.444795	2.96338	0.00304278	1	0
ENSG00000183853	KIRREL	723.731	0.891316	0.300841	2.96275	0.00304904	1	0
ENSG00000185561	TLCD2	42.0715	1.44732	0.488573	2.96235	0.00305303	1	0
ENSG00000162643	WDR63	19.2884	1.60079	0.540703	2.96056	0.00307077	1	0
ENSG00000109113	RAB34	240.306	0.934506	0.315892	2.95831	0.00309335	1	0
ENSG00000102287	GABRE	20.6692	1.99606	0.674887	2.95762	0.00310019	1	0
ENSG00000143816	WNT9A	30.6176	1.64125	0.555372	2.95522	0.00312441	1	0
ENSG00000138031	ADCY3	134.431	0.584965	0.198209	2.95126	0.00316482	1	0
ENSG00000141433	ADCYAP1	25.914	1.67079	0.566148	2.95116	0.00316584	1	0
ENSG00000113721	PDGFRB	335.798	1.48771	0.504228	2.95047	0.00317289	1	0
ENSG00000180346	TIGD2	94.5738	-0.587141	0.199028	-2.95004	0.0031773	1	0
ENSG00000213363	RPS3P6	204.085	-0.615451	0.208781	-2.94783	0.00320016	1	0
ENSG00000224877	NDUFAF8	76.6616	0.739502	0.251151	2.94445	0.00323527	1	0
ENSG00000105397	TYK2	187.919	0.664881	0.225861	2.94376	0.00324252	1	0
ENSG00000164930	FZD6	161.377	1.40735	0.478153	2.94331	0.00324724	1	0
ENSG00000226015	CCT8P1	330.762	-0.458332	0.155725	-2.94321	0.00324823	1	0
ENSG00000152104	PTPN14	356.456	1.48745	0.50553	2.94236	0.00325725	1	0
ENSG00000121989	ACVR2A	616.682	-0.844207	0.286934	-2.94217	0.00325922	1	0
ENSG00000033170	FUT8	503.434	-0.696708	0.236841	-2.94167	0.00326448	1	0
ENSG00000108829	LRRC59	477.069	0.511567	0.173926	2.9413	0.00326843	1	0
ENSG00000107957	SH3PXD2A	367.771	1.15224	0.391821	2.94073	0.00327443	1	0
ENSG00000232573	RPL3P4	1673.71	-0.6795	0.231072	-2.94064	0.0032753	1	0
ENSG00000157240	FZD1	388.607	1.12357	0.382092	2.94056	0.00327621	1	0
ENSG00000116260	QSOX1	161.141	1.10056	0.374328	2.9401	0.00328106	1	0
ENSG00000118898	PPL	40.428	1.85733	0.631754	2.93996	0.00328259	1	0
ENSG00000171243	SOSTDC1	58.6948	1.77679	0.604363	2.93993	0.00328282	1	0
ENSG00000108551	RASD1	43.0341	-1.26616	0.430889	-2.93849	0.00329811	1	0
ENSG00000103249	CLCN7	110.122	0.722214	0.245942	2.93652	0.00331917	1	0
ENSG00000235400	RP4-641G12.4	95.3299	-0.597368	0.203618	-2.93377	0.00334872	1	0
ENSG00000169427	KCNK9	12.2637	2.20391	0.751377	2.93316	0.00335527	1	0
ENSG00000225308	ASS1P11	13.1856	2.38383	0.813538	2.9302	0.00338741	1	0
ENSG00000242083	RPL7AP31	142.801	-0.667938	0.227964	-2.93001	0.00338948	1	0
ENSG00000035862	TIMP2	521.494	1.21224	0.413771	2.92974	0.00339249	1	0
ENSG00000214561	RBBP4P4	69.4983	-0.594831	0.203033	-2.92973	0.0033926	1	0
ENSG00000237172	B3GNT9	29.3563	2.1019	0.718167	2.92676	0.00342512	1	0
ENSG00000254470	AP5B1	79.7347	0.931137	0.318187	2.92639	0.00342926	1	0
ENSG00000100345	MYH9	1490.9	1.46432	0.50043	2.92612	0.00343218	1	0
ENSG00000177822	AC108142.1	110.306	1.10256	0.376835	2.92585	0.00343513	1	0
ENSG00000160679	CHTOP	659.415	-0.309886	0.105913	-2.92585	0.00343521	1	0
ENSG00000175175	PPM1E	391.419	-0.616114	0.210614	-2.92533	0.00344093	1	0
ENSG00000168675	LDLRAD4	191.918	2.50125	0.855167	2.92486	0.00344607	1	0
ENSG00000100003	SEC14L2	70.3419	0.937814	0.320775	2.92359	0.00346024	1	0
ENSG00000111057	KRT18	125.784	2.50998	0.858759	2.9228	0.00346894	1	0
ENSG00000156261	CCT8	930.591	-0.398099	0.136209	-2.92271	0.00347002	1	0
ENSG00000165886	UBTD1	34.7399	1.11599	0.381838	2.92267	0.00347046	1	0
ENSG00000226982	CENPCP1	66.0191	-0.551019	0.188645	-2.92093	0.00348985	1	0
ENSG00000184164	CRELD2	98.0531	0.68354	0.234053	2.92044	0.00349533	1	0
ENSG00000162946	DISC1	48.116	1.07934	0.370072	2.91657	0.00353905	1	0
ENSG00000020181	ADGRA2	201.64	1.6555	0.567681	2.91625	0.00354261	1	0
ENSG00000086289	EPDR1	66.3716	1.60657	0.551025	2.91561	0.00354997	1	0
ENSG00000151572	ANO4	38.291	2.45712	0.843223	2.91397	0.00356868	1	0
ENSG00000132669	RIN2	199.58	0.962393	0.330323	2.91349	0.00357411	1	0
ENSG00000273891	RP11-500G22.5	19.6942	-0.941616	0.323237	-2.91308	0.0035788	1	0
ENSG00000266184	RP11-552O4.2	45.9788	0.78075	0.268075	2.91243	0.00358631	1	0
ENSG00000176046	NUPR1	32.8198	2.62559	0.901514	2.91242	0.0035864	1	0
ENSG00000203875	SNHG5	270.7	0.619889	0.21291	2.91151	0.00359682	1	0
ENSG00000225674	IPO7P2	223.651	-0.395846	0.136051	-2.90955	0.00361951	1	0
ENSG00000147894	C9orf72	366.712	-0.680869	0.234034	-2.90928	0.00362266	1	0
ENSG00000101000	PROCR	10.762	3.10154	1.06627	2.90878	0.00362845	1	0
ENSG00000249920	HNRNPA1P55	49.97	-0.948135	0.326041	-2.90802	0.00363724	1	0
ENSG00000162761	LMX1A	55.2291	2.6217	0.901982	2.9066	0.00365386	1	0
ENSG00000104853	CLPTM1	209.195	0.790149	0.271979	2.90518	0.00367042	1	0
ENSG00000105329	TGFB1	14.7113	1.76571	0.607845	2.90486	0.00367418	1	0
ENSG00000147231	CXorf57	140.996	-0.913264	0.314626	-2.9027	0.0036996	1	0
ENSG00000278922	AC002310.14	17.159	-1.10773	0.381891	-2.90065	0.00372389	1	0
ENSG00000156675	RAB11FIP1	167.946	1.1881	0.409721	2.89979	0.00373416	1	0
ENSG00000151388	ADAMTS12	417.385	1.15903	0.399788	2.89911	0.00374219	1	0
ENSG00000178343	SHISA3	33.6697	-4.38652	1.51316	-2.89892	0.00374449	1	0
ENSG00000164616	FBXL21	13.8343	2.90578	1.00311	2.89677	0.00377031	1	0
ENSG00000150687	PRSS23	455.969	1.31419	0.45402	2.89455	0.00379699	1	0
ENSG00000271525	ARF4P1	79.1348	0.859713	0.297083	2.89385	0.0038055	1	0
ENSG00000168994	PXDC1	68.7749	1.5547	0.537454	2.89271	0.00381937	1	0
ENSG00000163867	ZMYM6	107.004	-0.605208	0.209327	-2.89121	0.0038376	1	0
ENSG00000104442	ARMC1	374.127	-0.404535	0.140051	-2.88847	0.00387118	1	0
ENSG00000115290	GRB14	30.4512	1.82646	0.632407	2.88812	0.00387557	1	0
ENSG00000181449	SOX2	1109.01	-0.933723	0.323307	-2.88804	0.00387652	1	0
ENSG00000174080	CTSF	48.2014	1.09819	0.380319	2.88754	0.00388268	1	0
ENSG00000105278	ZFR2	23.9232	1.07078	0.37104	2.88588	0.00390318	1	0
ENSG00000118515	SGK1	147.538	1.64438	0.570096	2.8844	0.00392159	1	0
ENSG00000133110	POSTN	711.228	2.37129	0.822131	2.88433	0.00392252	1	0
ENSG00000026103	FAS	47.6293	1.14059	0.395457	2.88424	0.00392362	1	0
ENSG00000164023	SGMS2	47.3365	1.90778	0.661989	2.88189	0.00395297	1	0
ENSG00000278909	RP11-401P9.7	35.344	1.38011	0.479028	2.88107	0.00396328	1	0
ENSG00000265972	TXNIP	1681.7	-1.27649	0.443128	-2.88064	0.0039687	1	0
ENSG00000083067	TRPM3	367.352	2.57685	0.895007	2.87914	0.00398766	1	0
ENSG00000049540	ELN	108.835	2.00185	0.69546	2.87846	0.00399627	1	0
ENSG00000144591	GMPPA	73.2253	0.657377	0.228405	2.87811	0.00400061	1	0
ENSG00000175267	NA	10.9999	2.37267	0.824717	2.87696	0.00401532	1	0
ENSG00000175482	POLD4	13.3129	1.16753	0.405883	2.87652	0.00402087	1	0
ENSG00000163710	PCOLCE2	21.8998	1.69021	0.587612	2.8764	0.00402238	1	0
ENSG00000115844	DLX2	45.9694	-2.96618	1.03173	-2.87497	0.00404068	1	0
ENSG00000158691	ZSCAN12	191.36	-0.533843	0.185688	-2.87495	0.00404094	1	0
ENSG00000267534	S1PR2	80.766	1.00446	0.349409	2.87473	0.00404369	1	0
ENSG00000168646	AXIN2	378.019	1.02497	0.357329	2.86841	0.00412535	1	0
ENSG00000139445	FOXN4	18.308	-2.3124	0.806219	-2.8682	0.00412817	1	0
ENSG00000180867	PDIA3P1	636.656	0.671699	0.234189	2.86819	0.00412829	1	0
ENSG00000123600	METTL8	149.152	0.404204	0.141021	2.86626	0.00415348	1	0
ENSG00000242457	RBBP4P2	214.958	-0.516488	0.180199	-2.86622	0.00415411	1	0
ENSG00000119523	ALG2	143.18	0.672421	0.234664	2.86547	0.00416393	1	0
ENSG00000171992	SYNPO	108.311	2.07124	0.723176	2.86408	0.00418219	1	0
ENSG00000128849	CGNL1	132.701	1.58709	0.554311	2.86318	0.00419418	1	0
ENSG00000162068	NTN3	19.3187	0.961593	0.335857	2.8631	0.00419514	1	0
ENSG00000240236	HNRNPA1P23	12.0224	-1.15516	0.403526	-2.86266	0.00420104	1	0
ENSG00000115461	IGFBP5	1951.57	2.14546	0.749588	2.86219	0.00420724	1	0
ENSG00000152454	ZNF256	105.597	-0.587611	0.205309	-2.86208	0.00420874	1	0
ENSG00000126458	RRAS	24.5728	1.50944	0.527454	2.86176	0.00421302	1	0
ENSG00000225178	RPSAP58	1157.39	-0.446787	0.156176	-2.86079	0.00422593	1	0
ENSG00000120332	TNN	20.4229	-1.95668	0.684073	-2.86033	0.00423194	1	0
ENSG00000077616	NAALAD2	203.505	-1.4242	0.497959	-2.86008	0.00423532	1	0
ENSG00000263513	FAM72C	50.6606	-1.4777	0.516675	-2.86001	0.00423627	1	0
ENSG00000109099	PMP22	137.908	1.78407	0.624191	2.85821	0.00426038	1	0
ENSG00000167110	GOLGA2	303.353	0.692344	0.242297	2.85742	0.00427105	1	0
ENSG00000112280	COL9A1	172.891	1.9291	0.676092	2.85331	0.00432668	1	0
ENSG00000267506	RP11-13K12.1	25.0356	-1.24993	0.438069	-2.85328	0.00432707	1	0
ENSG00000255075	CENPUP1	15.3838	-1.6448	0.576541	-2.85287	0.00433257	1	0
ENSG00000163482	STK36	254.692	0.564905	0.198094	2.8517	0.00434866	1	0
ENSG00000140682	TGFB1I1	62.2022	1.67316	0.58679	2.85137	0.00435311	1	0
ENSG00000154734	ADAMTS1	317.438	1.37052	0.480816	2.8504	0.00436642	1	0
ENSG00000101665	SMAD7	95.9257	1.19826	0.420388	2.85037	0.00436677	1	0
ENSG00000062716	VMP1	618.199	1.48215	0.520235	2.849	0.00438575	1	0
ENSG00000166173	LARP6	131.272	0.751682	0.263849	2.84891	0.00438688	1	0
ENSG00000227540	DNAJC9-AS1	12.1667	-1.15647	0.405982	-2.84858	0.00439154	1	0
ENSG00000151012	SLC7A11	387.105	1.33	0.467051	2.84765	0.00440435	1	0
ENSG00000185947	ZNF267	139.104	0.628466	0.220716	2.8474	0.00440784	1	0
ENSG00000177993	NA	12.7102	1.30124	0.45709	2.8468	0.00441607	1	0
ENSG00000156587	UBE2L6	261.989	-0.625813	0.219924	-2.84559	0.00443298	1	0
ENSG00000143819	EPHX1	54.5755	1.22324	0.42993	2.84521	0.00443826	1	0
ENSG00000157823	AP3S2	187.781	-0.343784	0.120848	-2.84477	0.00444441	1	0
ENSG00000134247	PTGFRN	625.345	1.06026	0.372823	2.84386	0.00445713	1	0
ENSG00000133134	BEX2	159.22	-1.09268	0.38432	-2.84315	0.00446698	1	0
ENSG00000165152	TMEM246	149.805	0.988132	0.34788	2.84043	0.00450522	1	0
ENSG00000230311	TOMM20P4	85.727	-0.618574	0.218131	-2.83578	0.00457134	1	0
ENSG00000137074	APTX	151.072	-0.428604	0.151188	-2.8349	0.00458399	1	0
ENSG00000234511	C5orf58	18.4585	1.99455	0.703799	2.83398	0.00459726	1	0
ENSG00000135473	PAN2	231.607	-0.568783	0.200713	-2.83381	0.00459965	1	0
ENSG00000257511	RP11-278C7.1	334.877	-0.716572	0.252918	-2.83322	0.00460811	1	0
ENSG00000170889	RPS9	1325.98	-0.421269	0.148761	-2.83185	0.00462794	1	0
ENSG00000265727	RN7SL648P	26.3726	0.933908	0.329806	2.83169	0.0046303	1	0
ENSG00000240371	RPS4XP13	184.724	-0.641502	0.22669	-2.82986	0.00465689	1	0
ENSG00000160191	PDE9A	161.341	-0.559512	0.197783	-2.82892	0.00467054	1	0
ENSG00000224243	NA	10.1274	-1.64486	0.581934	-2.82655	0.00470524	1	0
ENSG00000198682	PAPSS2	78.4724	1.4626	0.517459	2.8265	0.00470599	1	0
ENSG00000254531	FLJ20021	10.5789	1.26887	0.449031	2.8258	0.00471628	1	0
ENSG00000185745	IFIT1	63.7195	-1.01112	0.357882	-2.82528	0.00472391	1	0
ENSG00000106689	LHX2	83.6848	-2.69803	0.9554	-2.82398	0.0047431	1	0
ENSG00000179988	PSTK	41.6577	-0.689073	0.244086	-2.82307	0.00475661	1	0
ENSG00000090339	ICAM1	10.7468	2.53199	0.897128	2.82233	0.00476764	1	0
ENSG00000158859	ADAMTS4	41.9116	1.22073	0.432664	2.82144	0.00478083	1	0
ENSG00000165300	SLITRK5	533.648	-0.854126	0.30283	-2.82048	0.0047952	1	0
ENSG00000002834	LASP1	634.958	1.04665	0.371135	2.82014	0.00480021	1	0
ENSG00000072415	MPP5	420.158	-0.41019	0.145464	-2.81987	0.00480438	1	0
ENSG00000164535	DAGLB	125.36	-0.477435	0.169316	-2.81979	0.00480555	1	0
ENSG00000215447	BX322557.10	93.6685	0.652033	0.231294	2.81906	0.0048164	1	0
ENSG00000249779	RP11-447H19.3	17.4288	-1.0861	0.38528	-2.81899	0.00481748	1	0
ENSG00000243894	RP11-489M13.1	75.062	-0.596577	0.211674	-2.81837	0.00482675	1	0
ENSG00000181260	MTHFD2P7	48.62	1.47511	0.523598	2.81725	0.00484363	1	0
ENSG00000242474	AC093627.9	17.7695	-0.989678	0.351342	-2.81685	0.00484977	1	0
ENSG00000179820	MYADM	93.011	1.43085	0.508046	2.81638	0.00485688	1	0
ENSG00000252498	NA	8.35598	1.53823	0.546258	2.81595	0.00486339	1	0
ENSG00000164076	CAMKV	213.913	-1.50568	0.5347	-2.81594	0.00486346	1	0
ENSG00000132623	ANKEF1	51.4497	-0.801314	0.284706	-2.81453	0.00488482	1	0
ENSG00000116157	GPX7	53.2055	1.6084	0.571643	2.81365	0.00489833	1	0
ENSG00000090520	DNAJB11	197.595	0.480947	0.17099	2.81272	0.00491241	1	0
ENSG00000257218	GATC	189.748	-0.421085	0.149746	-2.812	0.00492346	1	0
ENSG00000099331	MYO9B	530.956	0.479187	0.170437	2.81152	0.00493087	1	0
ENSG00000170006	TMEM154	10.3144	1.63952	0.583495	2.80982	0.00495689	1	0
ENSG00000270074	RP11-351I21.11	9.67443	1.6293	0.579865	2.8098	0.00495725	1	0
ENSG00000155897	ADCY8	54.4584	2.51907	0.897332	2.80729	0.00499604	1	0
ENSG00000102265	TIMP1	120.616	1.24652	0.444162	2.80646	0.00500887	1	0
ENSG00000162631	NTNG1	85.5139	1.57685	0.562019	2.80569	0.00502096	1	0
ENSG00000118503	TNFAIP3	27.3637	1.01726	0.362841	2.8036	0.00505358	1	0
ENSG00000215146	RP11-313J2.1	95.5475	-2.32277	0.828688	-2.80295	0.00506379	1	0
ENSG00000183688	RFLNB	162.44	1.38013	0.492413	2.80278	0.00506635	1	0
ENSG00000124145	SDC4	70.0412	1.33237	0.475497	2.80206	0.00507777	1	0
ENSG00000278023	RDM1	12.2692	-1.60201	0.57174	-2.80199	0.00507885	1	0
ENSG00000115414	FN1	4730.87	1.54031	0.549927	2.80093	0.00509557	1	0
ENSG00000229182	MRPS16P1	13.4676	-1.13461	0.40559	-2.79743	0.00515102	1	0
ENSG00000151067	CACNA1C	151.283	1.63463	0.584754	2.79541	0.00518334	1	0
ENSG00000087074	PPP1R15A	221.472	0.720763	0.257842	2.79537	0.00518411	1	0
ENSG00000135046	ANXA1	150.958	2.42194	0.866524	2.795	0.00518991	1	0
ENSG00000267691	SHC1P2	16.244	1.64163	0.587351	2.79498	0.00519032	1	0
ENSG00000153561	RMND5A	822.717	-0.414727	0.148419	-2.7943	0.00520118	1	0
ENSG00000035403	VCL	1245.83	1.14921	0.411349	2.79375	0.00521001	1	0
ENSG00000248100	NA	9.68888	1.40294	0.502379	2.7926	0.0052287	1	0
ENSG00000279289	RP3-331H24.6	74.5551	1.30298	0.466875	2.79085	0.005257	1	0
ENSG00000007171	NOS2	19.8137	-1.94307	0.696257	-2.79074	0.00525873	1	0
ENSG00000160326	SLC2A6	94.5174	0.922417	0.330607	2.79007	0.00526969	1	0
ENSG00000222012	NA	28.2307	-3.49577	1.25321	-2.78944	0.00527986	1	0
ENSG00000213871	TAF9BP1	19.9794	-0.920716	0.330153	-2.78876	0.0052911	1	0
ENSG00000143127	ITGA10	13.2288	2.4207	0.868076	2.78858	0.005294	1	0
ENSG00000064601	CTSA	101.141	0.742765	0.266439	2.78775	0.00530759	1	0
ENSG00000148396	SEC16A	491.285	0.88086	0.316009	2.78745	0.00531239	1	0
ENSG00000137842	TMEM62	48.8134	-0.804012	0.288488	-2.78699	0.00532006	1	0
ENSG00000112541	PDE10A	386.915	-0.615304	0.220804	-2.78665	0.00532559	1	0
ENSG00000099992	TBC1D10A	38.0683	0.701957	0.25199	2.78565	0.00534201	1	0
ENSG00000162552	WNT4	84.6644	1.80998	0.649755	2.78563	0.00534233	1	0
ENSG00000007376	RPUSD1	87.6295	0.721508	0.259159	2.78404	0.00536869	1	0
ENSG00000099139	PCSK5	167.442	1.19457	0.429157	2.78354	0.00537697	1	0
ENSG00000150471	ADGRL3	1574.44	0.697972	0.251022	2.78052	0.00542726	1	0
ENSG00000244038	DDOST	604.805	0.669701	0.240879	2.78024	0.00543188	1	0
ENSG00000130830	MPP1	29.3312	1.74318	0.627297	2.77888	0.00545469	1	0
ENSG00000111110	PPM1H	114.154	1.29957	0.467669	2.77883	0.00545549	1	0
ENSG00000114742	WDR48	563.425	-0.371284	0.133693	-2.77713	0.00548409	1	0
ENSG00000049323	LTBP1	938.161	1.66859	0.600953	2.77658	0.00549348	1	0
ENSG00000134318	ROCK2	809.393	0.349277	0.125812	2.77618	0.00550022	1	0
ENSG00000213846	AC098614.2	400.109	0.722958	0.26047	2.77559	0.0055101	1	0
ENSG00000141699	FAM134C	385.95	0.286055	0.10326	2.77024	0.0056015	1	0
ENSG00000148484	RSU1	203.257	0.92363	0.333571	2.76892	0.00562428	1	0
ENSG00000031081	ARHGAP31	212.692	1.85235	0.669272	2.76771	0.00564516	1	0
ENSG00000107186	MPDZ	1328.06	-0.312717	0.112993	-2.76759	0.00564728	1	0
ENSG00000233297	RASA4DP	22.3241	-0.883002	0.319065	-2.76747	0.00564938	1	0
ENSG00000130711	PRDM12	22.7839	-2.61225	0.943918	-2.76745	0.00564967	1	0
ENSG00000155660	PDIA4	1110.38	0.572586	0.206984	2.76634	0.00566902	1	0
ENSG00000117114	ADGRL2	1926.51	-0.745338	0.269455	-2.7661	0.00567311	1	0
ENSG00000254170	CTD-2073O6.1	31.1114	-0.765628	0.276799	-2.766	0.0056748	1	0
ENSG00000167306	MYO5B	51.8998	0.963929	0.348509	2.76586	0.00567728	1	0
ENSG00000181789	COPG1	761.048	0.619004	0.223977	2.7637	0.00571504	1	0
ENSG00000106789	CORO2A	24.2313	1.21065	0.438104	2.76338	0.00572059	1	0
ENSG00000171867	PRNP	317.087	1.10242	0.398951	2.7633	0.00572205	1	0
ENSG00000138823	MTTP	60.2649	-2.04375	0.739671	-2.76305	0.00572632	1	0
ENSG00000111145	ELK3	138.352	1.59509	0.577319	2.76293	0.00572843	1	0
ENSG00000254759	NAP1L1P1	353.927	-0.823254	0.29805	-2.76213	0.00574248	1	0
ENSG00000106701	FSD1L	512.373	-0.608105	0.220204	-2.76155	0.00575272	1	0
ENSG00000186575	NF2	438.908	0.506053	0.183282	2.76106	0.00576142	1	0
ENSG00000122218	COPA	1240.81	0.439645	0.159231	2.76105	0.00576161	1	0
ENSG00000141012	GALNS	78.5409	0.673583	0.244176	2.75859	0.00580508	1	0
ENSG00000213659	RSU1P3	11.1266	1.60524	0.581917	2.75853	0.00580619	1	0
ENSG00000115677	HDLBP	2941.81	0.460497	0.166964	2.75805	0.00581468	1	0
ENSG00000157020	SEC13	499.45	0.402797	0.146061	2.75772	0.00582057	1	0
ENSG00000226508	LINC01918	15.1068	-1.04828	0.380257	-2.75677	0.00583752	1	0
ENSG00000169607	CKAP2L	265.916	-0.58418	0.212037	-2.75509	0.00586763	1	0
ENSG00000145569	FAM105A	79.8896	0.903141	0.327869	2.75458	0.00587674	1	0
ENSG00000116729	WLS	1736.41	1.53384	0.556904	2.75423	0.00588312	1	0
ENSG00000214078	CPNE1	484.62	0.407224	0.147869	2.75396	0.00588794	1	0
ENSG00000136014	USP44	157.035	-2.23861	0.812947	-2.7537	0.00589255	1	0
ENSG00000165821	SALL2	910.221	-0.809743	0.294153	-2.7528	0.00590886	1	0
ENSG00000184486	POU3F2	1007.74	-1.4735	0.535465	-2.75181	0.00592663	1	0
ENSG00000048405	ZNF800	308.245	-0.480533	0.174703	-2.75057	0.0059491	1	0
ENSG00000153944	MSI2	1796.62	-0.492942	0.179216	-2.75054	0.00594971	1	0
ENSG00000178075	GRAMD1C	32.903	-0.938107	0.341081	-2.75039	0.00595241	1	0
ENSG00000164176	EDIL3	408.871	1.57729	0.573567	2.74998	0.00595998	1	0
ENSG00000154856	APCDD1	474.373	1.28724	0.468221	2.74921	0.00597385	1	0
ENSG00000145241	CENPC	328.499	-0.469486	0.17083	-2.74826	0.00599123	1	0
ENSG00000128918	ALDH1A2	34.4246	-2.38332	0.86722	-2.74823	0.00599186	1	0
ENSG00000213816	CNN2P4	10.1772	1.3885	0.505508	2.74674	0.00601908	1	0
ENSG00000235513	RP4-756G23.5	8.37467	1.19186	0.434074	2.74576	0.0060371	1	0
ENSG00000110108	TMEM109	142.177	0.957404	0.348848	2.74447	0.00606079	1	0
ENSG00000233024	RP11-1212A22.4	66.3101	0.685041	0.249641	2.7441	0.00606761	1	0
ENSG00000172339	ALG14	55.085	0.600959	0.219051	2.74346	0.00607951	1	0
ENSG00000151665	PIGF	94.6459	-0.568934	0.207522	-2.74156	0.00611479	1	0
ENSG00000160352	ZNF714	510.192	0.592263	0.216088	2.74084	0.00612817	1	0
ENSG00000129038	LOXL1	64.9859	1.34408	0.49043	2.74061	0.00613254	1	0
ENSG00000159899	NPR2	39.9559	1.02875	0.375428	2.74021	0.00614002	1	0
ENSG00000083444	PLOD1	356.375	1.36518	0.498442	2.73889	0.00616468	1	0
ENSG00000008513	ST3GAL1	132.073	1.05289	0.384444	2.73872	0.00616791	1	0
ENSG00000005448	WDR54	153.665	-0.734021	0.268041	-2.73846	0.0061727	1	0
ENSG00000214917	RP11-53I6.1	41.4171	-0.62533	0.228559	-2.73596	0.00621982	1	0
ENSG00000100234	TIMP3	395.757	1.54475	0.564714	2.73545	0.00622947	1	0
ENSG00000197956	S100A6	26.7326	1.76411	0.645583	2.73259	0.00628392	1	0
ENSG00000145536	ADAMTS16	33.1658	1.87787	0.687346	2.73206	0.00629393	1	0
ENSG00000136444	RSAD1	156.764	-0.532462	0.194924	-2.73164	0.00630194	1	0
ENSG00000100139	MICALL1	217.289	0.685591	0.251008	2.73135	0.00630752	1	0
ENSG00000169371	SNUPN	49.2858	0.691482	0.253324	2.72963	0.00634047	1	0
ENSG00000187498	COL4A1	1189.6	1.14201	0.418514	2.72873	0.0063578	1	0
ENSG00000131378	RFTN1	195.917	1.5142	0.555022	2.72817	0.0063686	1	0
ENSG00000168924	LETM1	281.192	0.458028	0.167892	2.72812	0.00636973	1	0
ENSG00000100311	PDGFB	12.4034	2.63083	0.964614	2.72734	0.00638474	1	0
ENSG00000180530	NRIP1	981.582	-0.486074	0.178232	-2.7272	0.00638747	1	0
ENSG00000140807	NKD1	801.887	1.09522	0.40166	2.72672	0.00639667	1	0
ENSG00000186732	MPPED1	30.7578	-1.9478	0.714496	-2.72611	0.00640851	1	0
ENSG00000126391	FRMD8	78.6344	0.864516	0.317175	2.72568	0.006417	1	0
ENSG00000101577	LPIN2	373.708	0.663639	0.243509	2.72532	0.00642397	1	0
ENSG00000155657	TTN	137.719	-2.34375	0.860028	-2.7252	0.00642617	1	0
ENSG00000135835	KIAA1614	55.5598	1.19687	0.439453	2.72354	0.00645873	1	0
ENSG00000168542	COL3A1	9839.56	2.39272	0.878666	2.72313	0.00646669	1	0
ENSG00000151474	FRMD4A	504.425	0.748699	0.275017	2.72237	0.00648149	1	0
ENSG00000279798	RP11-528M18.2	131.459	0.984068	0.361528	2.72197	0.00648942	1	0
ENSG00000198026	ZNF335	152.142	0.481657	0.176979	2.72155	0.00649765	1	0
ENSG00000163694	RBM47	80.9249	2.0199	0.742269	2.72125	0.00650364	1	0
ENSG00000275835	TUBGCP5	183.85	0.509437	0.187213	2.72116	0.00650526	1	0
ENSG00000163520	FBLN2	229.749	1.88533	0.692997	2.72054	0.00651747	1	0
ENSG00000139233	LLPH	142.72	-0.404086	0.148552	-2.72016	0.00652495	1	0
ENSG00000128833	MYO5C	74.1015	1.2523	0.460389	2.72009	0.00652637	1	0
ENSG00000141994	DUS3L	79.8946	0.81941	0.301244	2.72009	0.00652648	1	0
ENSG00000177628	GBA	78.5003	0.733518	0.26968	2.71995	0.00652911	1	0
ENSG00000188130	MAPK12	142.775	-1.19554	0.439764	-2.71859	0.00655601	1	0
ENSG00000120451	SNX19	592.611	0.378769	0.139554	2.71415	0.00664471	1	0
ENSG00000106819	ASPN	754.623	3.06971	1.13124	2.71359	0.00665581	1	0
ENSG00000182168	UNC5C	336.26	1.36212	0.502051	2.7131	0.00666563	1	0
ENSG00000172215	CXCR6	20.3011	-0.843368	0.310916	-2.71252	0.0066773	1	0
ENSG00000247157	LINC01252	10.294	1.57281	0.579966	2.71189	0.00668999	1	0
ENSG00000130822	PNCK	19.1495	-1.11165	0.410409	-2.70863	0.00675617	1	0
ENSG00000159202	UBE2Z	386.72	0.622263	0.229798	2.70786	0.00677181	1	0
ENSG00000176124	DLEU1	45.541	-0.747677	0.27612	-2.7078	0.00677314	1	0
ENSG00000167555	ZNF528	128.079	-1.43836	0.531239	-2.70756	0.00677802	1	0
ENSG00000011028	MRC2	581.122	0.880469	0.325294	2.70669	0.00679579	1	0
ENSG00000141698	NT5C3B	311.199	-0.416388	0.15387	-2.70609	0.00680797	1	0
ENSG00000134548	SPX	14.5337	2.35502	0.870272	2.70608	0.00680833	1	0
ENSG00000149972	CNTN5	58.0712	2.01121	0.743292	2.70581	0.00681378	1	0
ENSG00000239474	KLHL41	79.1239	-3.61678	1.33678	-2.70559	0.00681834	1	0
ENSG00000249669	CARMN	114.28	1.97744	0.73103	2.70501	0.00683031	1	0
ENSG00000140450	ARRDC4	293.918	-1.05592	0.390371	-2.70492	0.00683214	1	0
ENSG00000143947	RPS27A	1652.17	-0.453849	0.167798	-2.70474	0.0068357	1	0
ENSG00000165312	OTUD1	60.902	0.610576	0.225792	2.70416	0.0068478	1	0
ENSG00000168056	LTBP3	86.399	1.31689	0.487044	2.70385	0.00685414	1	0
ENSG00000143387	CTSK	123.615	1.85988	0.688023	2.70322	0.00686714	1	0
ENSG00000187678	SPRY4	199.793	1.47349	0.545361	2.70186	0.0068952	1	0
ENSG00000148248	SURF4	834.385	0.624845	0.231299	2.70146	0.00690358	1	0
ENSG00000144730	IL17RD	1313.03	1.1802	0.436945	2.70102	0.00691268	1	0
ENSG00000050820	BCAR1	249.867	0.688331	0.254892	2.70048	0.00692399	1	0
ENSG00000033867	SLC4A7	1117.44	-0.620347	0.229728	-2.70035	0.00692662	1	0
ENSG00000168386	FILIP1L	103.42	0.921753	0.341365	2.7002	0.00692986	1	0
ENSG00000175455	CCDC14	1502.37	-0.493105	0.18271	-2.69884	0.00695811	1	0
ENSG00000138772	ANXA3	38.84	2.12691	0.788179	2.69851	0.00696514	1	0
ENSG00000079337	RAPGEF3	24.5455	1.5993	0.592672	2.69845	0.00696628	1	0
ENSG00000099940	SNAP29	123.813	0.560365	0.207718	2.69772	0.00698164	1	0
ENSG00000242094	FOXP1-IT1	29.6897	1.05283	0.390314	2.69739	0.00698848	1	0
ENSG00000113739	STC2	139.363	1.68856	0.626035	2.69722	0.00699203	1	0
ENSG00000188321	ZNF559	237.915	-0.422921	0.156818	-2.6969	0.00699881	1	0
ENSG00000151917	BEND6	13.8631	1.45628	0.540224	2.6957	0.00702407	1	0
ENSG00000163347	CLDN1	34.3223	2.00364	0.743362	2.69537	0.00703097	1	0
ENSG00000196961	AP2A1	351.902	0.505678	0.18761	2.69536	0.00703117	1	0
ENSG00000008394	MGST1	135.971	-1.22158	0.453273	-2.69502	0.00703839	1	0
ENSG00000135299	ANKRD6	314.554	-0.991316	0.367857	-2.69484	0.00704224	1	0
ENSG00000134013	LOXL2	199.323	1.397	0.518601	2.6938	0.00706435	1	0
ENSG00000226314	ZNF192P1	19.5636	-1.09744	0.407449	-2.69345	0.00707167	1	0
ENSG00000187955	COL14A1	683.123	2.4624	0.914261	2.69332	0.00707436	1	0
ENSG00000105854	PON2	416.266	0.858469	0.318934	2.69169	0.00710915	1	0
ENSG00000135972	MRPS9	149.906	-0.642467	0.238747	-2.691	0.00712391	1	0
ENSG00000113083	LOX	288.39	2.04528	0.760083	2.69086	0.00712671	1	0
ENSG00000149428	HYOU1	861.044	0.592336	0.220302	2.68874	0.00717213	1	0
ENSG00000236914	LINC01852	8.06507	-1.27659	0.47497	-2.68773	0.00719385	1	0
ENSG00000115556	PLCD4	41.2451	1.13756	0.423266	2.68757	0.0071973	1	0
ENSG00000006607	FARP2	331.011	0.386095	0.143675	2.68729	0.00720351	1	0
ENSG00000168152	THAP9	144.029	-0.77866	0.28979	-2.68698	0.00721004	1	0
ENSG00000188846	RPL14	1420.21	-0.352036	0.131041	-2.68645	0.00722155	1	0
ENSG00000180828	BHLHE22	38.2545	-1.97277	0.734458	-2.68602	0.00723085	1	0
ENSG00000174791	RIN1	14.1793	1.53068	0.570088	2.685	0.00725309	1	0
ENSG00000136859	ANGPTL2	177.777	1.37047	0.510485	2.68465	0.00726063	1	0
ENSG00000258501	EIF3LP1	335.713	-0.513139	0.191151	-2.68447	0.00726446	1	0
ENSG00000106609	TMEM248	531.49	0.512784	0.19102	2.68445	0.00726495	1	0
ENSG00000166557	TMED3	290.755	0.837746	0.312391	2.68173	0.00732434	1	0
ENSG00000275074	NUDT18	15.4011	1.20256	0.448472	2.68146	0.00733023	1	0
ENSG00000236674	RP4-792G4.3	34.6334	-0.844098	0.314914	-2.6804	0.00735332	1	0
ENSG00000140650	PMM2	66.9587	0.80933	0.302007	2.67984	0.00736579	1	0
ENSG00000161638	ITGA5	235.951	1.13915	0.425272	2.67865	0.00739195	1	0
ENSG00000222038	POTEJ	180.147	0.71226	0.26598	2.67787	0.00740923	1	0
ENSG00000089157	RPLP0	4186.68	-0.545557	0.203744	-2.67766	0.00741392	1	0
ENSG00000065970	FOXJ2	118.75	0.62661	0.234039	2.67738	0.00742008	1	0
ENSG00000152822	GRM1	30.1749	1.45262	0.542606	2.67711	0.00742609	1	0
ENSG00000103769	RAB11A	1088.64	-0.288727	0.107899	-2.67589	0.00745308	1	0
ENSG00000166394	CYB5R2	13.292	1.9472	0.727916	2.67503	0.00747227	1	0
ENSG00000100889	PCK2	85.9943	1.23975	0.463474	2.67492	0.00747478	1	0
ENSG00000181019	NQO1	91.8066	1.51743	0.56729	2.67488	0.00747561	1	0
ENSG00000153066	TXNDC11	98.0563	0.604676	0.226074	2.67469	0.00747993	1	0
ENSG00000145736	GTF2H2	180.024	-0.526776	0.19695	-2.67467	0.00748019	1	0
ENSG00000130203	APOE	93.4698	1.73211	0.647673	2.67437	0.00748705	1	0
ENSG00000102359	SRPX2	16.7608	2.47855	0.927386	2.67263	0.00752601	1	0
ENSG00000169814	BTD	45.8524	0.667137	0.249734	2.67139	0.00755383	1	0
ENSG00000205664	RP11-706O15.1	138.094	-0.71849	0.269221	-2.66877	0.00761288	1	0
ENSG00000179218	CALR	2463.71	0.731025	0.273933	2.66862	0.00761628	1	0
ENSG00000139329	LUM	1122.68	2.45502	0.920521	2.66699	0.0076534	1	0
ENSG00000078403	MLLT10	477.768	-0.527493	0.197838	-2.66629	0.00766937	1	0
ENSG00000141431	ASXL3	658.669	0.906437	0.34011	2.66513	0.00769585	1	0
ENSG00000168938	PPIC	47.9949	1.66863	0.626156	2.66487	0.00770172	1	0
ENSG00000183508	FAM46C	20.795	2.49253	0.935662	2.66392	0.00772361	1	0
ENSG00000197555	SIPA1L1	430.876	1.02121	0.383493	2.66293	0.00774635	1	0
ENSG00000278845	MRPL45	132.977	-0.41377	0.155413	-2.66238	0.00775896	1	0
ENSG00000166845	C18orf54	170.914	-0.822869	0.309145	-2.66176	0.0077733	1	0
ENSG00000214940	NPIPA8	42.6525	0.807598	0.303448	2.66141	0.00778144	1	0
ENSG00000114850	SSR3	941.983	0.593518	0.22301	2.6614	0.00778159	1	0
ENSG00000197747	S100A10	72.3198	2.51952	0.946818	2.66103	0.00779012	1	0
ENSG00000213468	FIRRE	77.7099	1.32842	0.499362	2.66024	0.00780848	1	0
ENSG00000113552	GNPDA1	186.572	-0.61625	0.231689	-2.65982	0.00781828	1	0
ENSG00000100599	RIN3	15.9274	1.76739	0.66452	2.65965	0.00782209	1	0
ENSG00000067182	TNFRSF1A	123.455	1.09636	0.412271	2.65931	0.00783009	1	0
ENSG00000102738	MRPS31	148.571	-0.43301	0.162882	-2.65842	0.00785081	1	0
ENSG00000183010	PYCR1	249.301	0.906629	0.341099	2.65797	0.00786137	1	0
ENSG00000091879	ANGPT2	39.5441	0.945526	0.355752	2.65782	0.00786479	1	0
ENSG00000170919	TPT1-AS1	302.243	0.506335	0.190597	2.65658	0.00789386	1	0
ENSG00000267784	NA	10.4541	-1.59871	0.601807	-2.65652	0.00789529	1	0
ENSG00000270504	RP11-420L9.5	16.3453	2.13816	0.80506	2.6559	0.00790976	1	0
ENSG00000167680	SEMA6B	159.942	-0.785983	0.29612	-2.65427	0.00794801	1	0
ENSG00000248275	TRIM52-AS1	46.0442	0.730653	0.275419	2.65288	0.00798086	1	0
ENSG00000268034	AC005795.1	96.7591	0.514374	0.193916	2.65257	0.0079882	1	0
ENSG00000166073	GPR176	59.0007	1.21808	0.459353	2.65172	0.00800828	1	0
ENSG00000135679	MDM2	1119.57	0.555384	0.209449	2.65164	0.00801025	1	0
ENSG00000083857	FAT1	7223.53	0.797564	0.300825	2.65125	0.00801938	1	0
ENSG00000143575	HAX1	227.002	0.437597	0.165055	2.65121	0.00802036	1	0
ENSG00000070540	WIPI1	53.498	0.870979	0.328525	2.65118	0.00802117	1	0
ENSG00000091490	SEL1L3	175.019	1.39704	0.527376	2.64904	0.00807208	1	0
ENSG00000233994	GDI2P2	220.238	-0.520925	0.196664	-2.64881	0.00807759	1	0
ENSG00000185019	UBOX5	81.7226	0.459049	0.173318	2.6486	0.00808258	1	0
ENSG00000213412	HNRNPA1P33	74.3165	-0.879484	0.332119	-2.6481	0.00809459	1	0
ENSG00000067177	PHKA1	68.9634	-0.867841	0.327739	-2.64796	0.00809783	1	0
ENSG00000110719	TCIRG1	9.7744	1.58515	0.598662	2.64781	0.00810139	1	0
ENSG00000196924	FLNA	5313.08	0.777386	0.293618	2.64761	0.00810635	1	0
ENSG00000119681	LTBP2	58.7281	1.36653	0.516582	2.64533	0.00816108	1	0
ENSG00000136535	TBR1	55.1647	-2.2047	0.833467	-2.64521	0.00816399	1	0
ENSG00000140511	HAPLN3	19.7172	1.55188	0.586756	2.64484	0.008173	1	0
ENSG00000139998	RAB15	226.567	0.830401	0.314031	2.64433	0.00818537	1	0
ENSG00000213553	RPLP0P6	3054.33	-0.556534	0.210475	-2.64418	0.00818895	1	0
ENSG00000119777	TMEM214	133.569	0.852329	0.32256	2.64239	0.00823243	1	0
ENSG00000140105	WARS	384.043	0.681442	0.257915	2.64211	0.00823901	1	0
ENSG00000182103	FAM181B	214.401	-1.01686	0.384888	-2.64196	0.00824275	1	0
ENSG00000167695	FAM57A	122.601	0.675465	0.255688	2.64175	0.00824787	1	0
ENSG00000236972	FABP5P1	33.5501	-0.981599	0.371583	-2.64167	0.00824985	1	0
ENSG00000149084	HSD17B12	290.397	-0.455514	0.172457	-2.64131	0.00825852	1	0
ENSG00000186812	ZNF397	576.59	-0.453526	0.171833	-2.63934	0.00830685	1	0
ENSG00000167799	NUDT8	16.2676	1.26423	0.47913	2.63859	0.00832516	1	0
ENSG00000116815	CD58	24.0691	1.12906	0.427969	2.63817	0.00833542	1	0
ENSG00000116478	HDAC1	355.373	-0.587286	0.222622	-2.63804	0.00833872	1	0
ENSG00000137494	ANKRD42	66.6255	0.890061	0.337439	2.6377	0.0083471	1	0
ENSG00000106624	AEBP1	202.276	1.05988	0.401898	2.63719	0.00835953	1	0
ENSG00000100299	ARSA	61.1168	0.825169	0.312921	2.63699	0.0083646	1	0
ENSG00000149273	RPS3	3290.01	-0.570264	0.216279	-2.6367	0.00837169	1	0
ENSG00000112218	GPR63	117.902	-0.728513	0.27645	-2.63524	0.00840771	1	0
ENSG00000204054	LINC00963	100.058	1.0649	0.404306	2.63389	0.00844121	1	0
ENSG00000196550	FAM72A	59.29	-1.29481	0.491622	-2.63376	0.00844454	1	0
ENSG00000105048	TNNT1	62.7115	-3.21055	1.21902	-2.63371	0.00844565	1	0
ENSG00000125285	SOX21	292.345	-1.4393	0.546589	-2.63324	0.00845741	1	0
ENSG00000101608	MYL12A	337.991	0.927886	0.352478	2.63247	0.00847673	1	0
ENSG00000110171	TRIM3	121.05	0.596586	0.226631	2.63241	0.00847808	1	0
ENSG00000084652	TXLNA	627.72	0.42609	0.161883	2.63209	0.00848616	1	0
ENSG00000063438	AHRR	26.9866	1.79362	0.681811	2.63066	0.00852182	1	0
ENSG00000253304	TMEM200B	17.8126	2.04418	0.777902	2.62781	0.00859354	1	0
ENSG00000138801	PAPSS1	616.128	0.621972	0.236691	2.62778	0.00859438	1	0
ENSG00000167984	NLRC3	22.002	1.04792	0.398812	2.62759	0.00859917	1	0
ENSG00000119487	MAPKAP1	465.601	0.34456	0.131205	2.62612	0.00863641	1	0
ENSG00000172175	MALT1	535.042	1.03467	0.394147	2.62509	0.00866268	1	0
ENSG00000104332	SFRP1	1059.98	-1.30891	0.498652	-2.6249	0.00866755	1	0
ENSG00000038295	TLL1	43.8919	2.52075	0.960341	2.62485	0.00866867	1	0
ENSG00000170522	ELOVL6	708.054	-0.843487	0.321448	-2.62403	0.00868974	1	0
ENSG00000103512	NOMO1	309.372	0.497395	0.189563	2.62391	0.0086927	1	0
ENSG00000144355	DLX1	122.157	-2.8392	1.08228	-2.62334	0.00870717	1	0
ENSG00000143341	HMCN1	888.32	2.52875	0.963963	2.62328	0.00870869	1	0
ENSG00000184564	SLITRK6	134.255	2.2285	0.849882	2.62213	0.00873819	1	0
ENSG00000259129	LINC00648	9.28269	-1.71684	0.654825	-2.62183	0.00874591	1	0
ENSG00000255540	RP11-313I2.5	15.6479	1.20237	0.458829	2.62053	0.00877938	1	0
ENSG00000153233	PTPRR	15.5332	2.10062	0.801653	2.62036	0.0087837	1	0
ENSG00000213625	LEPROT	313.184	0.640789	0.244561	2.62016	0.00878881	1	0
ENSG00000231686	RP1-203P18.1	27.4768	0.968676	0.369718	2.62004	0.00879183	1	0
ENSG00000196670	ZFP62	370.259	-0.452988	0.172933	-2.61944	0.00880735	1	0
ENSG00000087086	FTL	1518.79	0.503105	0.192083	2.61921	0.00881349	1	0
ENSG00000162144	CYB561A3	74.888	0.648264	0.247516	2.61907	0.00881689	1	0
ENSG00000138080	EMILIN1	209.575	2.29273	0.8754	2.61906	0.00881721	1	0
ENSG00000173801	JUP	245.488	0.539927	0.206184	2.61866	0.00882747	1	0
ENSG00000052850	ALX4	259.052	2.6985	1.03074	2.61803	0.00884402	1	0
ENSG00000228071	RPL7P47	235.385	-0.466681	0.178278	-2.61771	0.00885209	1	0
ENSG00000187398	LUZP2	72.2741	1.32785	0.507321	2.61739	0.00886061	1	0
ENSG00000116337	AMPD2	276.724	0.60151	0.229889	2.61652	0.00888313	1	0
ENSG00000271576	RP11-486G15.2	24.4621	-1.353	0.517578	-2.61411	0.00894609	1	0
ENSG00000164619	BMPER	16.2117	2.23564	0.855415	2.61351	0.00896175	1	0
ENSG00000182446	NPLOC4	492.053	0.352616	0.134931	2.6133	0.00896723	1	0
ENSG00000225912	RP13-258O15.1	112.436	-0.507012	0.194014	-2.61327	0.00896794	1	0
ENSG00000140497	SCAMP2	128.533	0.496361	0.189979	2.61271	0.00898264	1	0
ENSG00000166579	NDEL1	191.331	0.56067	0.214598	2.61265	0.0089842	1	0
ENSG00000197321	SVIL	670.041	-0.737058	0.282123	-2.61254	0.00898725	1	0
ENSG00000089472	HEPH	384.617	0.941804	0.360496	2.61252	0.00898769	1	0
ENSG00000227747	RP11-16L9.1	48.3399	-0.769293	0.294509	-2.61212	0.00899827	1	0
ENSG00000237943	PRKCQ-AS1	16.309	-1.40583	0.538325	-2.61149	0.0090149	1	0
ENSG00000028116	VRK2	17.561	1.54739	0.592813	2.61025	0.00904761	1	0
ENSG00000196739	COL27A1	187.619	1.08152	0.41446	2.60947	0.00906834	1	0
ENSG00000233184	RP11-421L21.3	50.8458	-0.620878	0.237943	-2.60935	0.00907147	1	0
ENSG00000158006	PAFAH2	47.3318	-0.736261	0.282182	-2.60917	0.00907617	1	0
ENSG00000213614	HEXA	166.727	0.382498	0.146601	2.60911	0.00907792	1	0
ENSG00000269834	ZNF528-AS1	46.9091	-1.56045	0.598085	-2.60907	0.00907881	1	0
ENSG00000121570	DPPA4	201.263	-1.57982	0.605717	-2.60817	0.00910268	1	0
ENSG00000179455	MKRN3	142.179	-1.0659	0.40871	-2.60797	0.00910812	1	0
ENSG00000205611	NA	10.8566	2.1575	0.82763	2.60684	0.00913817	1	0
ENSG00000240395	RPL5P23	126.394	-0.584256	0.224133	-2.60674	0.00914098	1	0
ENSG00000198715	GLMP	36.1145	1.32786	0.5094	2.60671	0.00914176	1	0
ENSG00000171522	PTGER4	24.7538	1.64206	0.630108	2.606	0.00916054	1	0
ENSG00000219222	RPL12P47	76.8254	-0.485922	0.186474	-2.60584	0.00916485	1	0
ENSG00000225405	RPS15AP17	135.298	-0.604822	0.232153	-2.60527	0.00918009	1	0
ENSG00000140157	NIPA2	205.477	0.579369	0.222392	2.60517	0.0091829	1	0
ENSG00000150961	SEC24D	282.435	1.36127	0.522692	2.60434	0.0092051	1	0
ENSG00000108375	RNF43	16.1737	1.81078	0.695347	2.60414	0.0092105	1	0
ENSG00000269378	ITGB1P1	249.232	0.835336	0.320955	2.60266	0.00925048	1	0
ENSG00000136279	DBNL	520.919	0.505849	0.194396	2.60215	0.00926406	1	0
ENSG00000197063	MAFG	171.151	0.657377	0.25267	2.60172	0.00927567	1	0
ENSG00000171444	MCC	371.493	0.720122	0.276823	2.60138	0.00928487	1	0
ENSG00000133302	SLF1	264.399	-0.610152	0.234675	-2.59998	0.00932279	1	0
ENSG00000136247	ZDHHC4	89.8805	-0.756786	0.291082	-2.59991	0.00932483	1	0
ENSG00000102098	SCML2	147.297	-0.760265	0.292456	-2.59958	0.00933369	1	0
ENSG00000165819	METTL3	338.791	-0.403922	0.155382	-2.59954	0.00933501	1	0
ENSG00000165084	C8orf34	17.7858	1.7719	0.681651	2.59943	0.00933795	1	0
ENSG00000101335	MYL9	226.275	2.33661	0.898924	2.59935	0.00934014	1	0
ENSG00000148303	RPL7A	1924.28	-0.478145	0.183955	-2.59925	0.00934282	1	0
ENSG00000126062	TMEM115	154.696	0.456886	0.175804	2.59883	0.00935412	1	0
ENSG00000137310	TCF19	133.001	0.642556	0.247345	2.59781	0.00938202	1	0
ENSG00000175928	LRRN1	1347.7	-0.835856	0.321821	-2.59727	0.00939678	1	0
ENSG00000163637	PRICKLE2	160.314	1.15358	0.444228	2.59682	0.00940905	1	0
ENSG00000205339	IPO7	1534.16	-0.363069	0.139823	-2.59664	0.00941405	1	0
ENSG00000104327	CALB1	58.1481	1.84931	0.712326	2.59616	0.00942729	1	0
ENSG00000073712	FERMT2	753.52	1.05802	0.407598	2.59575	0.00943837	1	0
ENSG00000172456	FGGY	51.0607	-0.894081	0.344567	-2.5948	0.00946473	1	0
ENSG00000099949	LZTR1	290.544	0.419285	0.161635	2.59403	0.00948588	1	0
ENSG00000077942	FBLN1	695.117	0.759974	0.293202	2.59198	0.0095424	1	0
ENSG00000173272	MZT2A	155.446	0.484562	0.186992	2.59135	0.00956013	1	0
ENSG00000150776	C11orf57	433.632	-0.392526	0.15149	-2.59109	0.00956714	1	0
ENSG00000168610	STAT3	613.472	0.932542	0.359979	2.59054	0.00958242	1	0
ENSG00000270665	HNRNPA1P67	41.5839	-0.886505	0.342219	-2.59046	0.00958467	1	0
ENSG00000111907	TPD52L1	26.1789	1.55386	0.600263	2.58864	0.00963561	1	0
ENSG00000197712	FAM114A1	182.82	1.21703	0.470148	2.58861	0.00963655	1	0
ENSG00000279427	RP11-132F7.2	17.0411	-1.24902	0.482645	-2.58786	0.00965728	1	0
ENSG00000185658	BRWD1	1953.65	-0.425728	0.164528	-2.58757	0.00966554	1	0
ENSG00000122406	RPL5	3213.47	-0.478678	0.184998	-2.58747	0.00966826	1	0
ENSG00000126970	ZC4H2	285.164	-0.440166	0.170162	-2.58674	0.00968877	1	0
ENSG00000096070	BRPF3	269.461	0.52333	0.202319	2.58666	0.00969111	1	0
ENSG00000256167	ATF4P4	210.73	0.555911	0.21499	2.58575	0.00971679	1	0
ENSG00000058085	LAMC2	11.4272	2.63041	1.01757	2.58499	0.0097382	1	0
ENSG00000101346	POFUT1	328.261	0.666074	0.257686	2.58483	0.00974281	1	0
ENSG00000228549	RP11-108M9.3	13.628	-1.25208	0.484901	-2.58213	0.00981938	1	0
ENSG00000134107	BHLHE40	86.623	2.23654	0.866324	2.58165	0.00983301	1	0
ENSG00000103353	UBFD1	704.221	0.446174	0.172881	2.58082	0.00985664	1	0
ENSG00000225614	ZNF469	19.6184	2.34099	0.907075	2.58081	0.00985678	1	0
ENSG00000119041	GTF3C3	426.362	-0.440198	0.170576	-2.58065	0.00986146	1	0
ENSG00000105810	CDK6	2491.85	0.71892	0.278612	2.58036	0.00986962	1	0
ENSG00000107249	GLIS3	322.999	1.51216	0.586328	2.57903	0.0099079	1	0
ENSG00000172572	PDE3A	221.653	1.10578	0.429569	2.57415	0.0100486	1	0
ENSG00000066248	NGEF	21.0792	1.34697	0.523313	2.57393	0.0100552	1	0
ENSG00000146122	DAAM2	96.8055	1.51083	0.587012	2.57377	0.0100598	1	0
ENSG00000178607	ERN1	68.8172	0.688529	0.267527	2.57368	0.0100622	1	0
ENSG00000118680	MYL12B	537.519	0.759475	0.295248	2.57233	0.0101016	1	0
ENSG00000175352	NRIP3	43.7355	1.1905	0.462899	2.57182	0.0101164	1	0
ENSG00000175203	DCTN2	633.639	-0.358613	0.139443	-2.57176	0.0101183	1	0
ENSG00000228499	TMSB10P1	408.523	0.869773	0.338274	2.57121	0.0101344	1	0
ENSG00000165195	PIGA	152.672	-0.637643	0.247999	-2.57115	0.0101362	1	0
ENSG00000187840	EIF4EBP1	223.499	0.671396	0.26115	2.57093	0.0101427	1	0
ENSG00000141622	RNF165	493.375	-0.638705	0.248486	-2.57038	0.0101586	1	0
ENSG00000132846	ZBED3	40.1548	1.12234	0.436699	2.57005	0.0101685	1	0
ENSG00000163431	LMOD1	34.4881	1.79765	0.699514	2.56986	0.010174	1	0
ENSG00000230837	RPL31P2	198.946	-0.533012	0.20746	-2.56923	0.0101925	1	0
ENSG00000169062	UPF3A	256.866	-0.556552	0.216663	-2.56874	0.0102069	1	0
ENSG00000156531	PHF6	1126.38	-0.618278	0.240723	-2.56842	0.0102164	1	0
ENSG00000250305	KIAA1456	147.89	-1.09869	0.42804	-2.56679	0.0102646	1	0
ENSG00000105137	SYDE1	113.059	0.913711	0.35599	2.56667	0.0102679	1	0
ENSG00000106991	ENG	16.2924	1.55212	0.604835	2.56619	0.0102821	1	0
ENSG00000220937	HNRNPA1P41	124.218	-0.772455	0.301123	-2.56525	0.0103101	1	0
ENSG00000169223	LMAN2	263.625	0.507485	0.197863	2.56483	0.0103228	1	0
ENSG00000173947	PIFO	37.5347	1.56908	0.611949	2.56406	0.0103455	1	0
ENSG00000166272	WBP1L	288.136	0.660014	0.257456	2.56361	0.0103591	1	0
ENSG00000174807	CD248	27.3239	1.859	0.725565	2.56214	0.0104028	1	0
ENSG00000160867	FGFR4	37.5402	-1.65324	0.645365	-2.56171	0.010416	1	0
ENSG00000249485	RBBP4P1	324.975	-0.435676	0.170089	-2.56145	0.0104235	1	0
ENSG00000066735	KIF26A	222.778	-0.913553	0.356667	-2.56136	0.0104263	1	0
ENSG00000119929	CUTC	61.6965	-0.807617	0.315341	-2.56109	0.0104344	1	0
ENSG00000159840	ZYX	217.325	1.04801	0.409236	2.5609	0.0104403	1	0
ENSG00000216740	ANXA2P3	60.4754	1.69128	0.660457	2.56077	0.0104441	1	0
ENSG00000145358	DDIT4L	73.7974	2.61404	1.02092	2.56048	0.0104527	1	0
ENSG00000144369	FAM171B	620.322	-0.92127	0.359862	-2.56007	0.0104652	1	0
ENSG00000008118	CAMK1G	19.7549	-1.32536	0.517756	-2.55982	0.0104727	1	0
ENSG00000164946	FREM1	369.301	2.19027	0.856136	2.55832	0.0105181	1	0
ENSG00000243095	RPL3P10	72.8227	-0.694505	0.271503	-2.558	0.0105275	1	0
ENSG00000168078	PBK	262.21	-0.976277	0.381839	-2.55678	0.0105647	1	0
ENSG00000259481	NA	7.33617	1.69532	0.663222	2.55618	0.0105828	1	0
ENSG00000184371	CSF1	75.8965	1.25737	0.491912	2.55609	0.0105856	1	0
ENSG00000143479	DYRK3	79.8587	-0.43455	0.170025	-2.55581	0.0105942	1	0
ENSG00000112293	GPLD1	30.908	0.711451	0.278617	2.55351	0.0106643	1	0
ENSG00000166153	DEPDC4	18.3022	-1.09588	0.429167	-2.5535	0.0106645	1	0
ENSG00000140945	CDH13	92.7697	1.67098	0.654439	2.55331	0.0106706	1	0
ENSG00000180139	ACTA2-AS1	14.7193	1.83535	0.718849	2.55317	0.0106746	1	0
ENSG00000131788	PIAS3	118.143	0.59563	0.233402	2.55195	0.0107121	1	0
ENSG00000221926	TRIM16	89.3511	-0.462761	0.181371	-2.55146	0.0107273	1	0
ENSG00000230865	TSEN15P1	13.0309	-1.19005	0.466513	-2.55095	0.0107431	1	0
ENSG00000105245	NUMBL	133.862	0.678453	0.266002	2.55055	0.0107552	1	0
ENSG00000182492	BGN	96.5873	2.55098	1.00032	2.55016	0.0107675	1	0
ENSG00000277778	PGM5P2	22.3861	-1.19447	0.468448	-2.54984	0.0107772	1	0
ENSG00000167740	CYB5D2	74.3228	0.559959	0.21962	2.54967	0.0107825	1	0
ENSG00000128656	CHN1	390.353	-0.613363	0.240602	-2.54928	0.0107946	1	0
ENSG00000134717	BTF3L4	569.102	-0.371265	0.145743	-2.54739	0.0108533	1	0
ENSG00000134419	RPS15A	875.981	-0.433232	0.170097	-2.54697	0.0108663	1	0
ENSG00000180176	TH	35.1271	1.4802	0.5814	2.54592	0.0108991	1	0
ENSG00000082146	STRADB	146.919	-0.527997	0.207405	-2.54572	0.0109051	1	0
ENSG00000168256	NKIRAS2	283.101	0.411625	0.161695	2.54569	0.0109061	1	0
ENSG00000130935	NOL11	346.605	-0.291975	0.114762	-2.54418	0.0109536	1	0
ENSG00000166532	RIMKLB	805.969	-0.342163	0.134533	-2.54334	0.01098	1	0
ENSG00000169047	IRS1	713.047	0.71062	0.279485	2.54261	0.0110029	1	0
ENSG00000105325	FZR1	291.103	0.399797	0.157257	2.54231	0.0110123	1	0
ENSG00000239523	MYLK-AS1	13.7473	-1.17488	0.462135	-2.5423	0.0110126	1	0
ENSG00000048052	HDAC9	486.737	-0.564473	0.222068	-2.5419	0.0110252	1	0
ENSG00000174145	NWD2	43.0332	2.37847	0.935783	2.54169	0.0110318	1	0
ENSG00000147853	AK3	430.273	-0.441138	0.173567	-2.54161	0.0110344	1	0
ENSG00000113732	ATP6V0E1	155.729	0.624005	0.245607	2.54066	0.0110644	1	0
ENSG00000154001	PPP2R5E	515.293	-0.311655	0.122669	-2.54062	0.0110657	1	0
ENSG00000172771	EFCAB12	23.7027	1.40788	0.554249	2.54016	0.0110801	1	0
ENSG00000006016	CRLF1	17.6194	2.01461	0.793335	2.53942	0.0111035	1	0
ENSG00000215256	DHRS4-AS1	87.7552	0.53593	0.211168	2.53793	0.0111509	1	0
ENSG00000087303	NID2	151.139	1.67102	0.658447	2.53782	0.0111545	1	0
ENSG00000176244	ACBD7	47.1648	-1.20561	0.475199	-2.53706	0.0111789	1	0
ENSG00000160685	ZBTB7B	44.5795	0.845166	0.333168	2.53676	0.0111884	1	0
ENSG00000279645	NA	14.8208	-2.0971	0.826747	-2.53657	0.0111945	1	0
ENSG00000236686	BZW1P1	123.188	0.538674	0.212404	2.53608	0.0112101	1	0
ENSG00000137877	SPTBN5	17.1287	1.35306	0.533794	2.5348	0.011251	1	0
ENSG00000013374	NUB1	267.542	0.269767	0.106437	2.53454	0.0112596	1	0
ENSG00000077522	ACTN2	55.126	-2.54702	1.00512	-2.53405	0.0112754	1	0
ENSG00000171604	CXXC5	376.62	0.637512	0.251648	2.53335	0.0112978	1	0
ENSG00000230956	RP3-452M16.1	70.8628	-0.529393	0.209038	-2.53252	0.0113247	1	0
ENSG00000006071	ABCC8	22.9961	-1.0745	0.424298	-2.53241	0.011328	1	0
ENSG00000235115	CHCHD2P8	8.46854	-1.02017	0.402892	-2.53212	0.0113374	1	0
ENSG00000111605	CPSF6	1921.59	-0.423551	0.167291	-2.53181	0.0113474	1	0
ENSG00000071205	ARHGAP10	66.9324	1.18505	0.468201	2.53108	0.0113713	1	0
ENSG00000140564	FURIN	107.315	0.914384	0.361292	2.53087	0.011378	1	0
ENSG00000213791	RP11-941H19.2	21.7028	-0.749424	0.296237	-2.52982	0.0114123	1	0
ENSG00000164294	GPX8	451.647	1.13643	0.449242	2.52966	0.0114173	1	0
ENSG00000007350	TKTL1	105.206	-2.28363	0.902756	-2.52962	0.0114185	1	0
ENSG00000167173	C15orf39	59.3764	0.962349	0.380732	2.52763	0.0114837	1	0
ENSG00000123545	NDUFAF4	101.064	-0.508241	0.201139	-2.52681	0.0115104	1	0
ENSG00000196526	AFAP1	515.832	0.858969	0.339984	2.5265	0.0115206	1	0
ENSG00000143252	SDHC	348.485	-0.556018	0.220083	-2.5264	0.0115238	1	0
ENSG00000282390	NA	8.51382	1.20116	0.475458	2.52632	0.0115265	1	0
ENSG00000185567	AHNAK2	180.335	1.18649	0.469673	2.52621	0.01153	1	0
ENSG00000137819	PAQR5	11.7322	1.80326	0.714067	2.52533	0.0115588	1	0
ENSG00000163346	PBXIP1	340.713	0.919807	0.364278	2.52501	0.0115695	1	0
ENSG00000159248	GJD2	41.939	-1.96647	0.779007	-2.52434	0.0115917	1	0
ENSG00000282057	RP4-621F18.2	23.38	2.44586	0.969009	2.52408	0.0116001	1	0
ENSG00000066926	FECH	132.574	0.712967	0.282624	2.52267	0.0116468	1	0
ENSG00000106003	LFNG	168.973	-0.943967	0.374258	-2.52223	0.0116612	1	0
ENSG00000168702	LRP1B	222.598	1.37867	0.546934	2.52072	0.0117116	1	0
ENSG00000163535	SGO2	353.193	-0.708735	0.281287	-2.51962	0.0117483	1	0
ENSG00000064309	CDON	1207.14	0.912998	0.362366	2.51955	0.0117505	1	0
ENSG00000140937	CDH11	1779.11	1.23878	0.492088	2.5174	0.0118224	1	0
ENSG00000163638	ADAMTS9	419.14	1.42651	0.566701	2.51722	0.0118285	1	0
ENSG00000127415	IDUA	18.0096	1.32209	0.525318	2.51674	0.0118447	1	0
ENSG00000231767	RP11-92K2.2	370.366	-0.450123	0.178924	-2.51572	0.011879	1	0
ENSG00000110900	TSPAN11	635.916	0.517405	0.205731	2.51496	0.0119045	1	0
ENSG00000138653	NDST4	89.2915	-0.783327	0.311495	-2.51474	0.0119121	1	0
ENSG00000256737	RBBP4P5	75.0843	-0.538094	0.213987	-2.51461	0.0119165	1	0
ENSG00000157103	SLC6A1	138.896	-2.19266	0.872053	-2.51437	0.0119245	1	0
ENSG00000176845	METRNL	79.4042	0.896801	0.356689	2.51424	0.0119291	1	0
ENSG00000243620	RP11-649A16.1	22.5397	2.10925	0.839465	2.51261	0.0119843	1	0
ENSG00000260551	NA	29.1764	-1.31207	0.522268	-2.51225	0.0119965	1	0
ENSG00000217236	SP9	14.247	-2.30913	0.919162	-2.51221	0.0119977	1	0
ENSG00000213326	RPS7P11	522.303	-0.465636	0.185354	-2.51214	0.0120001	1	0
ENSG00000112874	NUDT12	200.842	-0.817268	0.325328	-2.51214	0.0120003	1	0
ENSG00000250539	KRT8P33	31.4717	1.16315	0.463105	2.51164	0.0120173	1	0
ENSG00000140044	JDP2	69.4965	1.04331	0.415394	2.51162	0.0120179	1	0
ENSG00000213216	RP11-355O1.7	80.5376	-0.457867	0.182383	-2.51047	0.012057	1	0
ENSG00000174963	ZIC4	292.002	1.38882	0.553228	2.51039	0.0120596	1	0
ENSG00000255545	RP11-627G23.1	19.9798	-1.17822	0.469356	-2.51029	0.0120633	1	0
ENSG00000253368	TRNP1	34.1392	1.06961	0.426187	2.50972	0.0120828	1	0
ENSG00000198914	POU3F3	664.502	-0.887643	0.353747	-2.50926	0.0120985	1	0
ENSG00000174851	YIF1A	149.404	0.522378	0.208225	2.50871	0.0121172	1	0
ENSG00000084636	COL16A1	176.801	2.45303	0.978099	2.50796	0.0121432	1	0
ENSG00000280098	NA	10.9317	1.63882	0.653474	2.50785	0.0121468	1	0
ENSG00000171345	KRT19	15.6194	2.74375	1.09423	2.50748	0.0121596	1	0
ENSG00000182934	SRPRA	408.189	0.467708	0.186546	2.5072	0.0121691	1	0
ENSG00000140575	IQGAP1	748.313	0.700823	0.279543	2.50703	0.0121749	1	0
ENSG00000133247	KMT5C	107.538	-0.809824	0.323034	-2.50693	0.0121785	1	0
ENSG00000231806	PCAT7	14.0145	2.14555	0.855895	2.50679	0.0121834	1	0
ENSG00000114279	FGF12	82.1332	1.433	0.571768	2.50625	0.0122018	1	0
ENSG00000134762	DSC3	20.1661	1.60106	0.63897	2.50569	0.0122213	1	0
ENSG00000145592	RPL37	2320.75	-0.310585	0.12399	-2.50492	0.0122478	1	0
ENSG00000107731	UNC5B	285.047	1.11397	0.4449	2.50386	0.0122845	1	0
ENSG00000104369	JPH1	25.2416	-1.73398	0.692857	-2.50265	0.0123266	1	0
ENSG00000182310	SPACA6	71.7959	0.924064	0.369269	2.50241	0.0123351	1	0
ENSG00000104290	FZD3	3859.24	-0.57001	0.227789	-2.50236	0.0123368	1	0
ENSG00000226702	NA	10.2462	-2.25257	0.900187	-2.50234	0.0123376	1	0
ENSG00000234315	OSTCP5	22.311	0.806663	0.322379	2.50222	0.0123417	1	0
ENSG00000168116	KIAA1586	347.76	-0.45366	0.181345	-2.50164	0.0123621	1	0
ENSG00000247828	TMEM161B-AS1	252.231	-0.732372	0.292851	-2.50083	0.0123902	1	0
ENSG00000215089	KRT18P11	14.745	1.95164	0.780397	2.50083	0.0123902	1	0
ENSG00000116251	RPL22	1241.87	-0.408828	0.163486	-2.50069	0.0123953	1	0
ENSG00000159251	ACTC1	426.53	-3.83889	1.53555	-2.50001	0.0124189	1	0
ENSG00000136153	LMO7	159.684	1.74597	0.698452	2.49977	0.0124275	1	0
ENSG00000150907	FOXO1	159.188	1.00281	0.401176	2.49966	0.0124311	1	0
ENSG00000076716	GPC4	483.781	1.17932	0.471944	2.49887	0.0124591	1	0
ENSG00000104805	NUCB1	327.743	0.594764	0.238069	2.49828	0.0124796	1	0
ENSG00000102580	DNAJC3	327.717	0.751923	0.301136	2.49696	0.0125265	1	0
ENSG00000049130	KITLG	343.102	0.906319	0.362993	2.49679	0.0125323	1	0
ENSG00000169604	ANTXR1	545.405	0.82468	0.330297	2.49678	0.0125327	1	0
ENSG00000130021	PUDP	131.951	-0.671773	0.269126	-2.49613	0.0125556	1	0
ENSG00000100129	EIF3L	1148.09	-0.455202	0.182395	-2.49569	0.0125712	1	0
ENSG00000249476	CTD-2587M2.1	23.347	1.13101	0.453264	2.49526	0.0125866	1	0
ENSG00000019549	SNAI2	111.13	2.14303	0.858844	2.49525	0.012587	1	0
ENSG00000162521	RBBP4	1608.75	-0.352824	0.141427	-2.49474	0.0126049	1	0
ENSG00000173041	ZNF680	210.183	-0.468457	0.18782	-2.49419	0.0126247	1	0
ENSG00000170667	RASA4B	22.379	-1.01632	0.407489	-2.4941	0.0126277	1	0
ENSG00000134278	SPIRE1	340.484	-0.475336	0.19059	-2.49403	0.0126303	1	0
ENSG00000144043	TEX261	232.678	0.615315	0.246722	2.49396	0.0126327	1	0
ENSG00000044115	CTNNA1	2013.34	0.334393	0.134108	2.49346	0.0126503	1	0
ENSG00000117242	PINK1-AS	34.8195	0.896091	0.359418	2.49317	0.0126608	1	0
ENSG00000150760	DOCK1	542.516	0.461986	0.185331	2.49276	0.0126754	1	0
ENSG00000185803	SLC52A2	100.567	0.819764	0.328894	2.49249	0.0126853	1	0
ENSG00000165898	ISCA2	105.919	-0.390052	0.156539	-2.49172	0.0127125	1	0
ENSG00000162409	PRKAA2	385.437	-0.407905	0.163973	-2.48764	0.0128593	1	0
ENSG00000114867	EIF4G1	1397.26	0.472261	0.189892	2.487	0.0128826	1	0
ENSG00000261819	RP11-680G24.4	43.6001	0.519655	0.208983	2.48658	0.0128976	1	0
ENSG00000011258	MBTD1	557.095	-0.45432	0.182759	-2.48589	0.0129227	1	0
ENSG00000169905	TOR1AIP2	832.875	0.433843	0.174571	2.48519	0.0129481	1	0
ENSG00000127419	TMEM175	47.203	0.667926	0.268806	2.48479	0.0129628	1	0
ENSG00000198825	INPP5F	810.003	-0.57284	0.230571	-2.48444	0.0129756	1	0
ENSG00000101470	TNNC2	27.7642	-3.53574	1.42317	-2.48441	0.0129765	1	0
ENSG00000123080	CDKN2C	33.2506	-0.997677	0.401601	-2.48425	0.0129824	1	0
ENSG00000162244	RPL29	1426.6	-0.478151	0.192486	-2.48409	0.0129884	1	0
ENSG00000131446	MGAT1	339.813	0.554708	0.22338	2.48324	0.0130192	1	0
ENSG00000130517	PGPEP1	214.699	0.881076	0.354837	2.48305	0.0130264	1	0
ENSG00000151136	BTBD11	69.5661	1.25705	0.506372	2.48246	0.0130478	1	0
ENSG00000206538	VGLL3	238.177	1.87278	0.75461	2.48178	0.0130727	1	0
ENSG00000009830	POMT2	212.418	0.501579	0.202142	2.48132	0.0130896	1	0
ENSG00000005700	IBTK	701.401	0.335025	0.135039	2.48095	0.0131034	1	0
ENSG00000110090	CPT1A	40.2185	1.29045	0.52016	2.48088	0.0131059	1	0
ENSG00000168772	CXXC4	760.096	-1.10469	0.445516	-2.47959	0.0131535	1	0
ENSG00000159322	ADPGK	238.894	0.411952	0.16614	2.47955	0.0131548	1	0
ENSG00000175183	CSRP2	481.783	0.638321	0.257438	2.47952	0.013156	1	0
ENSG00000197702	PARVA	272.791	1.19277	0.481065	2.47943	0.0131591	1	0
ENSG00000181800	CELF2-AS1	34.457	-1.1533	0.465362	-2.47828	0.0132016	1	0
ENSG00000254332	GS1-44D20.1	239.84	0.706586	0.285138	2.47804	0.0132105	1	0
ENSG00000157510	AFAP1L1	16.3834	-2.29193	0.924929	-2.47796	0.0132138	1	0
ENSG00000183160	TMEM119	121.459	2.86405	1.15629	2.47694	0.0132514	1	0
ENSG00000197921	HES5	494.453	-1.86603	0.75352	-2.47642	0.0132708	1	0
ENSG00000153140	CETN3	120.842	-0.512516	0.207026	-2.47561	0.0133009	1	0
ENSG00000172053	QARS	765.432	-0.543558	0.219614	-2.47507	0.0133211	1	0
ENSG00000229191	RP11-168O16.1	46.4077	-1.23789	0.500215	-2.47471	0.0133344	1	0
ENSG00000104177	MYEF2	1109.29	-0.517801	0.209243	-2.47464	0.013337	1	0
ENSG00000142156	COL6A1	499.853	0.654736	0.264588	2.47455	0.0133405	1	0
ENSG00000236319	CTD-2033D24.2	20.1014	1.00291	0.405334	2.47428	0.0133505	1	0
ENSG00000182704	TSKU	194.261	0.747219	0.302077	2.4736	0.0133759	1	0
ENSG00000262877	RP11-1055B8.4	67.448	-0.716532	0.289685	-2.47349	0.01338	1	0
ENSG00000176658	MYO1D	80.4068	0.981743	0.396988	2.47298	0.0133991	1	0
ENSG00000115594	IL1R1	38.2519	2.01297	0.814369	2.47181	0.013443	1	0
ENSG00000244486	SCARF2	40.3266	1.04697	0.42366	2.47124	0.0134644	1	0
ENSG00000019485	PRDM11	127.662	1.09446	0.443124	2.46986	0.0135164	1	0
ENSG00000182022	CHST15	239.772	0.747147	0.302552	2.46948	0.013531	1	0
ENSG00000224488	SAMM50P1	9.02878	1.06347	0.430788	2.46867	0.0135615	1	0
ENSG00000159086	PAXBP1	922.87	-0.439689	0.178125	-2.46843	0.0135706	1	0
ENSG00000242110	AMACR	15.6178	1.03665	0.42	2.46822	0.0135788	1	0
ENSG00000007866	TEAD3	176.515	0.71219	0.288566	2.46803	0.0135858	1	0
ENSG00000226608	FTLP3	288.678	0.578484	0.234442	2.46749	0.0136063	1	0
ENSG00000143363	PRUNE1	147.294	0.374178	0.151696	2.46662	0.0136393	1	0
ENSG00000068654	POLR1A	576.792	0.557443	0.22603	2.46623	0.0136542	1	0
ENSG00000169439	SDC2	974.267	1.09689	0.444802	2.46602	0.0136623	1	0
ENSG00000108518	PFN1	832.204	0.509792	0.206728	2.466	0.013663	1	0
ENSG00000134684	YARS	526.303	0.436758	0.177116	2.46594	0.0136654	1	0
ENSG00000169085	C8orf46	68.2248	-2.1561	0.874371	-2.46589	0.0136675	1	0
ENSG00000253833	RP11-367E12.4	35.8176	0.967936	0.392632	2.46525	0.0136919	1	0
ENSG00000132429	POPDC3	10.1108	-1.7542	0.711816	-2.46441	0.013724	1	0
ENSG00000100300	TSPO	64.3926	1.60275	0.650415	2.4642	0.0137319	1	0
ENSG00000129028	THAP10	34.8801	-0.720881	0.292603	-2.46368	0.0137519	1	0
ENSG00000128595	CALU	1859.99	0.73572	0.298645	2.46353	0.0137578	1	0
ENSG00000224401	RPL7P57	14.6808	0.98899	0.401491	2.4633	0.0137667	1	0
ENSG00000167114	SLC27A4	138.59	0.658149	0.267295	2.46226	0.0138064	1	0
ENSG00000197937	ZNF347	187.914	0.349714	0.142054	2.46184	0.0138226	1	0
ENSG00000134595	SOX3	263.689	-1.87794	0.762845	-2.46175	0.013826	1	0
ENSG00000257074	RPL29P33	67.0178	-0.611558	0.248533	-2.46067	0.0138679	1	0
ENSG00000161217	PCYT1A	226.341	0.52945	0.215167	2.46064	0.0138688	1	0
ENSG00000177853	ZNF518A	748.528	-0.533485	0.216845	-2.46021	0.0138854	1	0
ENSG00000095139	ARCN1	861.495	0.483002	0.196342	2.46	0.0138935	1	0
ENSG00000136122	BORA	82.9353	-0.831337	0.338043	-2.45927	0.0139221	1	0
ENSG00000230001	NA	12.2326	1.57362	0.639994	2.4588	0.0139402	1	0
ENSG00000205277	MUC12	10.8063	1.93342	0.78635	2.45873	0.013943	1	0
ENSG00000151353	TMEM18	136.892	-0.362666	0.147512	-2.45855	0.0139498	1	0
ENSG00000244398	RP11-466H18.1	799.015	-0.441841	0.179717	-2.45853	0.0139507	1	0
ENSG00000168672	FAM84B	655.826	1.52365	0.619814	2.45824	0.0139621	1	0
ENSG00000240661	RP11-174O3.3	17.7399	1.26021	0.512654	2.45821	0.0139632	1	0
ENSG00000121440	PDZRN3	215.742	1.04491	0.425078	2.45817	0.0139649	1	0
ENSG00000236264	RPL26P30	46.5467	-0.531547	0.216267	-2.45783	0.0139779	1	0
ENSG00000183850	ZNF730	154.888	-0.762365	0.310228	-2.45743	0.0139934	1	0
ENSG00000105404	RABAC1	182.327	0.528948	0.215304	2.45674	0.0140203	1	0
ENSG00000171621	SPSB1	56.111	1.15338	0.469513	2.45654	0.0140282	1	0
ENSG00000243199	RP11-408P14.1	1106.57	-0.357117	0.145383	-2.45639	0.0140342	1	0
ENSG00000198521	ZNF43	630.91	-0.393701	0.160343	-2.45537	0.0140741	1	0
ENSG00000171681	ATF7IP	2003.47	-0.428074	0.174354	-2.4552	0.0140804	1	0
ENSG00000174721	FGFBP3	1009.28	-1.36355	0.555411	-2.45503	0.0140874	1	0
ENSG00000008283	CYB561	73.0524	0.817368	0.333022	2.45439	0.0141122	1	0
ENSG00000228118	MYL6P5	46.1149	1.05971	0.431808	2.45413	0.0141227	1	0
ENSG00000135018	UBQLN1	1127.28	-0.418511	0.170533	-2.45413	0.0141227	1	0
ENSG00000095209	TMEM38B	124.431	-0.727053	0.296423	-2.45276	0.0141766	1	0
ENSG00000033100	CHPF2	254.676	0.512233	0.208901	2.45204	0.0142048	1	0
ENSG00000172985	SH3RF3	41.739	1.62337	0.662225	2.45139	0.0142306	1	0
ENSG00000171864	NA	17.4268	2.35327	0.960326	2.45049	0.014266	1	0
ENSG00000273456	RP11-686O6.2	13.1238	1.36314	0.556498	2.44949	0.014306	1	0
ENSG00000184205	TSPYL2	142.235	0.7302	0.29812	2.44935	0.0143116	1	0
ENSG00000180817	PPA1	447.722	-0.631464	0.25785	-2.44896	0.0143271	1	0
ENSG00000101150	TPD52L2	336.221	0.460705	0.188136	2.44879	0.0143338	1	0
ENSG00000183291	SELENOF	368.912	0.433954	0.177238	2.44843	0.0143481	1	0
ENSG00000178966	RMI1	180.111	-0.999841	0.408411	-2.44812	0.0143602	1	0
ENSG00000172164	SNTB1	91.1714	1.51073	0.617109	2.44808	0.0143619	1	0
ENSG00000145741	BTF3	910.663	-0.339159	0.138551	-2.4479	0.0143693	1	0
ENSG00000168530	MYL1	95.411	-4.49735	1.83727	-2.44784	0.0143714	1	0
ENSG00000183891	TTC32	66.5514	-0.534637	0.218497	-2.44689	0.0144096	1	0
ENSG00000229619	MBNL1-AS1	18.4502	1.39212	0.569026	2.4465	0.014425	1	0
ENSG00000127526	SLC35E1	210.992	0.549168	0.224509	2.44609	0.0144417	1	0
ENSG00000166750	SLFN5	110.931	1.14724	0.469196	2.44512	0.0144804	1	0
ENSG00000078070	MCCC1	158.059	-0.475736	0.194682	-2.44366	0.0145391	1	0
ENSG00000166888	STAT6	65.2275	1.12402	0.460139	2.44279	0.0145742	1	0
ENSG00000279312	RP3-331H24.7	52.5337	1.10763	0.453447	2.4427	0.014578	1	0
ENSG00000242697	RPL5P12	123.343	-0.500056	0.204849	-2.44109	0.0146428	1	0
ENSG00000173546	CSPG4	56.4275	1.68169	0.688947	2.44095	0.0146486	1	0
ENSG00000198836	OPA1	854.742	-0.289126	0.118455	-2.44081	0.0146545	1	0
ENSG00000213699	SLC35F6	179.011	0.666986	0.273266	2.44079	0.0146552	1	0
ENSG00000156076	WIF1	30.384	2.61275	1.07072	2.44017	0.0146804	1	0
ENSG00000162733	DDR2	591.526	1.91983	0.786912	2.4397	0.0146996	1	0
ENSG00000232063	RP11-307E17.8	16.9612	-0.8037	0.329458	-2.43946	0.0147093	1	0
ENSG00000282458	WASH5P	143.816	-0.527408	0.216249	-2.43889	0.0147325	1	0
ENSG00000206567	AC022007.5	28.386	0.66465	0.272676	2.43751	0.0147888	1	0
ENSG00000141349	G6PC3	147.535	0.494803	0.203026	2.43714	0.0148038	1	0
ENSG00000235865	GSN-AS1	15.0991	1.30662	0.536174	2.43694	0.0148122	1	0
ENSG00000114019	AMOTL2	681.871	0.600992	0.246629	2.43683	0.0148166	1	0
ENSG00000063046	EIF4B	2209.16	-0.423772	0.173909	-2.43675	0.0148199	1	0
ENSG00000138083	NA	22.1819	-2.16642	0.889073	-2.43672	0.0148211	1	0
ENSG00000198816	ZNF358	119.272	0.454673	0.186666	2.43576	0.0148604	1	0
ENSG00000135387	CAPRIN1	2891.02	-0.276161	0.113425	-2.43474	0.0149025	1	0
ENSG00000145861	C1QTNF2	17.3703	2.07242	0.85131	2.43439	0.0149167	1	0
ENSG00000092969	TGFB2	353.718	1.25228	0.5145	2.43397	0.0149343	1	0
ENSG00000105429	MEGF8	429.725	0.73683	0.302735	2.43391	0.0149368	1	0
ENSG00000112309	B3GAT2	65.7332	-1.16791	0.479969	-2.43331	0.0149614	1	0
ENSG00000262333	HNRNPA1P16	23.1671	-0.754282	0.310046	-2.4328	0.0149824	1	0
ENSG00000205838	TTC23L	29.984	-0.708866	0.291395	-2.43267	0.0149882	1	0
ENSG00000072133	RPS6KA6	221.776	-0.683146	0.280893	-2.43205	0.0150137	1	0
ENSG00000205592	MUC19	46.7231	0.937999	0.385751	2.43162	0.0150315	1	0
ENSG00000148600	CDHR1	38.4541	-1.47443	0.606417	-2.43138	0.0150413	1	0
ENSG00000176165	FOXG1	209.47	-3.31577	1.36392	-2.43106	0.0150547	1	0
ENSG00000169169	CPT1C	202.621	0.517417	0.212854	2.43085	0.0150635	1	0
ENSG00000259498	RP11-244F12.3	43.6489	1.47942	0.608644	2.43068	0.0150706	1	0
ENSG00000180440	SERTM1	36.9351	1.8922	0.778556	2.43039	0.0150824	1	0
ENSG00000213862	CTD-2270N23.1	497.27	-0.415497	0.170973	-2.4302	0.0150906	1	0
ENSG00000245552	RP11-712B9.2	25.1279	0.948075	0.390143	2.43007	0.0150958	1	0
ENSG00000137098	SPAG8	21.8132	1.43532	0.590823	2.42936	0.0151257	1	0
ENSG00000183513	COA5	201.043	-0.402878	0.16585	-2.42917	0.0151335	1	0
ENSG00000130733	YIPF2	66.3618	0.716921	0.295137	2.42912	0.0151357	1	0
ENSG00000061455	PRDM6	21.6331	2.2392	0.922048	2.42851	0.0151611	1	0
ENSG00000095380	NANS	87.2568	0.892176	0.367383	2.42846	0.015163	1	0
ENSG00000229852	RP11-398K22.12	36.8514	0.88072	0.362771	2.42776	0.0151925	1	0
ENSG00000112038	OPRM1	24.1365	1.6422	0.676864	2.42618	0.0152585	1	0
ENSG00000105401	CDC37	438.01	0.377885	0.155863	2.42446	0.015331	1	0
ENSG00000078269	SYNJ2	88.3668	1.02342	0.422223	2.42388	0.0153555	1	0
ENSG00000259291	RP11-617F23.1	111.255	-0.752285	0.310443	-2.42326	0.0153817	1	0
ENSG00000205038	PKHD1L1	17.7537	1.70072	0.70193	2.42292	0.0153961	1	0
ENSG00000278318	ZNF229	146.064	-0.567763	0.234339	-2.42282	0.0154004	1	0
ENSG00000166762	CATSPER2	23.5857	0.945763	0.390381	2.42267	0.015407	1	0
ENSG00000160801	PTH1R	64.2504	2.26223	0.934095	2.42184	0.0154422	1	0
ENSG00000167202	TBC1D2B	242.902	0.937001	0.387028	2.42102	0.0154772	1	0
ENSG00000145632	PLK2	768.05	0.911291	0.376465	2.42065	0.0154926	1	0
ENSG00000165507	C10orf10	27.2601	-0.951828	0.39333	-2.41992	0.0155238	1	0
ENSG00000018408	WWTR1	518.124	1.29157	0.533892	2.41915	0.0155567	1	0
ENSG00000065320	NTN1	275.418	-1.39354	0.576184	-2.41856	0.015582	1	0
ENSG00000101542	CDH20	303.653	-0.952904	0.394002	-2.41853	0.0155835	1	0
ENSG00000103710	RASL12	19.8147	1.93858	0.801899	2.41749	0.0156282	1	0
ENSG00000157693	TMEM268	71.6059	0.783555	0.324415	2.41529	0.0157229	1	0
ENSG00000162599	NFIA	827.88	1.94108	0.80377	2.41497	0.0157365	1	0
ENSG00000196975	ANXA4	40.1379	1.031	0.426965	2.41472	0.0157473	1	0
ENSG00000120708	TGFBI	298.753	2.23699	0.926865	2.4135	0.0158001	1	0
ENSG00000173545	ZNF622	109.75	0.497645	0.206192	2.4135	0.0158001	1	0
ENSG00000162873	KLHDC8A	240.328	-1.15525	0.478691	-2.41336	0.0158062	1	0
ENSG00000136826	KLF4	35.9146	1.51782	0.629034	2.41295	0.0158242	1	0
ENSG00000228463	AP006222.2	11.9306	0.875808	0.362976	2.41285	0.0158282	1	0
ENSG00000007255	TRAPPC6A	41.7616	-0.956638	0.396491	-2.41276	0.0158321	1	0
ENSG00000137161	CNPY3	166.825	0.344834	0.14295	2.41227	0.0158536	1	0
ENSG00000101337	TM9SF4	399.452	0.320646	0.132929	2.41216	0.0158583	1	0
ENSG00000102935	ZNF423	597.667	0.531619	0.220397	2.4121	0.015861	1	0
ENSG00000136636	KCTD3	553.385	-0.372977	0.154635	-2.41199	0.0158657	1	0
ENSG00000186594	MIR22HG	58.2052	1.42246	0.58987	2.41148	0.0158879	1	0
ENSG00000259686	HNRNPA1P71	19.6861	-0.896958	0.372014	-2.41108	0.0159052	1	0
ENSG00000057608	GDI2	2021.46	-0.461825	0.191562	-2.41084	0.0159158	1	0
ENSG00000106397	PLOD3	90.0505	0.841996	0.349292	2.41058	0.0159273	1	0
ENSG00000167460	TPM4	1810.4	0.579949	0.240657	2.40986	0.0159586	1	0
ENSG00000276550	HERC2P2	381.738	0.681612	0.282953	2.40892	0.0159996	1	0
ENSG00000240809	RP11-550F7.1	94.6634	0.582476	0.241813	2.40878	0.0160058	1	0
ENSG00000007516	BAIAP3	86.7523	0.685362	0.284557	2.40853	0.0160171	1	0
ENSG00000105618	PRPF31	144.678	0.437642	0.181707	2.4085	0.0160182	1	0
ENSG00000215784	FAM72D	57.0389	-1.22985	0.510737	-2.408	0.0160403	1	0
ENSG00000259479	SORD2P	71.493	-0.661803	0.274888	-2.40753	0.0160608	1	0
ENSG00000123636	BAZ2B	1502.95	-0.501918	0.208509	-2.40717	0.0160766	1	0
ENSG00000104047	DTWD1	210.308	-0.530087	0.220268	-2.40655	0.0161039	1	0
ENSG00000125257	ABCC4	247.624	-0.963908	0.400712	-2.40549	0.0161508	1	0
ENSG00000155254	MARVELD1	115.751	1.2939	0.537929	2.40533	0.0161577	1	0
ENSG00000132561	MATN2	159.303	1.62868	0.677139	2.40524	0.0161618	1	0
ENSG00000074755	ZZEF1	459.522	0.427846	0.177901	2.40497	0.016174	1	0
ENSG00000167323	STIM1	140.417	0.622818	0.258977	2.40491	0.0161764	1	0
ENSG00000227825	SLC9A7P1	10.097	1.38408	0.575782	2.40382	0.0162246	1	0
ENSG00000115129	TP53I3	103.457	0.781564	0.325171	2.40355	0.0162369	1	0
ENSG00000131943	C19orf12	186.818	-0.564789	0.234988	-2.40348	0.0162399	1	0
ENSG00000121691	CAT	162.865	-0.522543	0.217591	-2.40149	0.0163283	1	0
ENSG00000279656	NA	9.53468	1.22775	0.511252	2.40146	0.0163298	1	0
ENSG00000183011	NAA38	123.161	-0.491041	0.204596	-2.40005	0.016393	1	0
ENSG00000253661	ZFHX4-AS1	99.8516	0.892878	0.372062	2.39981	0.0164035	1	0
ENSG00000164167	LSM6	125.318	-0.567601	0.236546	-2.39954	0.0164158	1	0
ENSG00000168803	ADAL	85.4401	0.498596	0.207806	2.39934	0.0164248	1	0
ENSG00000156427	FGF18	30.1769	1.80123	0.750823	2.399	0.0164397	1	0
ENSG00000134910	STT3A	728.862	0.525387	0.219021	2.3988	0.0164491	1	0
ENSG00000182968	SOX1	246.829	-1.19775	0.4995	-2.39791	0.0164891	1	0
ENSG00000162999	DUSP19	37.4803	-0.632462	0.263826	-2.39727	0.0165176	1	0
ENSG00000189077	TMEM120A	52.2675	-0.694471	0.28974	-2.39688	0.0165355	1	0
ENSG00000236216	NA	8.5383	1.25559	0.523938	2.39645	0.0165547	1	0
ENSG00000174498	IGDCC3	803.52	-2.21096	0.922632	-2.39636	0.0165586	1	0
ENSG00000112531	QKI	4135.69	-0.550714	0.229828	-2.3962	0.0165659	1	0
ENSG00000205544	TMEM256	78.302	-0.704166	0.294003	-2.3951	0.016616	1	0
ENSG00000113269	RNF130	865.894	-0.567347	0.236928	-2.3946	0.0166384	1	0
ENSG00000164398	ACSL6	55.1173	-0.893228	0.373023	-2.39456	0.0166401	1	0
ENSG00000106415	GLCCI1	290.348	-0.528713	0.220835	-2.39415	0.0166589	1	0
ENSG00000151806	GUF1	352.586	-0.376335	0.157194	-2.39409	0.0166617	1	0
ENSG00000161011	SQSTM1	227.381	0.593579	0.247972	2.39373	0.016678	1	0
ENSG00000186960	NA	79.2834	-4.14954	1.73365	-2.39353	0.0166873	1	0
ENSG00000136603	SKIL	954.414	0.567548	0.237129	2.39342	0.0166923	1	0
ENSG00000177700	POLR2L	152.197	0.694173	0.290049	2.3933	0.0166977	1	0
ENSG00000105227	PRX	55.3076	0.983983	0.411181	2.39307	0.0167082	1	0
ENSG00000187079	TEAD1	1285.22	0.573324	0.239594	2.39289	0.0167161	1	0
ENSG00000253953	PCDHGB4	18.5923	1.90682	0.796919	2.39274	0.0167233	1	0
ENSG00000114654	EFCC1	67.3971	1.58049	0.660638	2.39237	0.0167398	1	0
ENSG00000043462	NA	11.643	1.75182	0.732339	2.39209	0.0167529	1	0
ENSG00000135097	MSI1	399.714	-0.837237	0.350012	-2.39202	0.0167558	1	0
ENSG00000119782	FKBP1B	44.2892	-0.64702	0.270495	-2.39199	0.0167574	1	0
ENSG00000232389	RP11-134K13.2	83.3674	-0.64968	0.271629	-2.39179	0.0167663	1	0
ENSG00000102158	MAGT1	366.312	0.756736	0.316401	2.3917	0.0167704	1	0
ENSG00000279821	RP11-1334A24.5	18.8349	1.24816	0.521887	2.39163	0.0167738	1	0
ENSG00000127080	IPPK	31.2179	0.665149	0.278136	2.39145	0.0167818	1	0
ENSG00000108312	UBTF	518.128	0.522149	0.218348	2.39137	0.0167857	1	0
ENSG00000198018	ENTPD7	151.285	0.539512	0.225618	2.39127	0.0167903	1	0
ENSG00000169019	COMMD8	69.0889	-0.494438	0.206775	-2.39119	0.0167941	1	0
ENSG00000136110	CNMD	9.33635	1.86664	0.780876	2.39044	0.0168282	1	0
ENSG00000138696	BMPR1B	194.375	-0.970899	0.406176	-2.39034	0.0168327	1	0
ENSG00000148773	MKI67	2828.04	-0.731343	0.306201	-2.38844	0.0169201	1	0
ENSG00000109072	NA	11.2436	1.10216	0.461487	2.38828	0.0169274	1	0
ENSG00000276141	WHAMMP3	14.7236	1.59092	0.666227	2.38795	0.0169425	1	0
ENSG00000162745	OLFML2B	95.532	1.33065	0.557248	2.3879	0.0169449	1	0
ENSG00000006530	AGK	257.742	-0.353803	0.148176	-2.38773	0.0169529	1	0
ENSG00000163508	EOMES	28.7954	-2.64444	1.10775	-2.38722	0.0169763	1	0
ENSG00000173320	STOX2	1017.48	-0.501878	0.21024	-2.38717	0.0169787	1	0
ENSG00000227248	NA	16.2996	1.34459	0.563479	2.38622	0.0170225	1	0
ENSG00000184743	ATL3	221.064	1.18721	0.497537	2.38618	0.0170244	1	0
ENSG00000166938	DIS3L	190.774	-0.408368	0.171176	-2.38566	0.0170485	1	0
ENSG00000177854	TMEM187	18.9247	-0.947864	0.397318	-2.38566	0.0170487	1	0
ENSG00000085831	TTC39A	14.9026	1.3842	0.580328	2.38519	0.0170701	1	0
ENSG00000213854	CNN2P6	29.0065	0.996811	0.417926	2.38514	0.0170726	1	0
ENSG00000219329	RP11-397G5.2	17.6084	0.815363	0.341925	2.38462	0.0170966	1	0
ENSG00000242661	RPS3AP43	44.4863	-0.533071	0.223601	-2.38403	0.0171243	1	0
ENSG00000068028	RASSF1	74.8058	0.703552	0.295127	2.38389	0.0171306	1	0
ENSG00000206190	ATP10A	14.0182	1.66422	0.698389	2.38294	0.0171748	1	0
ENSG00000084073	ZMPSTE24	286.491	0.531678	0.223153	2.38257	0.017192	1	0
ENSG00000260916	CCPG1	74.6442	0.84849	0.356137	2.38248	0.0171963	1	0
ENSG00000065029	ZNF76	173.414	-0.465031	0.195196	-2.38238	0.0172013	1	0
ENSG00000071082	RPL31	1643.68	-0.346487	0.14551	-2.38119	0.0172567	1	0
ENSG00000133056	PIK3C2B	446.638	-0.843077	0.354142	-2.38062	0.0172836	1	0
ENSG00000261889	RP11-473M20.16	13.3798	-1.05132	0.441864	-2.37928	0.0173465	1	0
ENSG00000147419	CCDC25	289.989	-0.437869	0.18404	-2.37921	0.0173498	1	0
ENSG00000111731	C2CD5	553.821	-0.66863	0.281132	-2.37835	0.0173903	1	0
ENSG00000213205	STRADBP1	12.0527	-1.00898	0.424309	-2.37793	0.0174099	1	0
ENSG00000108387	2004-09-01	38.391	-1.15332	0.485055	-2.3777	0.017421	1	0
ENSG00000107295	SH3GL2	42.2879	-0.869951	0.365927	-2.37739	0.0174357	1	0
ENSG00000137642	SORL1	280.913	-0.982203	0.413166	-2.37726	0.0174418	1	0
ENSG00000171723	GPHN	181.871	-0.545666	0.229716	-2.3754	0.0175299	1	0
ENSG00000027847	B4GALT7	110.864	0.471134	0.198407	2.37458	0.0175688	1	0
ENSG00000254771	RP11-50B3.1	8.22471	1.47432	0.620913	2.37444	0.0175754	1	0
ENSG00000185633	NDUFA4L2	16.3805	0.928685	0.391134	2.37434	0.0175804	1	0
ENSG00000170266	GLB1	253.536	0.611392	0.257522	2.37414	0.01759	1	0
ENSG00000221949	LINC01465	68.4643	0.988732	0.416487	2.37398	0.0175974	1	0
ENSG00000068137	PLEKHH3	93.3774	0.436023	0.183751	2.3729	0.0176489	1	0
ENSG00000229638	RPL4P4	2440.21	-0.362363	0.152749	-2.37227	0.0176789	1	0
ENSG00000198863	RUNDC1	144.161	0.523929	0.221078	2.36988	0.0177936	1	0
ENSG00000176473	WDR25	52.5921	0.584406	0.246609	2.36977	0.017799	1	0
ENSG00000225695	HNRNPA1P35	195.873	-0.834117	0.352134	-2.36875	0.0178483	1	0
ENSG00000230316	FEZF1-AS1	101.886	-2.49615	1.0539	-2.36848	0.0178612	1	0
ENSG00000260032	NORAD	2859.43	0.519611	0.219513	2.36711	0.0179276	1	0
ENSG00000112936	C7	19.2917	-2.38975	1.00989	-2.36634	0.0179649	1	0
ENSG00000237877	LINC01473	25.7811	-0.760273	0.3213	-2.36624	0.0179697	1	0
ENSG00000056097	ZFR	1463.26	-0.320798	0.135598	-2.3658	0.0179912	1	0
ENSG00000153250	RBMS1	282.897	1.39511	0.589827	2.3653	0.0180156	1	0
ENSG00000171962	DRC3	54.4614	0.974449	0.411989	2.36523	0.0180188	1	0
ENSG00000122870	BICC1	265.689	1.11928	0.473238	2.36515	0.0180229	1	0
ENSG00000100503	NIN	1511.17	-0.624056	0.26386	-2.36511	0.0180249	1	0
ENSG00000213493	ACTN4P1	61.0441	0.87414	0.369612	2.36502	0.0180289	1	0
ENSG00000226086	EIF3LP3	107.972	-0.573178	0.242516	-2.36347	0.0181048	1	0
ENSG00000268225	CTD-2331H12.5	7.96969	-1.3154	0.556612	-2.36322	0.0181167	1	0
ENSG00000064989	CALCRL	59.5858	-1.08901	0.460872	-2.36294	0.0181307	1	0
ENSG00000128944	KNSTRN	302.67	-0.584598	0.247439	-2.3626	0.0181474	1	0
ENSG00000154079	SDHAF4	51.2424	-0.555292	0.235053	-2.36242	0.0181563	1	0
ENSG00000124299	PEPD	142.318	0.738505	0.312614	2.36235	0.0181594	1	0
ENSG00000183298	RPSAP19	374.033	-0.457782	0.193833	-2.36174	0.0181894	1	0
ENSG00000131724	IL13RA1	149.875	1.0724	0.454087	2.36166	0.0181932	1	0
ENSG00000088256	GNA11	191.84	0.542551	0.229856	2.3604	0.0182553	1	0
ENSG00000178445	GLDC	291.923	-1.15328	0.488691	-2.35993	0.0182785	1	0
ENSG00000176485	PLA2G16	17.1245	-1.31113	0.555605	-2.35983	0.0182834	1	0
ENSG00000105373	GLTSCR2	472.091	-0.709977	0.300927	-2.3593	0.0183095	1	0
ENSG00000183091	NEB	383.809	-2.47386	1.04913	-2.358	0.0183736	1	0
ENSG00000146592	CREB5	243.6	-1.31406	0.557291	-2.35795	0.0183762	1	0
ENSG00000259407	RP11-158M2.3	9.62776	1.18635	0.503261	2.35732	0.0184072	1	0
ENSG00000220585	DDX18P6	8.90969	-1.25041	0.530495	-2.35706	0.0184202	1	0
ENSG00000100097	LGALS1	454.046	1.97014	0.835915	2.35686	0.0184302	1	0
ENSG00000135333	EPHA7	673.328	0.872742	0.370329	2.35666	0.0184399	1	0
ENSG00000236349	SUCLG2P2	51.4212	-0.714606	0.30341	-2.35525	0.0185102	1	0
ENSG00000039560	RAI14	1159.91	0.502849	0.213515	2.3551	0.0185175	1	0
ENSG00000163449	TMEM169	225.82	-0.820757	0.348659	-2.35404	0.0185706	1	0
ENSG00000153147	SMARCA5	1622.27	-0.343222	0.145823	-2.35369	0.0185882	1	0
ENSG00000172037	LAMB2	642.673	0.859949	0.36548	2.35293	0.0186259	1	0
ENSG00000109063	MYH3	769.421	-3.47122	1.47536	-2.3528	0.0186326	1	0
ENSG00000135318	NT5E	21.4951	1.92328	0.817832	2.35168	0.0186888	1	0
ENSG00000113407	TARS	839.936	0.378068	0.160767	2.35165	0.0186904	1	0
ENSG00000237515	SHISA9	37.6276	1.70895	0.726799	2.35134	0.018706	1	0
ENSG00000271155	RP11-435O5.5	16.0569	-1.25085	0.531977	-2.35132	0.0187071	1	0
ENSG00000072786	STK10	84.5592	0.657189	0.279505	2.35126	0.0187097	1	0
ENSG00000160161	CILP2	20.5428	1.53948	0.655142	2.34984	0.0187815	1	0
ENSG00000078804	TP53INP2	82.2947	1.01016	0.429986	2.34928	0.0188097	1	0
ENSG00000163191	S100A11	143.466	2.01891	0.859517	2.34889	0.0188294	1	0
ENSG00000112769	LAMA4	484.624	1.16413	0.495635	2.34877	0.0188355	1	0
ENSG00000133059	DSTYK	282.336	0.388912	0.165583	2.34874	0.0188372	1	0
ENSG00000124374	PAIP2B	193.837	-0.975475	0.415341	-2.34861	0.0188436	1	0
ENSG00000260565	ERVK13-1	203.667	0.384492	0.163737	2.34824	0.0188624	1	0
ENSG00000042317	SPATA7	136.061	-0.55986	0.238464	-2.34778	0.0188858	1	0
ENSG00000095203	EPB41L4B	48.0644	1.21898	0.519215	2.34773	0.0188881	1	0
ENSG00000146386	ABRACL	123.094	-0.605183	0.257807	-2.34743	0.0189034	1	0
ENSG00000134884	ARGLU1	1229.73	-0.482345	0.205545	-2.34666	0.0189424	1	0
ENSG00000130311	DDA1	126.726	0.513799	0.21896	2.34655	0.0189482	1	0
ENSG00000225725	FAM66E	10.6652	1.25079	0.533051	2.34647	0.0189524	1	0
ENSG00000127334	DYRK2	675.26	-0.394068	0.167971	-2.34604	0.0189741	1	0
ENSG00000278709	NKILA	37.2891	1.0339	0.440704	2.34601	0.0189757	1	0
ENSG00000064270	ATP2C2	11.7614	-1.00348	0.42786	-2.34534	0.0190098	1	0
ENSG00000115183	TANC1	405.381	1.13379	0.483524	2.34484	0.0190353	1	0
ENSG00000215154	AC141586.5	41.4396	0.549218	0.234257	2.34451	0.0190521	1	0
ENSG00000220472	RP11-69L16.5	259.846	-0.577425	0.246321	-2.3442	0.0190682	1	0
ENSG00000198648	STK39	566.466	-0.665099	0.283749	-2.34397	0.0190796	1	0
ENSG00000188610	FAM72B	60.3231	-1.24238	0.53006	-2.34385	0.019086	1	0
ENSG00000234981	RP11-534L20.4	216.344	-0.455886	0.194518	-2.34367	0.0190951	1	0
ENSG00000135956	TMEM127	193.972	0.595229	0.254005	2.34337	0.0191103	1	0
ENSG00000146414	SHPRH	630.445	-0.512275	0.218608	-2.34335	0.0191117	1	0
ENSG00000163041	H3F3A	939.537	-0.333712	0.142428	-2.34303	0.019128	1	0
ENSG00000064012	CASP8	11.6592	1.78675	0.762605	2.34296	0.0191315	1	0
ENSG00000198721	ECI2	176.345	-0.420618	0.179539	-2.34276	0.0191415	1	0
ENSG00000236438	FAM157A	30.2366	0.930407	0.397167	2.34261	0.0191493	1	0
ENSG00000115392	FANCL	119.933	-0.506373	0.216176	-2.34241	0.0191598	1	0
ENSG00000087266	SH3BP2	269.91	0.568753	0.24282	2.34228	0.0191663	1	0
ENSG00000078061	ARAF	113.848	0.479195	0.204591	2.34221	0.0191698	1	0
ENSG00000106034	CPED1	250.367	2.47758	1.05789	2.342	0.0191807	1	0
ENSG00000182175	RGMA	501.47	-1.11533	0.476245	-2.34192	0.019185	1	0
ENSG00000175170	NA	8.37927	-1.1408	0.48714	-2.34183	0.0191896	1	0
ENSG00000275496	CH507-24F1.2	112.441	-0.64416	0.275075	-2.34176	0.0191928	1	0
ENSG00000240890	RP11-65E22.2	45.8208	-0.61258	0.261651	-2.34121	0.0192213	1	0
ENSG00000261512	RP11-46D6.1	23.1814	0.784095	0.334942	2.34099	0.0192328	1	0
ENSG00000189223	PAX8-AS1	83.315	1.58844	0.678673	2.34051	0.0192574	1	0
ENSG00000204267	TAP2	15.8717	1.17357	0.501449	2.34036	0.0192654	1	0
ENSG00000164466	SFXN1	791.203	-0.316653	0.135414	-2.33841	0.0193657	1	0
ENSG00000106546	AHR	119.119	1.53248	0.655464	2.33801	0.0193867	1	0
ENSG00000133627	ACTR3B	71.5512	-0.602292	0.257633	-2.33779	0.019398	1	0
ENSG00000197006	METTL9	1008.76	-0.390388	0.166995	-2.33772	0.0194019	1	0
ENSG00000227077	AC107983.4	76.3105	-0.532085	0.227642	-2.33738	0.0194194	1	0
ENSG00000204388	HSPA1B	414.277	0.681752	0.291817	2.33623	0.0194791	1	0
ENSG00000134775	FHOD3	344.23	-0.614505	0.263041	-2.33616	0.019483	1	0
ENSG00000146250	PRSS35	259.159	1.81025	0.775123	2.33543	0.0195208	1	0
ENSG00000172661	WASHC2C	276.239	0.445037	0.190575	2.33523	0.0195316	1	0
ENSG00000151491	EPS8	246.294	0.955092	0.409003	2.33517	0.0195345	1	0
ENSG00000108984	MAP2K6	205.902	-0.556233	0.238208	-2.33507	0.0195397	1	0
ENSG00000223653	RP11-131L23.1	18.8738	1.27729	0.547035	2.33493	0.0195471	1	0
ENSG00000075407	ZNF37A	324.766	0.76317	0.326867	2.33481	0.0195536	1	0
ENSG00000267736	HMGB2P1	49.0019	-1.0948	0.46901	-2.33427	0.0195815	1	0
ENSG00000176438	SYNE3	34.0222	1.42183	0.609492	2.33281	0.019658	1	0
ENSG00000167333	TRIM68	65.7856	0.549779	0.235703	2.33251	0.0196741	1	0
ENSG00000075624	ACTB	10317.2	0.482686	0.206954	2.33234	0.019683	1	0
ENSG00000163359	COL6A3	1134.95	1.71261	0.734364	2.3321	0.0196955	1	0
ENSG00000231889	TRAF3IP2-AS1	111.989	-0.443933	0.190394	-2.33165	0.0197192	1	0
ENSG00000173482	PTPRM	449.487	0.899379	0.385779	2.33133	0.019736	1	0
ENSG00000101752	MIB1	3241.68	-0.472009	0.202484	-2.33109	0.0197487	1	0
ENSG00000136149	RPL13AP25	1054.77	-0.315356	0.135305	-2.33071	0.0197687	1	0
ENSG00000175216	CKAP5	2634.5	-0.443202	0.190213	-2.33003	0.0198047	1	0
ENSG00000205581	HMGN1	1114.69	-0.308629	0.132464	-2.32992	0.0198105	1	0
ENSG00000156709	AIFM1	133.841	-0.599491	0.257317	-2.32978	0.0198179	1	0
ENSG00000096433	ITPR3	27.7756	0.970675	0.41667	2.3296	0.0198272	1	0
ENSG00000225746	SNHG23	148.333	3.5269	1.51449	2.32878	0.0198708	1	0
ENSG00000254387	MYL12AP1	32.2971	1.0827	0.465162	2.32758	0.0199346	1	0
ENSG00000204706	MAMDC2-AS1	29.6944	1.3198	0.567178	2.32696	0.0199672	1	0
ENSG00000094975	SUCO	879.135	0.410082	0.176231	2.32696	0.0199673	1	0
ENSG00000231607	DLEU2	88.8704	-0.572961	0.246243	-2.32681	0.0199755	1	0
ENSG00000198933	TBKBP1	130.374	0.400945	0.172327	2.32665	0.0199839	1	0
ENSG00000130766	SESN2	208.635	0.516691	0.222095	2.32645	0.0199948	1	0
ENSG00000156469	MTERF3	105.545	-0.522049	0.224524	-2.32513	0.0200648	1	0
ENSG00000108947	EFNB3	371.276	0.793904	0.341481	2.32488	0.0200782	1	0
ENSG00000086598	TMED2	939.211	0.489377	0.210542	2.32437	0.0201058	1	0
ENSG00000124201	ZNFX1	224.617	0.427384	0.183874	2.32434	0.0201075	1	0
ENSG00000248008	NRAV	46.6499	0.701332	0.301743	2.32427	0.0201111	1	0
ENSG00000185900	POMK	235.05	0.46913	0.201885	2.32375	0.0201388	1	0
ENSG00000176907	C8orf4	26.8415	-1.81077	0.779414	-2.32324	0.0201664	1	0
ENSG00000142627	EPHA2	245.395	0.8195	0.352785	2.32294	0.0201823	1	0
ENSG00000228056	CFL1P3	9.04765	1.1815	0.50865	2.32282	0.0201889	1	0
ENSG00000263843	RP11-649A18.12	11.1027	-1.10916	0.477775	-2.32152	0.020259	1	0
ENSG00000169918	OTUD7A	67.5455	-0.773786	0.333388	-2.32098	0.0202882	1	0
ENSG00000170456	DENND5B	747.356	-0.506739	0.21836	-2.32067	0.0203049	1	0
ENSG00000181830	SLC35C1	47.6768	0.789026	0.340039	2.3204	0.0203193	1	0
ENSG00000188687	SLC4A5	16.0126	1.24735	0.537626	2.32011	0.020335	1	0
ENSG00000280219	RP11-752L20.3	99.3307	1.7639	0.760298	2.32001	0.0203402	1	0
ENSG00000140067	FAM181A	96.1796	-1.42071	0.612402	-2.3199	0.0203463	1	0
ENSG00000196411	EPHB4	384.935	0.588421	0.253671	2.31963	0.0203611	1	0
ENSG00000185920	PTCH1	757.544	-1.10721	0.477609	-2.31824	0.0204363	1	0
ENSG00000228797	FAM207BP	11.6585	0.842657	0.363555	2.31782	0.0204589	1	0
ENSG00000134508	CABLES1	39.3962	1.14631	0.494617	2.31758	0.0204723	1	0
ENSG00000224546	EIF4BP3	516.868	-0.410414	0.177088	-2.31757	0.0204729	1	0
ENSG00000197815	RP1-253P7.4	15.0551	1.23968	0.534937	2.31744	0.0204798	1	0
ENSG00000116685	KIAA2013	157.136	0.369324	0.159395	2.31704	0.0205016	1	0
ENSG00000069493	CLEC2D	135.622	-0.612427	0.264335	-2.31686	0.0205114	1	0
ENSG00000273038	RP11-479G22.8	12.6753	1.24349	0.536724	2.31681	0.0205139	1	0
ENSG00000226472	RP11-551L14.4	22.0683	0.748446	0.323079	2.31661	0.0205252	1	0
ENSG00000103460	TOX3	317.36	-0.881464	0.380587	-2.31606	0.0205548	1	0
ENSG00000204685	STARD7-AS1	29.0148	0.607521	0.262321	2.31594	0.0205614	1	0
ENSG00000229944	EIF4EP2	189.517	-0.338191	0.146032	-2.31587	0.0205654	1	0
ENSG00000124198	ARFGEF2	452.345	0.295368	0.127553	2.31566	0.0205769	1	0
ENSG00000269983	RP11-497H16.9	27.5208	-0.727498	0.314184	-2.31551	0.0205848	1	0
ENSG00000253854	RP11-10N23.2	30.3638	-0.802892	0.346985	-2.31391	0.0206727	1	0
ENSG00000162992	NEUROD1	25.4219	-1.58286	0.684456	-2.31258	0.0207457	1	0
ENSG00000179761	PIPOX	63.0477	1.18862	0.514045	2.31229	0.0207616	1	0
ENSG00000164252	AGGF1	316.024	-0.358596	0.155122	-2.31171	0.0207938	1	0
ENSG00000139835	GRTP1	21.8561	-1.15421	0.499303	-2.31164	0.0207973	1	0
ENSG00000147677	EIF3H	915.589	-0.356152	0.15409	-2.31132	0.020815	1	0
ENSG00000168010	ATG16L2	74.8093	-0.693707	0.300197	-2.31084	0.0208416	1	0
ENSG00000120697	ALG5	100.841	0.328455	0.142168	2.31034	0.0208695	1	0
ENSG00000212127	TAS2R14	58.9616	0.496743	0.215037	2.31004	0.0208861	1	0
ENSG00000157021	FAM92A1P1	62.3508	-0.551648	0.238816	-2.30993	0.0208921	1	0
ENSG00000118412	CASP8AP2	695.015	-0.441102	0.190985	-2.30961	0.0209096	1	0
ENSG00000143061	IGSF3	669.192	0.843878	0.365385	2.30956	0.0209127	1	0
ENSG00000166908	PIP4K2C	86.3175	0.670678	0.290463	2.309	0.0209438	1	0
ENSG00000140694	PARN	155.621	0.298448	0.129265	2.30881	0.0209539	1	0
ENSG00000143753	DEGS1	237.155	0.556935	0.241248	2.30856	0.020968	1	0
ENSG00000087253	LPCAT2	67.1147	1.16654	0.505351	2.30838	0.0209783	1	0
ENSG00000165801	ARHGEF40	770.05	0.587021	0.254321	2.30818	0.0209889	1	0
ENSG00000166598	HSP90B1	2768.9	0.552722	0.239514	2.30768	0.0210167	1	0
ENSG00000229251	HNRNPA1P8	316.185	-0.775843	0.336247	-2.30736	0.0210346	1	0
ENSG00000220157	HNRNPA1P12	188.199	-0.786952	0.34115	-2.30676	0.0210681	1	0
ENSG00000169180	XPO6	544.38	0.268934	0.116612	2.30624	0.0210974	1	0
ENSG00000179562	GCC1	198.328	0.3096	0.134315	2.30503	0.0211646	1	0
ENSG00000227398	KIF9-AS1	42.3745	0.665422	0.288694	2.30494	0.0211699	1	0
ENSG00000165271	NOL6	194.935	0.546478	0.237171	2.30415	0.0212141	1	0
ENSG00000070159	PTPN3	32.8624	1.93918	0.84161	2.30414	0.021215	1	0
ENSG00000254681	PKD1P5	235.82	0.501246	0.217557	2.30397	0.0212242	1	0
ENSG00000259706	HSP90B2P	593.15	0.552366	0.239841	2.30305	0.0212763	1	0
ENSG00000224566	FAM96AP2	12.7208	-1.02449	0.444886	-2.30281	0.0212893	1	0
ENSG00000164889	SLC4A2	288.265	0.611327	0.265512	2.30244	0.0213102	1	0
ENSG00000070614	NDST1	687.365	0.494011	0.214628	2.30171	0.0213515	1	0
ENSG00000236539	HNRNPA1P54	93.284	-0.833027	0.361931	-2.30162	0.0213566	1	0
ENSG00000163491	NEK10	28.9712	0.97327	0.42294	2.3012	0.0213802	1	0
ENSG00000114646	CSPG5	110.899	-0.912761	0.396708	-2.30084	0.0214007	1	0
ENSG00000238172	RPS2P35	125.561	-0.643393	0.279658	-2.30065	0.0214117	1	0
ENSG00000136231	IGF2BP3	552.196	-0.66168	0.287628	-2.30047	0.0214215	1	0
ENSG00000255135	RP11-111M22.3	34.1345	-0.767314	0.333715	-2.29931	0.0214872	1	0
ENSG00000101825	MXRA5	329.077	1.90613	0.829031	2.29922	0.0214923	1	0
ENSG00000214595	EML6	108.02	-0.770688	0.3352	-2.29919	0.0214941	1	0
ENSG00000152763	WDR78	66.8772	0.790716	0.343964	2.29884	0.0215143	1	0
ENSG00000243230	NA	7.8289	-1.20739	0.525228	-2.29879	0.0215167	1	0
ENSG00000173068	BNC2	307.435	1.90699	0.829683	2.29846	0.0215358	1	0
ENSG00000167601	AXL	213.521	0.894528	0.38922	2.29826	0.0215472	1	0
ENSG00000227096	HMGB3P8	9.48421	-1.05176	0.457654	-2.29816	0.0215525	1	0
ENSG00000172201	ID4	1216.59	-1.00099	0.435618	-2.29787	0.0215693	1	0
ENSG00000101166	PRELID3B	303.821	-0.422729	0.183972	-2.29779	0.0215735	1	0
ENSG00000251333	RTN3P1	228.32	-0.499586	0.217444	-2.29753	0.0215884	1	0
ENSG00000046647	GEMIN8	69.3304	-0.492747	0.214494	-2.29726	0.021604	1	0
ENSG00000231206	HNRNPA1P25	33.1117	-0.86425	0.376244	-2.29705	0.0216161	1	0
ENSG00000125931	CITED1	10.884	-1.66873	0.726529	-2.29685	0.0216272	1	0
ENSG00000108953	YWHAE	2821.07	-0.40129	0.174729	-2.29664	0.0216396	1	0
ENSG00000240087	RPSAP12	432.042	-0.434072	0.189118	-2.29524	0.0217193	1	0
ENSG00000162408	NOL9	328.955	0.431124	0.187842	2.29514	0.0217251	1	0
ENSG00000182873	PRKCZ-AS1	14.2736	0.982162	0.427974	2.29491	0.0217384	1	0
ENSG00000204253	HNRNPCP2	919.488	-0.484351	0.211133	-2.29406	0.0217871	1	0
ENSG00000134046	MBD2	124.158	0.419991	0.183102	2.29376	0.0218042	1	0
ENSG00000146247	PHIP	1941.36	-0.345792	0.150774	-2.29344	0.0218224	1	0
ENSG00000085117	CD82	66.2132	-0.794548	0.346477	-2.29322	0.0218351	1	0
ENSG00000172466	ZNF24	1487.12	-0.367029	0.160088	-2.29268	0.0218665	1	0
ENSG00000230362	ACTG1P23	47.4879	0.870414	0.379657	2.29263	0.0218691	1	0
ENSG00000159173	TNNI1	100.613	-3.12052	1.36134	-2.29224	0.0218915	1	0
ENSG00000100583	SAMD15	55.7359	0.712705	0.310936	2.29212	0.0218984	1	0
ENSG00000203727	SAMD5	182.886	1.25446	0.547301	2.29208	0.021901	1	0
ENSG00000105053	VRK3	149.375	-0.369753	0.161318	-2.29207	0.0219014	1	0
ENSG00000122180	MYOG	61.6912	-3.66285	1.5982	-2.29186	0.0219136	1	0
ENSG00000135736	CCDC102A	49.2461	0.885269	0.386346	2.29139	0.021941	1	0
ENSG00000234608	MAPKAPK5-AS1	102.112	-0.506142	0.220895	-2.29132	0.0219447	1	0
ENSG00000250565	ATP6V1E2	27.5073	0.86934	0.379477	2.29089	0.02197	1	0
ENSG00000139631	CSAD	79.7967	0.500627	0.218754	2.28854	0.0221063	1	0
ENSG00000225920	RIMKLBP2	20.6393	-0.725937	0.317274	-2.28804	0.0221352	1	0
ENSG00000129515	SNX6	500.761	-0.301198	0.131643	-2.28799	0.022138	1	0
ENSG00000273749	CYFIP1	600.46	0.359549	0.157172	2.28761	0.0221603	1	0
ENSG00000275180	RP11-631N16.4	60.0693	0.775306	0.339094	2.2864	0.0222308	1	0
ENSG00000270231	NBPF8	256.575	0.439972	0.192467	2.28596	0.0222569	1	0
ENSG00000151948	GLT1D1	12.3439	1.07358	0.469713	2.2856	0.0222775	1	0
ENSG00000108797	CNTNAP1	110.677	0.823715	0.360491	2.28498	0.0223141	1	0
ENSG00000233680	NA	20.0125	-0.972018	0.425433	-2.28478	0.022326	1	0
ENSG00000180221	TPT1P10	8.99352	1.12645	0.493131	2.28428	0.0223553	1	0
ENSG00000276077	CH507-254M2.2	109.207	-0.715778	0.313409	-2.28384	0.0223808	1	0
ENSG00000135597	REPS1	420.911	-0.236221	0.103441	-2.28363	0.0223933	1	0
ENSG00000213149	CNN2P9	11.3313	1.44852	0.634337	2.28352	0.0223996	1	0
ENSG00000228205	RP11-778D9.4	634.238	-0.560202	0.245341	-2.28337	0.0224089	1	0
ENSG00000132423	COQ3	35.2186	-0.54866	0.240303	-2.2832	0.0224186	1	0
ENSG00000205189	ZBTB10	1020.74	-0.365038	0.159912	-2.28275	0.022445	1	0
ENSG00000075790	BCAP29	190.786	0.479358	0.21005	2.28211	0.0224827	1	0
ENSG00000226380	AC058791.1	13.1403	1.36059	0.596205	2.28209	0.0224841	1	0
ENSG00000197965	MPZL1	787.419	0.411961	0.180525	2.28202	0.0224882	1	0
ENSG00000182916	TCEAL7	182.85	-0.682242	0.298987	-2.28185	0.0224985	1	0
ENSG00000235332	RPSAP76	25.2565	-0.798286	0.349866	-2.28169	0.0225077	1	0
ENSG00000224470	ATXN1L	350.726	0.358517	0.157158	2.28125	0.0225338	1	0
ENSG00000080166	NA	18.8483	-2.26315	0.992273	-2.28077	0.0225622	1	0
ENSG00000196141	SPATS2L	598.722	0.709269	0.310985	2.28072	0.0225651	1	0
ENSG00000198719	DLL1	292.207	-0.875757	0.384009	-2.28056	0.0225743	1	0
ENSG00000007174	DNAH9	34.8764	1.74702	0.766111	2.28037	0.0225858	1	0
ENSG00000228474	OST4	137.795	0.511888	0.224484	2.28029	0.0225904	1	0
ENSG00000130508	PXDN	1114.99	0.526028	0.230689	2.28025	0.022593	1	0
ENSG00000213293	CTD-2666L21.3	62.7069	-0.696001	0.305239	-2.28018	0.0225969	1	0
ENSG00000216835	RBMXP1	27.3775	-0.769776	0.337611	-2.28007	0.0226036	1	0
ENSG00000237214	RP11-12M9.3	371.275	-0.435118	0.190838	-2.28003	0.0226056	1	0
ENSG00000269918	AF131215.9	46.2365	0.626793	0.274982	2.2794	0.0226432	1	0
ENSG00000086696	HSD17B2	14.6446	2.04097	0.895849	2.27825	0.0227118	1	0
ENSG00000157869	RAB28	170.376	-0.607454	0.266654	-2.27806	0.0227232	1	0
ENSG00000215899	RP11-439L8.2	87.7329	-0.47211	0.207258	-2.27788	0.0227336	1	0
ENSG00000112561	TFEB	11.386	1.29334	0.567893	2.27743	0.0227604	1	0
ENSG00000143367	TUFT1	69.1204	0.679767	0.298556	2.27685	0.022795	1	0
ENSG00000151779	NBAS	1149.95	-0.379044	0.166544	-2.27594	0.0228496	1	0
ENSG00000268713	CTC-444N24.8	27.5222	0.67505	0.296619	2.27581	0.0228571	1	0
ENSG00000135821	GLUL	1728.71	-0.460448	0.202328	-2.27575	0.022861	1	0
ENSG00000088826	SMOX	67.8576	0.5583	0.245382	2.27523	0.0228924	1	0
ENSG00000186862	PDZD7	15.9386	1.50289	0.660547	2.27522	0.0228928	1	0
ENSG00000152904	GGPS1	250.871	-0.406335	0.178617	-2.2749	0.0229121	1	0
ENSG00000155252	PI4K2A	104.286	0.582942	0.256261	2.2748	0.0229181	1	0
ENSG00000092295	TGM1	9.25051	1.06895	0.469922	2.27474	0.0229215	1	0
ENSG00000122863	CHST3	333.063	0.684454	0.300923	2.27451	0.0229351	1	0
ENSG00000229241	PNPT1P1	74.4194	-0.468404	0.20596	-2.27425	0.0229511	1	0
ENSG00000177954	RPS27	470.783	-0.388459	0.17082	-2.27409	0.0229604	1	0
ENSG00000142449	FBN3	183.309	0.802906	0.35317	2.27342	0.0230007	1	0
ENSG00000050438	SLC4A8	898.626	-0.529487	0.232941	-2.27305	0.0230229	1	0
ENSG00000139173	TMEM117	76.8491	0.98304	0.432514	2.27285	0.0230353	1	0
ENSG00000130706	ADRM1	184.799	0.467372	0.205658	2.27256	0.0230525	1	0
ENSG00000103145	HCFC1R1	99.0204	0.707228	0.31122	2.27243	0.0230603	1	0
ENSG00000198722	UNC13B	799.141	-0.654915	0.288224	-2.27225	0.0230717	1	0
ENSG00000196873	CBWD3	155.557	-0.396421	0.174469	-2.27216	0.0230769	1	0
ENSG00000185483	ROR1	261.478	1.38104	0.607911	2.27178	0.0230999	1	0
ENSG00000110619	CARS	314.729	0.523398	0.230431	2.27138	0.0231237	1	0
ENSG00000173726	TOMM20	1467.16	-0.513547	0.226099	-2.27133	0.0231267	1	0
ENSG00000174844	NA	12.0602	1.58868	0.69955	2.271	0.023147	1	0
ENSG00000129173	E2F8	64.5874	-0.661653	0.291393	-2.27065	0.023168	1	0
ENSG00000181264	TMEM136	159.213	-0.390123	0.171863	-2.26996	0.0232097	1	0
ENSG00000047634	SCML1	207.626	-0.858926	0.378399	-2.2699	0.0232139	1	0
ENSG00000112319	EYA4	249.612	2.25676	0.994268	2.26977	0.0232214	1	0
ENSG00000177692	DNAJC28	19.8743	0.931002	0.41023	2.26946	0.0232403	1	0
ENSG00000182208	MOB2	65.4187	0.441706	0.194688	2.26879	0.0232813	1	0
ENSG00000154380	ENAH	3031.54	0.458814	0.202285	2.26816	0.0233192	1	0
ENSG00000148200	NR6A1	185.765	-1.47537	0.650471	-2.26816	0.0233197	1	0
ENSG00000071553	ATP6AP1	356.055	0.586124	0.258428	2.26804	0.0233269	1	0
ENSG00000173905	GOLIM4	481.906	0.427658	0.188585	2.26773	0.0233458	1	0
ENSG00000113273	ARSB	231.912	0.759925	0.335119	2.26763	0.023352	1	0
ENSG00000233013	FAM157B	9.44852	1.03762	0.457636	2.26736	0.0233684	1	0
ENSG00000090054	SPTLC1	224.467	0.36546	0.161188	2.26729	0.0233722	1	0
ENSG00000092841	MYL6	1741.59	0.589945	0.260214	2.26715	0.0233808	1	0
ENSG00000140526	ABHD2	447.978	0.742005	0.327292	2.2671	0.0233839	1	0
ENSG00000134215	VAV3	83.6379	-0.705173	0.311094	-2.26675	0.0234052	1	0
ENSG00000188735	TMEM120B	96.6593	0.578353	0.255173	2.26652	0.0234197	1	0
ENSG00000280832	ST3GAL4-AS1	30.1396	-0.941447	0.415563	-2.26547	0.0234836	1	0
ENSG00000069345	DNAJA2	546.615	-0.289006	0.127591	-2.26509	0.0235069	1	0
ENSG00000186076	RP11-887P2.3	202.543	0.498293	0.219995	2.26502	0.0235115	1	0
ENSG00000246090	RP11-696N14.1	69.0657	-0.45208	0.199593	-2.26501	0.0235119	1	0
ENSG00000099999	RNF215	126.9	0.511376	0.225839	2.26434	0.0235535	1	0
ENSG00000138798	EGF	63.3483	-1.17775	0.520158	-2.26422	0.0235604	1	0
ENSG00000182544	MFSD5	75.6324	0.748832	0.33074	2.26411	0.0235674	1	0
ENSG00000178719	GRINA	302.078	0.512947	0.226593	2.26373	0.0235905	1	0
ENSG00000187260	WDR86	111.297	-0.837218	0.369916	-2.26327	0.0236192	1	0
ENSG00000116005	PCYOX1	465.333	0.410971	0.181587	2.26323	0.0236218	1	0
ENSG00000197147	LRRC8B	225.827	-0.490402	0.216725	-2.26278	0.023649	1	0
ENSG00000279094	LINC01670	19.9288	-1.08065	0.477609	-2.26263	0.0236586	1	0
ENSG00000136160	EDNRB	539.337	-1.51414	0.669233	-2.2625	0.0236666	1	0
ENSG00000128016	ZFP36	16.0037	1.41163	0.623954	2.26239	0.0236733	1	0
ENSG00000214756	METTL12	48.985	0.812041	0.358932	2.26238	0.0236741	1	0
ENSG00000250317	SMIM20	84.2522	-0.409001	0.18082	-2.26192	0.0237024	1	0
ENSG00000151893	CACUL1	686.437	-0.257071	0.113675	-2.26146	0.023731	1	0
ENSG00000107566	ERLIN1	187.223	-0.406745	0.179869	-2.26134	0.0237384	1	0
ENSG00000115657	ABCB6	24.5001	0.878636	0.388553	2.2613	0.0237405	1	0
ENSG00000280303	ERICD	8.18667	1.17688	0.520557	2.26081	0.0237713	1	0
ENSG00000149054	ZNF215	30.0059	0.851121	0.376495	2.26064	0.0237814	1	0
ENSG00000213049	HNRNPA1P34	15.828	-1.14216	0.505343	-2.26017	0.023811	1	0
ENSG00000143632	ACTA1	81.1183	-1.65978	0.734453	-2.25989	0.0238282	1	0
ENSG00000188176	SMTNL2	13.0159	-1.3889	0.614869	-2.25886	0.0238921	1	0
ENSG00000163466	ARPC2	664.796	0.352607	0.156169	2.25785	0.023955	1	0
ENSG00000053108	FSTL4	9.93921	1.73604	0.769059	2.25736	0.0239859	1	0
ENSG00000160570	DEDD2	91.3841	0.365488	0.161923	2.25718	0.023997	1	0
ENSG00000138435	CHRNA1	21.1792	-3.09541	1.37175	-2.25654	0.0240366	1	0
ENSG00000142945	KIF2C	393.355	-0.801291	0.355105	-2.25649	0.0240401	1	0
ENSG00000147041	SYTL5	16.2543	2.13634	0.947084	2.2557	0.0240892	1	0
ENSG00000225216	AC007362.3	13.9389	1.8843	0.835543	2.25518	0.0241223	1	0
ENSG00000239412	NA	9.76636	1.80507	0.800456	2.25505	0.0241304	1	0
ENSG00000226752	PSMD5-AS1	36.9396	-1.37997	0.611978	-2.25494	0.0241373	1	0
ENSG00000073050	XRCC1	160.981	-0.432942	0.192031	-2.25454	0.0241622	1	0
ENSG00000152291	TGOLN2	424.732	0.468638	0.207892	2.25424	0.024181	1	0
ENSG00000171914	TLN2	338.495	0.689329	0.305814	2.25408	0.0241911	1	0
ENSG00000154930	ACSS1	29.1681	-1.46728	0.65109	-2.25357	0.0242232	1	0
ENSG00000104154	SLC30A4	63.3386	0.989427	0.439071	2.25346	0.0242304	1	0
ENSG00000201758	RN7SKP55	16.9974	0.780217	0.346245	2.25337	0.0242359	1	0
ENSG00000215006	CHCHD2P2	34.2958	-0.68802	0.30534	-2.25329	0.0242408	1	0
ENSG00000235447	TRAPPC13P1	16.7281	-1.22142	0.54216	-2.25288	0.024267	1	0
ENSG00000165731	RET	23.606	1.47501	0.654829	2.25252	0.0242897	1	0
ENSG00000106803	SEC61B	237.801	0.486439	0.215964	2.2524	0.0242968	1	0
ENSG00000153132	CLGN	156.147	-0.551614	0.244939	-2.25205	0.0243194	1	0
ENSG00000095059	DHPS	238.161	-0.426472	0.189377	-2.25198	0.0243238	1	0
ENSG00000048740	CELF2	636.681	-0.746907	0.331757	-2.25137	0.0243622	1	0
ENSG00000264315	HNRNPA1P11	11.6832	-0.846196	0.37592	-2.251	0.0243854	1	0
ENSG00000229814	RPL35AP21	174.219	-0.419879	0.186564	-2.25059	0.0244114	1	0
ENSG00000229165	GDI2P1	84.7192	-0.390961	0.173722	-2.2505	0.0244175	1	0
ENSG00000242352	FAM91A3P	26.3242	0.73791	0.327898	2.25043	0.0244218	1	0
ENSG00000134996	OSTF1	13.2931	1.35261	0.601545	2.24855	0.0245409	1	0
ENSG00000162772	ATF3	117.18	1.12958	0.502358	2.24855	0.0245412	1	0
ENSG00000204176	SYT15	26.5378	1.1493	0.511261	2.24797	0.0245784	1	0
ENSG00000135486	HNRNPA1	2465.17	-0.673898	0.299865	-2.24734	0.0246185	1	0
ENSG00000139926	FRMD6	269.113	1.11987	0.498313	2.24732	0.0246194	1	0
ENSG00000172469	MANEA	198.17	-0.371463	0.165296	-2.24725	0.0246238	1	0
ENSG00000173757	STAT5B	482.803	-0.441324	0.196484	-2.24611	0.0246969	1	0
ENSG00000071967	CYBRD1	183.71	1.33177	0.592943	2.24603	0.0247019	1	0
ENSG00000226259	GTF2H2B	94.9689	-0.448178	0.199588	-2.24551	0.0247352	1	0
ENSG00000059122	FLYWCH1	177.059	0.490262	0.218334	2.24547	0.024738	1	0
ENSG00000138750	NUP54	383.664	-0.356345	0.158759	-2.24456	0.0247962	1	0
ENSG00000255690	TRIL	145.924	1.3188	0.587644	2.24422	0.024818	1	0
ENSG00000230487	PSMG3-AS1	42.3839	0.746594	0.332744	2.24375	0.0248484	1	0
ENSG00000103154	NECAB2	28.8221	-0.879169	0.391835	-2.24372	0.0248503	1	0
ENSG00000221944	TIGD1	100.065	-0.412408	0.183835	-2.24336	0.0248734	1	0
ENSG00000166106	ADAMTS15	86.8066	1.36285	0.607681	2.24271	0.0249153	1	0
ENSG00000063587	ZNF275	198.655	0.614566	0.274056	2.24249	0.0249299	1	0
ENSG00000273723	RP11-93H24.3	19.4508	-0.801024	0.357224	-2.24236	0.0249384	1	0
ENSG00000158163	DZIP1L	97.1422	0.704414	0.314173	2.24212	0.0249536	1	0
ENSG00000175643	RMI2	77.2148	-0.974529	0.434732	-2.24168	0.0249822	1	0
ENSG00000166741	NNMT	16.2415	1.90813	0.851269	2.24152	0.0249926	1	0
ENSG00000078114	NEBL	337.88	0.987776	0.440682	2.24147	0.0249956	1	0
ENSG00000254589	EIF4A2P3	29.9495	-0.787674	0.351507	-2.24085	0.0250357	1	0
ENSG00000106086	PLEKHA8	731.003	-0.362043	0.161576	-2.2407	0.0250454	1	0
ENSG00000115423	DNAH6	64.1857	-0.774817	0.345898	-2.24001	0.02509	1	0
ENSG00000113248	PCDHB15	56.7885	-1.15284	0.51466	-2.24	0.0250911	1	0
ENSG00000185585	OLFML2A	97.9697	1.46284	0.653059	2.23998	0.0250922	1	0
ENSG00000182318	ZSCAN22	67.2159	0.466709	0.208366	2.23985	0.0251005	1	0
ENSG00000134152	KATNBL1	323.769	-0.441519	0.197163	-2.23937	0.0251322	1	0
ENSG00000129167	TPH1	17.0722	1.34762	0.601795	2.23933	0.0251343	1	0
ENSG00000075213	SEMA3A	555.255	1.24194	0.554605	2.23932	0.0251353	1	0
ENSG00000187109	NAP1L1	3655.78	-0.552206	0.246609	-2.2392	0.0251432	1	0
ENSG00000164683	HEY1	72.0386	-1.27228	0.56828	-2.23883	0.0251669	1	0
ENSG00000104517	UBR5	1990.53	-0.379422	0.169492	-2.23859	0.0251826	1	0
ENSG00000138594	TMOD3	468.867	0.516948	0.23108	2.2371	0.02528	1	0
ENSG00000213067	RP11-760D2.10	35.7965	-1.04124	0.465518	-2.23674	0.0253032	1	0
ENSG00000280780	JAKMIP2-AS1	18.7616	0.967652	0.43264	2.23663	0.0253109	1	0
ENSG00000130449	ZSWIM6	583.946	-0.573291	0.256414	-2.23581	0.0253645	1	0
ENSG00000248866	USP46-AS1	18.2358	0.945289	0.422808	2.23574	0.0253689	1	0
ENSG00000187772	LIN28B	431.822	-1.5302	0.684687	-2.23489	0.0254245	1	0
ENSG00000139880	CDH24	128.649	0.523804	0.234407	2.23459	0.0254445	1	0
ENSG00000254893	AC113404.1	284.287	0.506519	0.226675	2.23456	0.0254461	1	0
ENSG00000125505	MBOAT7	165.739	0.593776	0.265865	2.23337	0.0255244	1	0
ENSG00000108515	ENO3	42.5846	-1.88619	0.84455	-2.23337	0.0255249	1	0
ENSG00000158863	FAM160B2	152.342	0.449369	0.201297	2.23237	0.0255906	1	0
ENSG00000139083	ETV6	160.928	0.485164	0.217344	2.23224	0.0255991	1	0
ENSG00000167842	MIS12	245.622	-0.394144	0.176577	-2.23214	0.0256056	1	0
ENSG00000008324	SS18L2	69.2466	-0.602632	0.269989	-2.23206	0.0256109	1	0
ENSG00000151135	TMEM263	509.52	0.892578	0.399919	2.2319	0.0256218	1	0
ENSG00000118194	TNNT2	44.515	-3.74719	1.67896	-2.23186	0.0256245	1	0
ENSG00000185386	MAPK11	183.014	-0.66559	0.298282	-2.23141	0.025654	1	0
ENSG00000092531	SNAP23	104.709	0.623334	0.279402	2.23096	0.0256838	1	0
ENSG00000150093	ITGB1	1583.52	0.698637	0.313181	2.23078	0.0256959	1	0
ENSG00000157916	RER1	256.989	0.373192	0.167318	2.23044	0.0257185	1	0
ENSG00000109685	NSD2	2183.97	-0.4793	0.214943	-2.22989	0.0257546	1	0
ENSG00000213361	RP4-778K6.1	127.586	-0.491511	0.220425	-2.22983	0.0257585	1	0
ENSG00000130299	GTPBP3	97.5648	0.653665	0.29318	2.22957	0.025776	1	0
ENSG00000214389	RPS3AP26	1254.87	-0.382786	0.171691	-2.22951	0.0257802	1	0
ENSG00000134250	NOTCH2	1862.71	0.718057	0.322106	2.22926	0.0257967	1	0
ENSG00000078808	SDF4	253.111	0.448549	0.201274	2.22854	0.0258444	1	0
ENSG00000267006	NA	13.8819	1.11816	0.501906	2.22783	0.0258919	1	0
ENSG00000136868	SLC31A1	226.562	0.469251	0.210656	2.22757	0.0259094	1	0
ENSG00000135926	TMBIM1	40.5972	1.20492	0.541033	2.22707	0.0259429	1	0
ENSG00000107021	TBC1D13	164.734	0.611554	0.274627	2.22685	0.0259573	1	0
ENSG00000085741	WNT11	17.8636	2.07568	0.932394	2.22618	0.0260021	1	0
ENSG00000100243	CYB5R3	278.215	0.480647	0.215931	2.22593	0.0260189	1	0
ENSG00000232295	NA	13.3339	1.56289	0.702245	2.22557	0.0260431	1	0
ENSG00000117151	CTBS	44.5494	0.900956	0.404847	2.22542	0.0260528	1	0
ENSG00000241061	RPL5P1	344.63	-0.437723	0.196718	-2.22513	0.0260727	1	0
ENSG00000105176	URI1	466.778	-0.290827	0.130743	-2.22441	0.026121	1	0
ENSG00000145495	2006-03-01	1893.68	-0.420165	0.188889	-2.2244	0.0261217	1	0
ENSG00000160307	S100B	44.4774	2.38232	1.07105	2.22428	0.0261294	1	0
ENSG00000173193	PARP14	87.1007	0.987954	0.444205	2.22409	0.0261421	1	0
ENSG00000225573	RPL35P5	198.067	-0.398457	0.179176	-2.22383	0.0261596	1	0
ENSG00000257704	INAFM1	26.1382	0.773111	0.347775	2.22302	0.0262142	1	0
ENSG00000213305	HNRNPCP6	90.7723	-0.50019	0.225024	-2.22283	0.0262273	1	0
ENSG00000160741	CRTC2	66.3393	0.614984	0.276846	2.22139	0.0263243	1	0
ENSG00000213539	YBX1P6	208.351	-0.506381	0.22801	-2.22088	0.0263592	1	0
ENSG00000141540	TTYH2	102.52	-0.777947	0.350296	-2.22083	0.0263624	1	0
ENSG00000223873	SAP18P2	35.8047	-0.600167	0.270275	-2.22058	0.0263792	1	0
ENSG00000179603	GRM8	85.8458	1.10474	0.497544	2.22038	0.026393	1	0
ENSG00000055813	CCDC85A	22.931	1.43948	0.64842	2.21998	0.0264202	1	0
ENSG00000266826	CTD-2200P10.1	8.44773	-0.853243	0.384351	-2.21996	0.0264215	1	0
ENSG00000138613	APH1B	163.65	-0.498069	0.224362	-2.21994	0.026423	1	0
ENSG00000169071	ROR2	109.26	1.82784	0.823415	2.21982	0.0264307	1	0
ENSG00000267254	ZNF790-AS1	15.6992	-0.908455	0.409443	-2.21876	0.0265033	1	0
ENSG00000227082	CH17-437K3.1	12.0026	1.61421	0.727627	2.21846	0.0265232	1	0
ENSG00000198336	MYL4	43.3027	-3.93102	1.77229	-2.21805	0.0265514	1	0
ENSG00000101463	SYNDIG1	48.2892	1.21703	0.54887	2.21734	0.0265999	1	0
ENSG00000197858	GPAA1	144.605	0.659633	0.297497	2.21728	0.0266041	1	0
ENSG00000204070	SYS1	160.604	0.417005	0.188105	2.21687	0.026632	1	0
ENSG00000111615	KRR1	354.348	-0.306676	0.138339	-2.21684	0.0266339	1	0
ENSG00000162736	NCSTN	357.955	0.352585	0.159054	2.21676	0.0266393	1	0
ENSG00000203914	HSP90B3P	290.325	0.591899	0.267041	2.21651	0.0266563	1	0
ENSG00000175984	DENND2C	24.6586	1.18726	0.535658	2.21645	0.0266607	1	0
ENSG00000110651	CD81	486.009	0.554054	0.25019	2.21453	0.0267921	1	0
ENSG00000213221	NA	7.5222	-1.16041	0.524041	-2.21436	0.0268043	1	0
ENSG00000114166	KAT2B	196.946	-0.563079	0.254311	-2.21414	0.0268193	1	0
ENSG00000106355	LSM5	256.373	-0.341451	0.154218	-2.21408	0.0268232	1	0
ENSG00000001617	SEMA3F	97.3718	1.26693	0.572231	2.21402	0.0268276	1	0
ENSG00000244171	PBX2P1	115.8	-0.764238	0.34535	-2.21294	0.0269019	1	0
ENSG00000168785	TSPAN5	438.228	-0.796456	0.359958	-2.21264	0.0269226	1	0
ENSG00000215450	RP5-890O15.3	46.0143	-0.80696	0.364718	-2.21256	0.026928	1	0
ENSG00000186300	ZNF555	217.679	-0.449399	0.203132	-2.21235	0.0269427	1	0
ENSG00000125945	ZNF436	341.244	0.827299	0.373996	2.21205	0.026963	1	0
ENSG00000168918	INPP5D	65.2544	1.0262	0.463994	2.21167	0.0269897	1	0
ENSG00000149201	CCDC81	18.8072	0.897147	0.405788	2.21088	0.0270444	1	0
ENSG00000130684	ZNF337	42.6683	0.515276	0.233082	2.21071	0.0270559	1	0
ENSG00000270025	BMS1P7	32.368	0.530293	0.239939	2.21012	0.0270971	1	0
ENSG00000166224	SGPL1	627.133	0.44864	0.202995	2.2101	0.0270979	1	0
ENSG00000173120	KDM2A	443.236	0.300435	0.135944	2.20999	0.0271059	1	0
ENSG00000171067	C11orf24	129.073	0.428276	0.193851	2.2093	0.0271534	1	0
[truncated: 17,852 more rows]
